# Supplementary material for: IL36G is associated with cutaneous antiviral competence in psoriasis
Source: Front Immunol. 2022 Sep 12;13:971071. doi: 10.3389/fimmu.2022.971071 (PMC9510771; doi:10.3389/fimmu.2022.971071)
Supplement: Supplementary file 3 [file Table_1.xlsx]

## Sheet: Table S2
Gene.symbol	logFC	AveExpr	t	PValue	adj.P.Val	B	GSM337261	GSM337262	GSM337263	GSM337264	GSM337265	GSM337266	GSM337267	GSM337268	GSM337269	GSM337270	GSM337271	GSM337272	GSM337273	GSM337274	GSM337275	GSM337276	GSM337277	GSM337278	GSM337279	GSM337280	GSM337281	GSM337282	GSM337283	GSM337284	GSM337285	GSM337286	GSM337287	GSM337288	GSM337289	GSM337290	GSM337291	GSM337292	GSM337293	GSM337294	GSM337295	GSM337296	GSM337297	GSM337298	GSM337299	GSM337300	GSM337301	GSM337302	GSM337303
BTC	-3.91706	6.00205	-32.2934	2.32228e-116	1.55102e-113	255.202	4.65181	8.61534	8.67254	7.54235	7.50613	7.21832	9.05599	9.32337	7.9125	4.16763	7.43799	9.40394	7.59412	9.09852	9.8593	6.32919	8.65584	9.57271	8.15264	8.88816	7.85794	8.65478	6.26995	9.34041	8.88545	7.65583	8.03843	9.17142	8.65238	7.73329	8.50891	8.42189	9.41392	10.155	7.80569	7.97916	6.4684	8.08818	8.10209	10.3948	8.0357	7.4939	9.03452
WIF1	-3.57859	7.3556	-19.8759	1.31039e-62	4.48394e-61	131.751	8.82459	8.65951	7.65078	10.2585	9.06367	8.61216	9.8248	9.18969	6.3563	9.15078	7.91004	10.3636	8.40937	7.76829	8.38661	9.47526	9.6414	9.07447	9.02314	10.701	9.34035	9.79906	9.15089	9.33276	9.39474	10.8049	7.4589	10.6008	11.4418	8.94736	9.72893	9.71015	9.49504	12.0814	11.268	8.39772	8.95569	8.84336	7.42791	10.4792	10.4262	6.14621	9.26702
THRSP	-3.08774	9.00936	-12.9459	1.54589e-32	1.24229e-31	62.7543	13.0086	10.8943	10.9358	11.5726	9.42344	9.36111	8.81461	7.21709	9.06316	10.2898	6.56392	10.1301	11.7579	13.0615	6.27409	12.1567	11.4102	10.5373	10.2618	13.6356	11.2245	11.9794	6.63422	8.07011	7.51496	6.89955	9.67465	7.42778	8.82584	8.28225	12.8397	13.1442	8.50825	11.5153	4.97463	10.5172	13.4649	13.031	7.23149	9.74156	6.58033	12.0059	12.5819
CCL27	-2.79979	10.0031	-23.233	1.26164e-77	1.02947e-75	166.242	12.1595	13.2113	12.0755	11.742	11.4532	11.7283	11.3838	12.0366	13.3254	12.1105	11.7635	11.2226	11.334	11.1918	11.2916	11.8054	12.1299	11.7212	11.9688	12.4271	10.2849	10.8266	10.6285	11.0821	11.6439	11.9794	11.9733	12.0994	11.7279	11.4472	11.8419	11.306	12.2817	12.4245	11.6097	11.1766	11.1077	12.2069	11.2014	12.495	10.9267	11.3878	11.8882
HSD11B1	-2.72469	7.45727	-16.1377	5.064e-46	7.92013e-45	93.6718	9.81267	8.56075	9.06221	8.55536	7.0103	7.1972	7.17259	7.39498	7.87859	7.96321	6.68162	7.05645	9.24051	9.47522	7.23901	8.63746	8.3348	8.65174	6.81274	11.0073	8.15434	7.95721	5.95185	7.57827	8.41944	7.8257	9.09411	8.71551	6.48616	7.85275	9.19157	9.81941	6.80086	9.66103	5.83103	7.69285	11.2511	9.88859	7.41025	9.1692	5.98479	7.96031	9.73552
WDR72	-2.63324	6.21883	-18.3038	1.39613e-55	3.45355e-54	115.614	7.56638	4.91303	7.76683	6.85447	5.04185	4.45049	6.20637	6.4656	6.06255	7.95165	10.4529	8.49522	6.81686	6.64236	8.50562	7.32958	5.917	5.98993	8.9689	8.37775	9.4611	6.39489	5.37524	6.93625	7.97637	7.37515	3.81504	6.84555	7.63265	8.15976	7.96682	8.90306	8.22562	4.08942	8.21411	6.24881	7.73709	5.47391	7.12692	5.50851	7.75867	6.3896	7.89216
PM20D1	-2.62262	7.40193	-8.91235	1.49131e-17	5.73653e-17	28.5138	12.9058	7.61018	12.1931	8.64365	6.51315	5.71781	6.8591	3.49665	8.71505	9.86787	4.13862	7.33501	9.01371	12.7476	3.80387	11.5793	10.1664	7.41447	4.14671	13.8258	9.85767	6.44312	3.49423	3.6509	3.88838	3.99977	7.41333	7.91758	4.04698	3.66407	10.106	11.6709	5.55521	6.38199	3.92236	8.81897	13.3509	12.6645	5.01927	9.36492	3.53564	12.6721	12.9514
ZBTB16	-2.48362	6.95178	-16.7857	7.36999e-49	1.30939e-47	100.182	8.41963	6.43669	7.22122	6.88021	7.03701	8.27271	7.69693	3.96037	4.75916	8.50035	8.7635	7.53219	8.65118	9.89043	7.11048	8.86597	6.02659	5.68285	6.31931	6.89383	8.50819	8.35662	6.48099	6.65812	8.58608	9.27825	8.37544	9.04671	8.36027	5.9575	6.84669	7.45786	7.45221	5.25235	6.47358	6.19453	7.31936	6.77303	7.08133	8.12536	10.0404	7.66834	8.23293
KRT77	-2.44923	11.348	-31.2282	5.24755e-112	2.49024e-109	245.206	12.9893	13.1509	12.2175	13.8443	12.5491	12.7989	12.9554	13.3013	13.2287	13.1869	13.6686	12.5504	13.4749	12.5664	13.5908	13.0765	13.3372	13.4695	13.4839	13.355	12.0763	12.1761	11.3177	13.38	13.5282	13.111	13.158	13.7783	13.0919	12.5517	13.2358	12.7072	12.7969	13.244	12.9344	12.8167	12.9005	11.9342	13.5054	12.9242	12.8549	11.8988	12.799
TPPP	-2.41356	7.72056	-20.5471	1.28555e-65	5.29277e-64	138.66	8.00845	10.8247	9.13432	6.90033	7.66484	8.83952	7.99806	8.0353	9.93726	8.33948	6.10786	7.83252	7.96156	7.88391	10.2076	9.73967	8.37761	8.72895	9.4925	8.65423	8.45437	8.2825	8.50509	7.39295	7.5265	7.70503	6.21317	9.94128	8.32765	8.89277	8.45533	7.60242	10.3979	9.1439	8.34782	7.41919	7.35755	9.49086	8.50977	9.13228	8.02795	8.96146	8.73348
SCGB2A1	-2.34803	6.55028	-12.1468	2.42255e-29	1.67122e-28	55.4387	5.77952	4.04043	5.84994	9.97465	4.58167	5.5849	5.77098	6.76429	7.11708	7.2493	7.86006	8.59277	4.84709	7.69429	7.96109	5.85823	6.4363	4.24505	9.68884	8.99923	7.65491	6.54982	4.43898	5.45887	8.09744	6.54015	7.38085	5.10825	5.71734	6.68854	7.90819	11.2777	8.11441	2.89406	7.00687	8.21218	6.00439	5.51173	6.52714	3.81329	7.13189	5.19981	6.50768
MSMB	-2.28852	5.93381	-16.3951	3.80683e-47	6.29226e-46	96.2508	6.38146	6.76056	8.30852	10.3592	8.06945	4.01811	9.14796	7.44095	6.83943	6.90757	3.2341	8.03925	9.41175	7.44672	8.46309	9.56007	5.32494	7.48243	6.18682	5.98109	6.82421	7.51944	7.17028	6.09121	6.81987	5.59474	4.47104	8.39843	8.73034	4.05427	6.84688	5.37602	6.80737	4.58456	8.53326	7.32157	8.48362	9.87254	5.03135	8.47043	8.5988	5.21432	6.66256
IL37	-2.2854	9.58357	-16.0261	1.55115e-45	2.37655e-44	92.5563	11.6165	11.9349	11.2969	12.2275	9.90231	12.6722	11.4969	11.4275	11.5098	11.2265	12.0599	10.7559	12.7096	9.96271	11.1409	11.0971	11.4885	12.6875	12.4505	10.9965	10.9683	11.0788	9.10449	12.8011	11.9619	10.3054	13.2821	13.3574	11.3147	12.5255	11.5243	10.2315	11.3116	13.8331	9.1269	10.0042	10.5444	10.4611	11.7504	12.3937	9.84176	9.79189	10.2773
FABP7	-2.28438	8.98831	-11.0384	4.48318e-25	2.52799e-24	45.6776	11.7429	10.0295	12.4411	10.6491	8.13361	9.17789	9.67003	9.63887	8.79341	8.50488	8.32788	11.4621	11.3261	10.7512	11.5436	11.3028	12.7188	10.4231	7.72525	13.065	11.1842	9.79838	8.97963	7.58413	10.8712	9.25847	9.09056	6.68042	10.9158	7.05623	9.67651	11.6542	10.3448	11.7518	6.03456	10.0489	11.3967	11.1349	10.7004	11.6116	7.6255	11.5286	12.0189
GAL	-2.27919	6.06277	-9.2155	1.45236e-18	5.8644e-18	30.8175	11.4202	7.5007	8.10245	9.44854	7.35072	6.01114	6.0206	2.05889	5.85181	7.17883	2.77821	6.99016	8.54164	10.3709	3.72844	8.6544	7.98231	5.95033	2.23569	12.0055	8.59055	6.46752	3.0549	2.97191	4.06833	3.17254	6.43887	3.7602	2.74514	2.56071	9.67441	9.11284	5.55148	7.09435	3.45639	7.54059	10.7881	10.2753	3.88541	8.4045	2.17393	10.0299	10.5533
CLDN8	-2.25672	8.51793	-24.0166	4.19702e-81	4.04731e-79	174.232	8.51546	8.93845	9.33833	9.11259	8.50131	7.719	8.97017	9.80469	9.09618	9.24848	9.63406	9.54444	9.32703	9.73285	10.1445	8.56797	8.28341	8.53813	9.76715	9.75468	10.9554	10.2173	8.69851	9.73817	9.65603	9.84926	7.85289	9.51365	8.97509	9.89342	10.0414	10.332	10.069	9.66175	10.2548	9.28893	9.74753	8.92235	9.68958	9.6594	9.84028	8.86555	9.83608
ELOVL3	-2.22571	5.30734	-9.7157	2.793e-20	1.2375e-19	34.7293	10.5825	5.58559	8.50678	8.2115	6.00639	3.51016	5.28096	2.54776	6.0742	7.01581	2.48937	5.07715	7.4701	9.41881	3.28682	8.72248	7.28009	4.55036	1.97926	11.5935	5.96845	6.3091	2.56907	2.47811	2.63923	2.65622	5.7525	4.33778	2.72881	2.48885	9.54067	9.09008	3.93909	7.52024	3.92827	5.81138	9.33015	9.66814	2.61272	5.00276	2.53904	8.42554	10.2183
SLC14A1	-2.18427	5.48788	-14.3292	2.92607e-38	3.07673e-37	75.8689	3.85634	4.32867	5.94041	5.71569	4.8808	4.55045	4.4174	5.75808	5.88838	5.37344	4.25406	6.00975	4.45392	6.31326	5.82017	3.99505	4.72739	4.31035	7.12044	6.45726	6.9887	7.6634	4.60692	7.50523	5.7766	4.82282	4.04151	4.93308	5.22773	5.85753	6.12984	6.79679	6.70182	3.28414	7.41494	5.72417	5.70101	4.98912	4.88654	3.77141	7.98876	6.48138	6.85806
C5orf46	-2.12779	10.2542	-20.9043	3.22023e-67	1.47387e-65	142.338	11.5647	12.0917	12.2831	12.08	12.0467	12.4736	12.2965	12.5562	10.7693	11.5863	12.1118	12.3904	12.5884	11.1599	12.7094	11.3816	11.3748	12.7482	11.8745	12.3401	12.359	11.6887	10.6412	12.5194	12.7621	11.3571	11.5458	12.8845	12.127	11.2655	11.1964	11.3122	11.606	12.8546	11.0859	12.1479	11.1958	12.0582	11.5477	12.3075	11.2346	9.93805	11.1388
MACROD2	-2.11045	5.89303	-22.9067	3.57776e-76	2.58071e-74	162.905	6.50277	6.46689	7.39048	6.78205	4.12475	5.31594	5.08294	6.75672	5.71964	5.98296	4.70302	7.08751	7.71947	6.91644	7.32	6.28376	6.43856	6.54532	6.11312	6.43023	7.16783	7.7322	5.16195	4.86366	6.04907	6.27482	5.43043	5.14577	6.42072	5.60338	7.5071	6.58806	7.33759	7.84689	6.94904	6.96694	7.6809	7.49333	6.70751	7.38603	6.35853	6.85539	7.84132
HMGCS2	-2.0999	6.76062	-15.4637	4.23724e-43	5.70225e-42	86.9667	6.42967	6.74125	6.35904	7.66248	5.78585	5.20712	5.89023	8.2271	6.75266	7.52532	7.48976	7.43428	7.15282	8.25187	8.27127	6.28266	5.8585	6.40563	7.16419	7.85156	6.4868	7.97363	6.11454	8.43038	8.43943	6.11195	6.46132	6.15398	6.25542	6.78735	7.51145	7.93194	6.8351	6.39442	7.22024	6.56339	8.51266	6.65618	5.45033	6.00464	8.39675	6.36389	6.61536
PAMR1	-2.06234	8.36679	-17.8468	1.50572e-53	3.41543e-52	110.947	8.79419	8.95396	8.86088	8.48208	7.93051	8.6616	9.57693	9.12406	10.3993	8.79376	7.78655	8.42832	8.57392	9.03648	8.48565	8.99566	7.84819	9.71664	9.25673	7.75324	8.00925	7.7616	8.00278	8.02873	7.7194	8.98739	8.30824	9.72524	8.7553	9.41267	8.78613	7.30509	8.7877	8.3325	8.73595	8.96063	8.77533	8.31377	7.85278	9.0847	8.59008	10.0481	9.3837
FGFBP2	-2.03651	7.68902	-16.0382	1.37401e-45	2.10694e-44	92.6771	8.11297	6.5995	7.96109	8.21494	8.14963	6.06274	7.03639	7.45956	8.33571	9.17048	9.41702	8.81841	6.63188	9.27295	7.89375	6.20377	7.06894	6.93393	6.9854	7.84133	8.86049	8.20554	7.13854	7.86238	10.2017	9.86956	7.50878	7.81768	8.89727	7.50694	9.17192	8.93055	8.47394	7.05986	9.102	7.42778	8.64536	8.14677	8.42001	7.24295	9.6344	9.00046	9.39598
PNP	2.00178	9.34524	30.6689	1.07038e-109	4.38685e-107	239.903	6.90064	9.04064	8.27332	8.71878	9.31358	7.83602	8.30558	8.86014	7.81151	8.21408	7.05862	8.84974	8.26656	7.93788	8.82684	6.75005	8.70719	8.14247	7.63406	8.89252	7.70866	8.58472	10.7696	8.40501	7.20617	8.04515	7.33759	8.19285	7.81744	8.66028	8.22248	8.60594	7.66215	8.86155	8.73234	7.89263	8.05017	8.78941	7.95287	9.15344	9.0243	8.53985	7.8283
AREG	2.00202	6.61394	20.2785	2.0556e-64	7.93762e-63	135.895	6.46883	5.48585	5.72887	6.51561	6.34297	5.44253	6.25175	5.99248	5.78346	5.70787	5.51885	6.07518	6.0297	5.20151	7.23708	6.16905	5.62293	5.41367	5.55186	6.51851	6.03106	5.5108	7.25694	5.3762	5.16904	5.68331	5.41599	5.46921	5.5149	5.19006	5.99495	6.22076	6.00038	5.05132	6.61773	5.48026	6.96501	6.60184	6.00794	6.11365	6.10715	6.28252	6.45732
KIAA0101	2.01179	9.61971	25.8965	2.2716e-89	3.12701e-87	193.22	8.11481	8.2974	7.87632	8.89112	10.3376	9.05952	9.17982	7.46926	8.43576	8.58036	7.24922	8.90386	8.70513	8.43877	9.52871	8.62003	8.91806	7.73746	6.92853	9.47799	8.60712	8.55717	11.4914	9.16773	7.57826	7.0608	7.83061	10.0431	7.89694	7.4215	7.69579	9.21883	8.78751	9.03149	7.65532	9.25523	9.431	8.36775	8.44715	8.75473	9.16999	8.96539	7.69583
C12orf5	2.01443	8.25491	21.9055	1.0565e-71	5.91671e-70	152.637	6.3951	8.21402	8.28131	7.43904	8.25471	5.79299	7.62086	7.26573	7.06538	6.58288	5.83548	8.2218	8.30701	6.45496	7.06952	6.43613	6.77698	5.54002	6.3648	6.73404	7.36528	6.92976	9.87219	7.72361	6.65886	6.45365	5.56194	9.11587	7.36237	8.13425	7.88188	7.56363	8.29041	7.35522	7.25836	6.16968	7.67831	8.26234	7.18306	8.67894	7.81668	8.31903	7.09971
ABCA12	2.01657	10.3014	23.0637	7.14893e-77	5.46257e-75	164.512	9.48807	10.7318	10.189	10.5333	10.0201	9.95177	9.86076	10.2149	10.0649	9.46943	8.68112	8.85335	10.0354	8.57167	10.6081	9.62918	10.5179	9.78897	9.08358	10.4611	8.3916	8.57866	11.5502	9.2388	9.27296	9.20785	8.6091	10.6245	8.99882	7.46898	8.92419	9.59546	9.06138	10.5488	8.91325	8.57598	9.11793	9.68906	9.43779	10.6994	9.67216	9.46991	9.60264
ALOX12B	2.01822	11.1277	23.818	3.18594e-80	2.96145e-78	172.209	10.2995	11.4465	11.5475	10.8876	10.7064	11.3269	10.8892	10.4198	10.7141	10.0609	9.6912	10.2465	10.4181	9.30616	10.5602	9.679	11.1117	11.2963	9.59494	10.3874	9.38281	9.08782	11.9954	10.298	9.55802	9.81099	9.87785	10.6625	10.2193	9.30199	9.07651	9.19151	9.79435	10.3576	8.6046	9.6205	8.89018	9.39836	9.62023	10.9681	10.3698	10.6637	9.78523
KRT6A	2.01822	13.1045	28.622	4.1476e-101	1.08397e-98	220.182	12.8663	11.434	11.8039	13.0674	12.8926	10.0411	11.7307	10.6443	10.8911	12.3788	11.6594	12.277	11.956	12.3769	12.8833	12.4534	11.3507	10.4272	11.2731	12.6627	12.4684	10.9174	14.5603	10.4168	12.5368	11.7918	9.67667	11.428	11.3471	11.114	11.9672	12.4112	11.2805	11.2118	12.8792	10.9834	12.5323	12.7066	10.5978	11.5973	11.8322	12.7906	11.4457
MELK	2.01866	7.22033	24.6208	8.98023e-84	1.00584e-81	180.364	6.4142	6.27671	6.55503	6.76761	8.25068	5.96413	6.26482	6.46753	5.97263	6.63836	6.16915	6.17875	6.47256	5.96326	7.0034	6.13911	6.33912	5.49277	5.65177	6.68945	6.14349	6.12187	8.73263	6.79608	5.55755	5.70426	5.37242	7.24217	5.36106	5.16936	5.52291	6.35949	6.26417	6.26608	6.13985	7.16703	6.14181	6.25271	6.35261	6.91486	7.00319	6.63778	6.09906
PBK	2.0188	6.76074	23.2185	1.46307e-77	1.18312e-75	166.095	4.93059	6.25657	5.5891	6.4032	7.02631	5.03136	5.4435	6.25389	5.90874	6.12266	4.59527	6.09459	6.59875	5.29154	6.58115	5.24636	5.44735	5.52673	4.56391	5.87228	5.43179	5.61499	8.39526	6.31373	5.04591	5.07852	4.89443	7.38945	4.65642	5.18725	5.11561	6.47711	5.23723	6.55575	5.1064	6.02838	6.23475	6.06928	5.79033	6.24894	6.53773	6.13481	4.93495
EPHB2	2.02599	6.11007	16.9627	1.22602e-49	2.24228e-48	101.97	6.15199	6.3446	6.26225	6.46666	6.41067	6.25165	6.19149	6.32949	6.04769	6.18259	6.43857	6.14443	6.29123	6.34847	6.07529	6.45692	6.1932	6.08866	5.94753	6.05484	6.13075	6.21785	6.91336	6.16658	5.77926	6.19551	5.80675	6.23284	5.89327	5.95881	6.22695	5.94535	6.19754	5.72497	6.03618	6.44856	5.83984	6.38734	5.8631	5.67865	5.55536	5.65494	5.77982
DEPDC1B	2.02844	5.7793	21.9305	8.17158e-72	4.61938e-70	152.893	5.02282	5.20096	5.70657	5.49605	5.61796	5.0356	5.26655	5.40055	5.47955	5.51796	5.03974	5.4265	5.30618	5.28552	5.55375	4.95006	5.44407	5.10027	4.99182	5.28001	5.2747	5.21934	5.99609	5.26275	5.07704	4.98892	5.10624	5.04122	5.07965	5.04445	5.25234	5.50981	5.18217	5.47014	4.90145	5.20254	5.34576	5.38801	5.03031	5.47557	5.50054	5.37436	5.38455
FUT2	2.03407	8.20624	25.7677	8.29658e-89	1.09206e-86	191.928	7.75852	7.80791	8.3151	6.77889	7.50023	8.04537	6.59289	7.46926	7.50748	6.96586	7.90941	7.69407	6.78083	7.20683	7.17588	7.24038	7.83461	7.52118	7.13153	7.74461	7.50099	6.46276	7.71466	7.99234	6.39439	7.89222	6.36403	7.82227	6.77127	6.89978	7.46944	8.03704	7.85233	7.65704	7.23467	6.70481	7.37643	7.29444	7.61644	7.1062	6.93189	7.31737	7.05611
ADAP2	2.04052	8.89429	22.6403	5.51504e-75	3.72482e-73	160.177	8.09019	7.47214	8.44128	8.18652	9.51798	8.63285	8.44271	7.68344	8.02198	8.31084	7.47565	8.54424	8.4521	8.26144	8.15448	8.40858	8.36351	8.17131	8.15713	7.50346	8.31931	8.18918	10.7153	9.01582	7.48056	8.3998	7.36709	9.08897	8.87201	8.83437	7.11219	8.58942	8.66302	8.67308	7.9925	8.35258	8.16528	8.23103	8.65542	8.76251	8.15073	8.86217	7.9896
TMEM86A	2.04282	8.47226	18.59	7.39996e-57	1.94241e-55	118.543	8.79152	9.05684	8.20335	8.89997	8.77519	9.03451	7.72053	8.66368	8.18414	8.33229	8.61853	8.05625	8.3659	8.32646	8.68099	8.27094	8.4006	8.39146	7.76308	8.58452	7.73985	7.94586	9.37689	8.28141	7.59037	8.12845	7.27209	8.64773	8.0887	7.93859	7.28936	7.76301	7.25141	8.49647	7.07739	8.18023	8.09526	8.45774	7.92837	9.11302	7.53704	7.62386	7.7848
TTK	2.05933	6.02332	21.6687	1.21269e-70	6.54745e-69	150.203	4.80819	5.31611	5.57811	5.48754	5.74885	4.55525	5.59691	5.16783	5.41419	5.11916	4.24994	5.41031	5.13028	5.01336	5.94503	4.80118	4.69357	5.53995	4.50249	5.69981	5.33426	4.89394	7.46515	5.36769	4.91754	4.96137	4.47798	6.46886	4.95717	4.69218	4.52691	5.5414	5.85047	6.2371	4.75232	5.22568	5.86198	5.19998	5.21427	6.15665	5.50555	4.9727	4.76591
LYPD5	2.06498	6.87164	17.2003	1.09821e-50	2.12261e-49	104.375	7.42474	7.82903	6.5967	6.71299	7.3273	8.0121	7.09427	6.92043	7.43475	7.12414	6.91851	6.10465	7.01584	7.10308	7.14421	6.92879	7.24271	6.90515	6.98574	7.2515	5.57087	6.24819	7.69181	6.55421	6.42931	6.64287	6.47484	7.36335	6.34793	7.08485	6.20207	6.40083	6.05443	6.95727	5.89018	6.69069	6.20057	6.26307	6.77667	6.72345	6.26925	6.12038	6.13476
NETO2	2.07845	5.86882	21.4707	9.33158e-70	4.8079e-68	148.167	5.41173	4.26382	5.09789	5.70411	6.77858	5.70756	4.79326	4.77817	4.73777	5.21022	4.1738	5.82395	5.45535	6.02783	5.81135	4.75053	5.20295	4.64954	5.35131	5.35752	5.06255	4.51628	5.4786	4.99083	4.33888	4.05273	3.69135	4.59942	4.31651	4.08658	4.7393	5.72446	4.7705	4.10535	5.27132	5.07462	6.01029	4.95242	4.70724	5.29742	5.21399	5.45754	5.98636
WNT5A	2.08039	9.73302	32.8659	1.12476e-118	1.01414e-115	260.516	7.78522	7.69228	7.98132	8.58413	8.04173	7.8086	8.00268	7.75363	8.12099	7.74978	7.46255	8.35614	7.84755	8.65292	8.99059	7.7865	8.60795	7.38975	7.99136	8.17827	9.10358	9.09389	10.6586	9.52532	8.59425	8.82649	7.17705	10.0948	9.22579	9.06843	9.15822	9.7408	9.10001	10.2617	9.69524	8.41178	9.02911	8.03661	8.28082	8.43582	9.00689	8.6861	8.30923
KIF20A	2.09595	6.29059	22.3887	7.31413e-74	4.64422e-72	157.598	5.20138	5.86782	5.91279	6.58178	6.75222	4.6294	4.03619	5.81652	5.65902	5.60517	5.23981	6.07544	5.37354	5.62172	5.73304	5.08573	5.52948	5.40423	4.73292	6.09323	4.54371	5.00856	7.12938	6.29379	4.98456	5.0184	6.17571	6.57233	5.42615	4.74683	4.76437	5.506	4.7814	5.87723	4.80959	6.16419	5.96321	5.68004	5.20059	5.4585	5.7822	5.91706	5.29627
IFIT1	2.10004	9.52601	20.2901	1.8229e-64	7.05417e-63	136.015	6.83565	8.49692	8.96038	8.32803	8.87432	7.63021	9.06295	8.87063	9.00542	8.5349	7.93256	9.458	8.50581	8.87511	8.21741	8.57203	9.03241	8.85571	8.56585	8.77948	8.56166	8.49782	8.48528	9.09789	8.69857	9.01235	7.33194	9.96745	7.96178	9.65277	8.69372	8.35458	9.91859	8.16081	9.37755	9.06162	8.83002	8.46111	9.18297	9.94692	8.97233	9.41553	8.38863
RP11-295G20.2	2.10071	11.4118	31.049	2.87298e-111	1.29521e-108	243.511	11.0002	9.66354	10.9524	10.7113	9.4769	10.0877	10.0176	9.70739	11.5943	10.6065	9.81376	10.3319	10.3196	9.92344	10.4692	10.6311	10.5403	10.1786	9.63492	10.0348	10.3477	9.7153	12.8112	10.1267	9.58642	10.395	10.3203	10.1917	10.177	9.34558	9.58417	10.4042	10.4725	10.6418	10.2199	9.64331	10.5712	9.82606	10.692	10.7337	9.62088	10.7664	10.1919
FOSL1	2.11236	5.18285	16.4974	1.35702e-47	2.29346e-46	97.2788	5.16067	4.68709	5.08927	5.08873	4.94131	5.34163	5.30392	5.00787	4.87687	5.03018	5.54161	4.65582	4.85572	4.74116	4.85143	5.0401	5.10439	5.19983	4.98458	5.15173	4.483	4.86	7.3797	4.937	5.06648	4.33038	5.0506	4.94498	4.70628	4.45327	4.47258	4.36465	4.96268	4.68318	5.19648	4.92602	4.65879	6.10134	4.77508	4.62598	4.6648	4.77599	4.66053
GDPD3	2.12531	9.54329	31.8441	1.56722e-114	9.42057e-112	251.003	9.03098	8.72415	8.92412	8.78449	9.12456	9.26108	7.91553	8.42601	7.92305	8.35846	8.26953	8.21115	8.69943	7.62908	8.8667	8.14687	8.81758	8.23282	8.41238	8.6831	7.83573	7.85263	10.76	8.28554	8.48893	8.26621	8.26225	8.9823	8.00141	7.78154	8.02233	7.92512	8.38785	8.5773	7.73605	8.16382	8.34491	8.29273	7.96119	9.17023	8.1815	8.24799	8.38237
PDZK1IP1	2.1488	11.0854	25.9526	1.29392e-89	1.82292e-87	193.782	10.6354	10.0268	10.0412	10.7159	9.64868	11.0111	10.0142	10.3565	10.8723	10.7218	9.24163	9.77891	10.6144	9.29829	10.735	10.5162	10.8771	10.3768	9.6377	10.2408	8.67533	9.26298	13.4909	9.79136	9.40736	9.85834	9.77803	10.5315	9.66108	8.39428	8.87188	9.02455	9.36183	10.8023	8.34292	9.07468	10.8828	9.81282	9.93274	11.5361	9.46586	10.5013	9.80195
GALNT6	2.15266	8.44734	23.792	4.15065e-80	3.81881e-78	171.946	8.83044	7.30031	10.0173	8.28553	7.33325	7.95178	7.85205	7.51496	6.86025	7.55711	7.05323	8.5351	7.97841	7.39174	7.10965	8.26645	8.5458	7.9439	6.92861	8.87113	6.90831	6.71703	9.79366	8.12823	6.94193	6.63757	7.15216	8.04045	8.20196	6.6556	7.19171	7.45828	7.89155	6.48857	7.2679	7.55714	7.55903	8.17081	7.44465	7.98749	7.03878	7.28533	6.77769
FLVCR2	2.16069	7.05545	19.0447	6.88902e-59	1.9719e-57	123.207	7.4796	6.69153	7.34251	6.75504	6.71688	6.78723	6.49779	6.36021	6.93313	7.02049	6.79359	7.15403	6.9261	6.83134	6.95476	6.1911	7.5854	6.53022	6.8425	7.08094	7.19464	6.53809	8.00354	6.96952	7.29068	6.49834	7.88916	7.21421	6.91089	6.61711	6.42542	7.06975	7.05372	7.05674	6.36085	6.99176	6.86295	6.63226	6.89709	6.95101	6.02911	6.71701	6.17329
GJB2	2.17144	12.7471	34.1685	7.06462e-124	8.49308e-121	272.456	11.9171	10.21	11.0842	12.4082	11.6582	10.4285	11.1401	10.9615	10.716	11.3093	11.7942	11.5215	11.1604	11.1343	12.16	11.4365	11.0888	10.5682	11.5803	11.9782	11.7901	10.3907	14.0957	10.7176	11.3437	10.9664	8.6003	11.0283	10.4147	11.2484	11.0365	11.3439	11.6527	10.3368	11.8023	10.9435	11.6004	11.0532	10.1706	11.3281	11.5373	12.4502	11.4644
SERPINA1	2.18664	6.97291	17.6572	1.04487e-52	2.26741e-51	109.016	6.27007	6.21613	7.09485	7.05153	6.43939	6.71924	7.16178	6.11295	6.58861	6.43809	6.53304	7.20194	5.89769	6.12686	8.19476	5.972	7.22862	6.14981	5.76413	7.44791	5.71295	6.2817	6.95608	6.20447	6.16192	5.96536	6.03107	6.72304	6.90643	6.06798	5.84981	5.87002	6.61054	6.20085	7.2745	6.08617	6.95024	5.98786	5.97153	6.44545	7.99652	7.22288	6.22147
ZBED2	2.19161	6.6299	17.2333	7.85063e-51	1.53547e-49	104.71	5.74063	6.19952	6.60613	6.31525	6.36937	5.55485	5.45045	6.12081	8.19535	6.59902	6.01673	6.4749	5.95762	6.90059	6.93056	6.16723	5.88208	6.36691	6.26619	4.68382	5.63152	6.25789	7.44354	5.85705	5.05918	6.10359	5.63702	6.55942	5.62469	4.72461	4.66118	5.43006	5.60672	4.97769	8.05572	5.80292	5.75925	7.31175	5.82392	6.23858	5.59187	7.42521	5.90873
PGLYRP4	2.19868	7.67365	21.7195	7.17844e-71	3.89906e-69	150.726	7.32521	6.93248	7.36893	8.41152	7.38711	7.68798	7.63503	7.06529	6.95506	7.18329	7.78965	7.31574	7.56987	6.81217	8.64072	7.49703	7.5098	7.36075	8.1766	7.42745	6.72508	6.34214	7.73158	6.53829	7.03782	6.76624	6.14731	6.66302	6.69715	6.12057	6.76137	7.02369	6.94018	7.04399	7.05633	7.16985	7.98503	6.34177	7.37235	7.82787	6.97431	7.54994	7.89491
KCNJ15	2.19873	7.15381	16.9907	9.23363e-50	1.70605e-48	102.253	7.31865	7.29489	7.53966	7.35684	7.40514	7.34261	7.22135	6.97447	7.50632	7.09843	7.49995	7.2996	7.42	7.38696	7.37943	7.32886	7.44919	7.15152	7.00279	7.34013	7.00132	7.15545	7.49038	6.72733	7.36939	6.9233	7.3203	7.11401	7.2407	7.13368	7.06872	7.07872	6.93643	6.90621	7.1054	7.22444	7.66505	7.52081	7.0255	7.07482	6.76388	7.11436	7.15788
SLAMF7	2.20193	7.22574	21.3884	2.18032e-69	1.10443e-67	147.32	6.4448	5.87664	6.91319	7.26745	6.63398	6.48245	7.24703	6.30913	6.56189	6.77607	6.09744	6.70281	6.788	6.60226	6.04921	6.86354	6.80338	6.54243	6.37592	6.7347	6.22304	6.66835	7.1959	6.5784	6.40153	5.67309	6.61274	6.65687	6.77689	6.60735	6.23746	6.40944	6.97579	6.51649	7.35077	7.05564	7.5662	6.31715	7.22533	6.9661	8.67632	7.82142	6.28834
KLK10	2.21496	11.2459	27.3209	1.51874e-95	2.88289e-93	207.404	10.9419	10.8922	11.0055	10.8837	11.5083	11.6963	11.0166	10.0727	10.2349	10.378	9.85291	9.86212	10.312	10.5779	11.0455	10.5845	10.6499	10.9	9.49802	10.771	9.90179	9.62833	11.7238	10.2562	8.0524	9.72896	7.77696	10.2101	8.37117	9.3635	8.97117	10.4816	8.95201	10.4518	8.60818	10.0528	10.5929	10.2611	9.2187	10.4404	9.85155	10.433	10.5931
AIM2	2.21758	5.52748	18.1116	1.00171e-54	2.41172e-53	113.649	5.05138	5.04097	4.48991	4.98693	5.17761	5.46729	5.05135	4.59872	5.20829	4.9528	5.52226	5.33563	5.33661	5.23545	4.85988	5.0447	5.24913	5.04932	4.78102	4.91527	5.61551	5.64013	8.5467	5.42122	5.63599	5.00277	5.82416	5.31082	5.44774	5.29092	5.78047	5.04865	5.57003	5.3492	5.52955	5.22928	5.29533	4.9396	5.44215	4.96949	5.28311	5.19036	4.98321
ACPP	2.22567	10.0116	19.7126	7.06499e-62	2.34628e-60	130.071	9.84901	10.3465	9.77453	10.0846	10.0476	9.18381	8.3154	8.13341	8.95785	9.19928	7.67961	9.02337	9.33851	8.65486	10.4931	9.62856	10.8482	9.02411	8.81592	10.0633	8.54097	8.94341	11.0108	8.80773	9.14032	8.80717	8.24352	10.568	8.99971	7.93898	8.16482	9.91174	9.78581	11.1733	8.23759	8.91408	9.80631	10.7498	9.39878	10.9081	8.93292	9.20446	8.76463
S100A8	2.25076	13.6654	24.5464	1.91179e-83	2.10215e-81	179.61	11.9539	10.7749	11.7495	13.1901	11.9257	11.5854	10.8254	10.5156	11.6812	13.8597	12.9136	13.0944	11.2483	12.2286	13.4411	13.2339	10.6205	11.9372	11.5858	12.5671	13.2293	11.6896	15.3648	10.1022	11.59	12.9807	9.53999	11.2097	12.0592	11.9292	11.5585	13.0871	10.8761	11.3154	11.783	10.0317	13.8851	13.6522	11.6352	14.0353	11.5561	14.3419	10.2613
IRF7	2.25142	8.39265	25.8226	4.77827e-89	6.43034e-87	192.479	7.4331	6.90896	7.3705	7.85589	8.43636	7.37311	6.84923	7.42873	7.63658	7.36463	6.84076	7.69077	6.79422	6.97828	7.31745	7.37425	7.3727	6.57658	7.19584	7.01234	6.54688	7.20811	9.08233	7.26882	6.72818	7.801	6.74535	7.15957	6.94813	6.76836	6.55752	7.17448	7.65584	6.60386	7.20438	7.10913	6.65174	6.83302	7.20858	8.5133	8.47165	8.29764	7.47421
DEFB103B	2.26976	7.49856	23.62	2.40622e-79	2.06625e-77	170.192	6.95622	7.69936	7.51629	7.18537	7.19756	7.08567	7.24798	7.11967	7.00713	7.33276	7.31548	7.29786	7.60145	7.20809	7.43244	7.17812	7.26601	7.22136	7.07433	7.33061	6.79295	7.07586	8.32595	7.27964	6.77393	7.84547	6.89944	6.92832	7.09395	6.93726	6.85442	7.54998	7.4377	7.50276	7.09284	7.0357	6.64425	6.93979	7.27743	7.57996	7.09129	7.36845	7.06166
DEFB103A	2.26976	7.49856	23.62	2.40622e-79	2.06625e-77	170.192	6.95622	7.69936	7.51629	7.18537	7.19756	7.08567	7.24798	7.11967	7.00713	7.33276	7.31548	7.29786	7.60145	7.20809	7.43244	7.17812	7.26601	7.22136	7.07433	7.33061	6.79295	7.07586	8.32595	7.27964	6.77393	7.84547	6.89944	6.92832	7.09395	6.93726	6.85442	7.54998	7.4377	7.50276	7.09284	7.0357	6.64425	6.93979	7.27743	7.57996	7.09129	7.36845	7.06166
C9orf84	2.27066	5.76396	15.7197	3.31636e-44	4.73132e-43	89.5049	5.88471	5.80092	5.95155	5.87754	6.06551	5.94454	6.00892	5.84542	5.92537	6.18533	6.07654	5.6024	5.6383	5.86703	5.71188	5.80142	6.14239	5.86509	5.85572	5.85608	5.76834	5.81508	6.06231	5.9021	5.65556	5.51528	5.83991	5.57796	5.85045	5.77654	5.71529	5.72133	5.74661	5.85244	5.75851	5.64103	5.97813	5.81975	5.79793	5.80528	5.69015	5.88096	5.99306
BCL2A1	2.27303	6.12577	22.66	4.50259e-75	3.05245e-73	160.379	5.58292	5.18804	5.60295	5.43132	6.12898	5.3449	6.09744	5.8761	5.69372	5.466	5.49737	6.10084	5.41578	5.47129	5.44179	5.66313	5.74816	5.37674	5.24879	5.62708	5.46306	5.58827	6.5052	6.00945	5.73478	5.35024	5.96881	6.54101	5.55646	6.01281	5.49238	5.53304	5.63474	5.98014	5.3739	5.18206	5.6034	5.46868	5.38488	5.40153	5.82944	5.60412	5.41476
PGBD5	2.27773	5.09659	22.6066	7.79371e-75	5.18612e-73	159.832	4.22152	4.35891	4.59682	5.19526	4.78329	4.12136	4.22841	3.97986	4.66788	4.56745	4.63473	4.23639	4.08289	4.32175	4.48388	4.40606	4.59905	4.74761	4.17076	4.48647	4.82141	4.08971	5.97637	4.20527	4.00514	4.84649	4.54803	4.09889	3.95983	5.03061	4.16177	4.04639	4.5152	4.2345	4.53791	5.52443	4.758	4.90322	4.33983	4.43682	4.69469	5.26043	4.84464
IFI27	2.30629	11.9109	26.7716	3.5688e-93	6.12917e-91	201.958	10.2977	9.89148	9.87341	10.5702	10.0684	9.7188	10.0928	10.1614	11.7116	10.0042	10.1694	9.89756	10.2632	10.2258	9.58412	11.2596	11.8454	9.74381	10.1585	9.87233	10.1922	9.68117	13.2452	10.2124	10.068	10.9456	9.68529	10.6005	10.158	9.78415	10.2429	9.92358	10.9002	9.64273	10.1501	9.85507	9.83418	9.7782	10.6555	13.3297	10.6965	12.7635	10.4148
SAMSN1	2.3092	6.96973	20.085	1.5139e-63	5.51519e-62	133.904	5.72188	5.144	6.80855	5.14331	4.86341	4.07165	6.97774	5.41382	7.01184	4.71269	4.01974	7.19429	4.98189	5.90612	5.20929	5.65676	5.10821	5.50189	5.95476	6.91468	6.18403	5.64211	7.747	4.73523	4.21844	5.88108	4.19762	6.26099	5.90555	6.40313	6.43486	5.91407	5.06558	5.90034	6.98883	6.19988	6.50446	6.47682	6.77942	6.27196	8.51807	9.16433	6.45699
PLAT	2.32658	8.31483	18.6503	3.9819e-57	1.06379e-55	119.161	6.12028	7.22496	8.04257	8.09682	6.64744	8.02599	7.46856	6.50985	7.23149	7.27399	6.90052	7.3327	6.87234	8.74902	7.44328	6.23498	6.57571	8.25094	8.1758	6.68246	7.38177	7.16347	9.5968	6.51621	6.24083	7.91015	5.16516	7.50756	6.94626	8.61954	7.47434	7.20013	7.61507	6.59115	7.88658	7.3499	7.17843	5.92068	8.47512	6.86454	7.80294	7.98293	8.35481
IFI44L	2.3285	8.62361	17.0421	5.4804e-50	1.02412e-48	102.773	6.27368	7.23769	7.93798	7.49597	6.72834	6.85038	8.06652	8.51093	8.40891	6.21233	6.4633	8.24753	6.29764	6.93137	7.75992	7.10962	7.82986	6.82244	7.05886	7.09848	7.1035	6.82013	7.05154	6.49222	6.71652	6.77784	6.2344	8.28736	6.30017	6.49761	6.80334	6.86359	7.7831	6.85966	7.49216	6.85459	7.19971	6.76925	7.75358	10.402	9.24604	8.55124	8.00264
TGM3	2.33865	10.2836	21.1578	2.35385e-68	1.14413e-66	144.947	9.94179	10.2439	10.347	10.1053	10.3602	10.9051	10.1616	9.37851	9.2738	9.6223	9.48471	9.02657	8.49728	9.00293	9.6794	10.1289	10.4474	10.0123	9.41704	9.46931	8.52862	8.41889	13.0506	9.02411	9.1087	9.05978	9.14495	9.86102	9.59943	8.96851	7.76925	8.17192	9.47991	10.2075	8.37272	8.75545	7.43288	8.82468	8.50249	9.56551	8.65773	8.92399	8.85048
OAS1	2.34215	9.26081	25.9752	1.03114e-89	1.46414e-87	194.008	7.40989	6.79129	7.82502	8.98225	9.12725	8.03411	8.1813	7.72775	7.69594	7.72209	7.53727	9.03688	8.03515	8.78524	7.80845	7.77637	8.46811	7.27432	7.89757	9.25288	7.38264	7.76526	8.83129	7.79064	7.57641	8.14316	7.23852	8.83967	7.15675	7.85475	7.86519	8.76186	7.78868	7.62861	8.27305	7.5438	7.77234	7.39482	7.16987	8.82826	9.10387	8.51039	7.89938
A2ML1	2.34219	10.3469	26.4349	1.02982e-91	1.65809e-89	198.604	9.54847	9.02169	10.7303	9.96295	8.14552	9.05057	8.18699	7.85873	10.0458	9.31799	9.10329	9.82312	9.13447	8.93977	8.95208	9.42539	9.5909	10.3195	8.85027	9.5348	8.90258	7.49599	10.1908	8.69252	8.85011	9.00545	8.19309	9.46116	8.78092	8.59998	8.82519	8.32507	9.7782	9.32643	8.60792	8.37801	8.42795	8.75595	9.22161	9.42257	9.18801	10.2011	9.51092
CNFN	2.36646	12.0917	24.2969	2.41597e-82	2.43392e-80	177.08	11.2796	12.4313	11.79	11.9857	12.1598	12.372	11.6663	11.6274	11.3812	11.1876	11.7226	11.215	11.5432	10.4538	11.9852	11.4732	11.8063	11.7348	11.4814	11.5985	10.5712	10.4621	14.9886	11.7554	11.6018	11.8501	11.0701	12.0358	11.4401	10.7565	9.83545	10.7211	10.9995	11.9053	10.4119	11.33	10.2461	11.285	10.8612	12.1204	10.9554	10.804	10.2298
CCNB1	2.37194	8.73804	31.4032	1.00079e-112	5.37574e-110	246.858	6.50693	6.91912	7.41481	8.1621	9.42178	5.9645	6.29604	7.6254	7.57662	7.44114	6.27414	8.01573	7.75433	6.72564	7.52788	6.69013	7.27178	6.9623	6.18396	7.64284	7.12702	7.32821	10.2734	8.15503	6.63917	7.26172	6.3213	8.55197	6.61203	7.16053	7.33357	7.90244	6.99622	8.23952	7.0962	7.65943	8.05222	8.50659	6.8686	6.89542	7.63323	7.77324	6.36392
SPRR3	2.3746	11.5291	28.0854	7.99862e-99	1.84922e-96	214.933	10.9049	10.031	11.0517	11.325	11.6114	11.1127	9.99201	10.0678	10.4258	11.4211	11.066	10.5501	10.3157	9.6769	10.8535	10.7854	11.5247	10.2004	9.05056	10.452	9.97725	9.0011	13.6327	10.2186	10.6157	10.8285	10.6491	9.51588	10.3915	8.99534	9.85475	10.5684	10.8266	11.4147	10.7999	9.48739	10.0919	11.0841	11.1661	10.4206	10.3097	11.7628	9.14122
DLGAP5	2.39701	7.09773	25.7922	6.48177e-89	8.59454e-87	192.175	5.73521	5.98869	6.02041	6.6742	7.44478	6.16557	5.71752	6.88402	6.07987	5.73074	5.9625	6.65148	6.08985	5.18545	6.26051	6.24802	6.36955	5.51929	4.82384	6.7762	6.12443	5.99243	8.63056	7.32001	6.12847	6.3227	7.06085	7.19258	6.18109	5.64784	5.85389	7.06831	6.22319	6.81392	5.9227	6.47959	6.54432	6.82545	6.00072	6.08528	6.13492	6.46593	5.43298
CCL18	2.40213	8.37432	12.3717	3.12113e-30	2.24595e-29	57.4758	13.1774	7.27839	5.71637	5.66277	5.88506	6.24469	6.6474	5.29218	11.897	8.92028	5.84073	5.58297	6.42282	5.48252	5.66258	9.4169	5.96581	5.80949	7.32179	5.30929	6.41784	5.95598	12.9631	5.28258	4.63784	6.8429	5.35344	8.01169	5.92875	5.21961	7.94177	5.64857	5.62726	6.31169	5.45762	7.42745	6.47667	6.13107	5.57093	6.41812	5.50827	11.7729	11.5662
CXCR2	2.43052	7.61087	29.1996	1.49055e-103	4.4064e-101	225.795	6.08767	6.19924	7.37426	6.68095	7.17357	6.23823	6.4976	6.72469	7.28124	7.19673	6.05054	6.91434	6.5925	6.8145	7.65784	6.49188	6.65848	6.23164	5.67281	7.41767	6.30619	6.6214	9.05319	6.91799	7.10777	6.2241	6.46906	6.95288	7.3192	6.18617	5.9973	6.47818	7.15183	6.70211	6.35212	6.12138	6.3708	6.03538	6.72091	6.41484	7.06302	6.93098	6.376
TTC39A	2.45005	8.55305	32.2434	3.70756e-116	2.30547e-113	254.736	7.46924	8.01895	7.41572	6.82094	8.62558	7.75767	6.81797	7.64759	7.52733	6.50101	5.99264	6.75381	7.00925	6.99697	7.80485	6.99873	7.90979	6.13045	7.11788	7.37648	6.97203	6.64949	10.1769	7.49458	7.26697	7.76394	6.62548	7.87548	7.65049	6.36473	6.54841	7.23023	7.81307	7.48887	6.91007	7.54719	6.19917	7.67193	7.37238	8.3736	7.52672	7.55641	7.88863
CD274	2.46468	6.66458	18.3976	5.33757e-56	1.3595e-54	116.573	7.08202	6.17128	6.40649	6.79936	7.14786	7.3746	6.52832	6.516	6.31311	6.98356	6.45044	6.3062	6.80321	6.28452	6.47918	6.65965	6.8262	6.51753	6.44141	6.55482	6.21192	6.34928	7.29509	6.6013	6.53429	6.41987	7.08503	6.7198	7.0058	6.3876	6.507	6.33027	6.22686	6.53266	6.54207	6.7531	6.69612	6.71519	6.37918	6.32864	6.41384	6.64568	6.58157
KLHDC7B	2.46814	5.41762	16.0188	1.66815e-45	2.55363e-44	92.4838	5.69613	5.48265	4.96399	5.69093	5.83183	5.83529	5.24728	5.48477	5.41902	5.68163	5.89765	5.72413	5.43969	5.58074	4.97759	5.31514	5.77495	5.71995	5.40966	5.24644	5.34804	5.41529	6.29634	5.30893	5.53187	5.23241	5.82589	5.54002	5.9506	5.46867	5.36737	5.12321	5.25889	5.53336	5.38481	5.5081	5.60723	4.97969	5.80588	5.44502	5.25211	5.4904	5.67078
TYMP	2.47799	7.19281	28.0034	1.79226e-98	4.03999e-96	214.129	6.95618	5.79288	5.66556	5.83575	6.78561	6.85625	5.9317	5.41418	5.59855	6.72814	7.25356	5.66124	6.087	6.07387	5.64777	6.46615	6.44662	4.71701	5.49493	6.27931	4.53419	4.7322	8.30365	5.32673	6.0045	4.81916	6.528	5.5985	5.93216	4.87277	4.51347	5.2966	4.90233	4.78481	5.25168	5.69537	5.80595	6.01996	5.05362	7.15819	5.85143	7.23348	6.15834
CMPK2	2.48998	9.25927	24.3805	1.03274e-82	1.06419e-80	177.927	6.88009	7.8052	7.98929	6.79598	7.7446	6.59992	9.11352	7.57632	6.96177	6.8818	7.17878	8.49595	7.46896	8.57533	8.51501	7.47861	8.19782	7.34267	7.96148	8.32392	8.37727	8.48225	9.15554	7.91653	7.76153	8.13592	6.48395	8.84558	7.87297	8.29048	7.85618	8.57764	10.8503	8.5575	8.07803	8.08694	8.45548	7.87988	8.50197	9.62177	8.60743	8.26254	7.6105
OAS3	2.49816	9.13378	26.4151	1.25503e-91	2.00282e-89	198.406	7.93303	8.00321	8.34276	7.84481	8.74248	8.3942	9.11222	8.7055	8.80058	8.48062	6.89953	8.81901	8.33127	8.22112	7.4814	8.66711	8.78846	7.58459	8.37329	8.35743	8.33116	8.05582	9.77111	8.26851	7.23617	7.69239	8.17258	8.79016	8.33345	7.40871	7.93576	8.02985	8.85387	7.58319	8.11522	7.59292	7.97157	7.47211	8.48374	9.84021	8.14407	8.92532	8.39673
SH3PXD2A-AS1	2.49865	8.30853	27.0372	2.53658e-94	4.57421e-92	204.595	8.66041	7.42987	8.09896	6.97578	7.67036	7.54728	7.44408	6.83603	7.50074	7.10755	7.35103	7.06888	7.01138	6.96579	8.20546	7.55385	7.42164	6.48497	7.54093	7.35142	5.79631	6.67961	9.47426	6.96131	5.99231	7.11838	5.97171	7.42403	7.14025	6.30504	6.20564	8.08331	6.8758	6.48851	7.55838	7.16637	7.4465	7.4877	7.06153	7.27688	6.71567	8.60233	7.09988
IL36RN	2.52911	11.2859	28.2005	2.5798e-99	6.20288e-97	216.062	9.10624	10.4189	10.8644	10.3689	10.7176	11.062	10.8362	10.6885	9.92065	9.44442	9.76778	10.6794	10.1831	9.56846	10.5638	10.1385	10.9011	10.8084	9.4173	10.4728	9.45192	10.0389	13.5851	10.8141	9.73996	9.74084	9.45772	10.8483	10.8652	9.3609	9.55397	10.0226	9.9175	11.0456	8.9891	9.71465	8.97642	10.3169	9.87028	10.5861	10.0903	10.0951	9.38988
SLC7A11	2.55411	7.87797	23.0035	1.32588e-76	9.96233e-75	163.896	6.26157	7.24383	7.1595	7.02794	7.53021	7.87303	6.91391	7.77465	6.43425	6.38924	6.12957	7.9795	7.60687	6.82849	7.41633	7.15176	7.66361	7.36953	6.82769	7.47443	6.92724	7.4204	10.6529	7.72769	6.44864	6.74026	6.34865	7.41985	6.68448	6.40954	6.08298	6.88994	7.65534	7.65803	7.24319	6.73705	6.75376	6.10507	6.87811	7.32071	6.69797	7.2565	6.54222
CXCL2	2.60496	5.78146	20.7534	1.52725e-66	6.65237e-65	140.785	4.66715	4.77601	5.06972	5.22387	4.62762	4.92784	5.03524	4.97647	5.29358	4.77092	5.00496	4.7294	5.07132	4.76344	4.68193	5.29012	5.19401	4.99196	4.90697	4.59224	5.25088	4.98587	7.13763	5.15745	4.81694	4.88563	5.39629	4.90396	5.15219	4.88187	5.286	4.76904	4.69026	4.97968	4.79938	4.75612	5.30874	4.61377	4.71828	5.49907	5.0053	6.13147	4.97402
XDH	2.60683	6.52293	17.828	1.82518e-53	4.12967e-52	110.755	6.91691	6.70515	6.37851	6.83022	6.78379	6.43125	6.62876	6.4807	6.43947	6.72854	7.66872	6.36012	6.53173	6.72953	6.2523	6.88142	6.61245	6.48218	6.6307	6.42637	5.94341	6.10211	7.27349	6.41793	7.28507	6.14711	7.10434	5.97275	6.38409	6.20998	6.2579	6.10176	6.32448	6.40552	6.15598	6.69182	6.74345	6.78536	6.17442	6.23932	6.00434	6.45271	6.41548
FUT3	2.60989	6.73178	25.1047	6.66419e-86	8.23119e-84	185.256	6.34767	6.72609	6.09072	6.31574	6.70783	6.30734	6.06356	5.9847	6.49789	6.39894	6.0691	6.16027	6.37734	6.6713	6.04907	6.20478	6.24731	5.86579	6.56445	6.05659	6.56731	5.92872	7.85205	6.13164	6.00777	6.35137	6.18135	6.70537	6.32546	6.05669	6.35297	6.57862	6.61906	6.65182	5.48816	6.04435	6.16348	6.30582	5.63387	6.52607	5.83807	5.8871	6.21161
MX1	2.61702	10.2513	29.654	1.8284e-105	5.78447e-103	230.185	8.44517	8.72891	8.99392	8.81801	9.57577	8.88349	9.43689	9.52338	9.11691	8.81126	8.28864	9.58958	9.07913	8.89768	9.25584	8.84196	9.43225	9.0368	9.12659	8.78191	8.61881	8.99491	9.85239	8.78174	8.4696	9.14274	8.38717	9.33896	9.35006	8.57428	8.54307	8.9487	10.2093	8.20424	9.06865	8.65976	8.41583	8.72681	9.09359	11.4575	9.48665	9.63087	9.11376
SLC5A1	2.63321	7.80712	23.8733	1.8118e-80	1.70168e-78	172.773	7.05591	7.26021	7.55366	7.85867	8.14037	6.66132	6.78398	7.2589	7.45159	6.57643	6.47258	6.83882	7.21725	6.74174	7.77339	7.31719	7.46506	6.91738	6.46222	7.68472	6.34919	5.93812	9.50651	6.86201	6.93295	6.48964	6.85756	7.78527	6.68643	6.11512	5.98447	6.95856	6.88134	7.36186	6.67642	6.41369	7.28972	7.37713	6.72616	8.05184	7.09662	7.62345	6.81734
LRG1	2.66474	7.07219	19.6052	2.13714e-61	6.91904e-60	128.967	7.77772	6.03287	6.16757	6.56533	6.85279	5.21934	5.65349	5.42995	6.04053	6.7207	5.79035	5.56693	6.84251	7.66975	5.96618	8.08445	6.90018	5.35237	4.99554	7.86008	6.69487	6.32313	9.04833	5.47777	6.28759	5.84144	7.18858	6.11891	6.06818	5.40644	6.65857	7.48525	6.10101	7.00233	4.80255	4.96527	8.61005	7.0757	5.71878	6.09983	5.26897	7.06342	6.72605
FAM83A	2.67517	7.78057	20.7288	1.96894e-66	8.47397e-65	140.532	7.98803	7.27501	7.84462	8.2341	7.59358	7.91456	7.52332	7.38154	7.87634	7.95477	7.36287	7.48768	7.34083	7.53315	8.00426	7.75491	6.9401	7.83393	7.36024	7.51784	7.24231	7.06674	8.73144	6.84487	7.337	7.37587	6.9434	6.65658	7.36505	6.82411	6.96634	7.26114	7.58849	6.99454	7.25692	7.43399	7.565	7.74816	7.1221	7.3644	7.07996	7.6305	7.34239
SAMD9	2.6786	8.74255	29.9663	8.99165e-107	3.00271e-104	233.189	7.59124	7.5051	8.08917	8.01559	7.58367	6.63878	7.4365	7.68393	8.00026	6.977	6.3075	8.42012	7.13309	7.45171	7.31237	7.27563	7.7306	7.37086	7.13123	7.81718	7.97118	8.07172	9.76319	8.00153	6.56703	7.7904	6.85597	8.00701	8.14923	8.51701	7.65823	8.10862	8.36615	7.6097	8.72197	7.51218	7.50516	7.5207	7.91261	8.07884	8.1434	8.81153	7.46691
SLC6A14	2.70009	10.3944	28.2183	2.16708e-99	5.28095e-97	216.236	7.24356	7.82995	9.16339	9.62353	9.36517	8.65233	8.51778	8.28671	8.57756	8.5172	7.79281	8.39171	8.43073	8.18765	10.1487	7.49211	7.93408	7.06261	7.90848	8.94644	9.42554	9.33638	12.3609	9.0171	8.6865	8.26744	6.95483	9.74007	8.03628	8.0439	8.02602	9.6038	8.41838	8.25732	9.89529	8.09154	9.06704	8.20049	8.81672	9.5862	9.68327	8.58847	9.35668
IFI6	2.71652	8.91166	22.2981	1.85857e-73	1.13999e-71	156.668	6.74802	6.29988	7.74703	7.85049	8.49511	7.64275	8.25895	7.7641	7.87454	7.66865	7.46965	8.52848	7.3665	7.72315	7.86561	8.06035	8.45721	7.62329	8.42626	6.53513	6.90596	7.0981	8.56757	7.15451	7.28768	6.62509	6.74685	7.76552	7.09885	6.12057	6.67783	6.85632	6.61106	7.35872	7.87167	6.9776	7.22012	7.60163	7.28937	10.6143	8.84185	9.44953	7.74648
UPP1	2.75336	8.27126	30.678	9.81915e-110	4.11788e-107	239.989	6.76507	7.12376	7.0994	7.69817	6.96479	6.69899	7.41188	6.78628	7.19019	7.60995	7.38259	7.08417	7.24235	6.98492	7.18296	6.86104	6.64008	7.16117	7.13191	6.75714	7.32729	6.65652	9.67523	7.3584	6.51942	6.60968	6.40075	6.62995	6.8837	6.31366	6.35194	6.26561	7.18649	5.84174	7.4744	7.08969	7.00976	7.23064	7.69378	7.2778	7.52803	7.72572	7.05123
INA	2.7584	6.33085	22.4144	5.61553e-74	3.60373e-72	157.862	5.98555	5.56124	5.94885	5.92075	6.34868	6.41552	6.10449	6.57538	5.94979	5.80322	6.01626	5.58579	6.11405	5.96884	6.50594	6.019	6.38706	5.75499	5.84139	5.66894	5.69727	5.53534	6.65448	5.64161	5.65036	6.10846	5.5964	5.79654	5.7587	5.41041	5.37976	5.67508	6.13026	5.901	5.43492	5.93918	5.80453	5.81807	5.6465	5.96995	5.86575	5.81615	5.63999
PRKCQ	2.79084	5.54043	20.8419	6.13212e-67	2.72366e-65	141.695	5.01232	5.33667	6.31644	5.11689	4.62214	5.23432	5.48702	4.88628	5.58016	4.92666	5.49746	5.2122	5.09543	4.99038	5.06718	4.9065	5.55925	4.98565	5.00198	5.05779	5.12716	4.85382	5.92514	4.87898	4.30507	4.9234	4.29114	4.45543	4.56023	5.28259	5.47315	4.39838	4.51601	5.16934	5.54657	4.7968	6.14466	5.46224	6.04488	4.677	5.44869	5.32235	5.08797
FOXE1	2.84194	5.69408	19.1473	2.39666e-59	7.10837e-58	124.26	5.91539	5.9058	5.23853	5.66759	6.01109	6.00981	5.13075	5.52813	5.9608	6.07903	6.08344	5.37237	5.9553	5.63141	5.23895	6.06	5.84779	5.49503	5.95657	5.43079	5.61323	5.62423	6.03178	5.96104	6.35955	5.84549	6.97646	5.72028	6.02916	5.61123	5.83317	5.65478	5.84595	5.91838	4.99831	5.45993	5.35071	5.60302	5.20857	5.6068	5.73584	5.52086	5.44725
ISG15	2.875	9.13377	22.9735	1.80364e-76	1.33299e-74	163.589	7.61256	7.69452	8.04464	6.89933	8.43243	7.72916	8.75542	8.14376	8.01673	7.727	7.43033	8.33355	7.55306	7.64341	8.05428	7.79249	8.10659	7.33638	7.63726	7.63655	7.67633	8.64891	9.23114	8.56312	8.14814	7.90315	6.91091	9.15396	8.24665	7.67384	7.58071	7.76322	9.29244	7.26728	8.09014	7.89837	7.9058	7.68646	8.624	9.85398	8.37034	8.87871	7.47253
CXCL9	2.9279	7.18429	17.3565	2.24228e-51	4.5078e-50	105.959	6.49699	4.95444	5.59846	6.00859	5.84505	5.40538	9.82236	5.05532	4.97012	5.19611	5.09203	6.39411	6.16921	7.47939	5.39037	5.55751	10.0195	5.20605	5.48194	6.73185	7.19642	5.46204	7.77333	5.13775	6.06217	5.99966	6.7317	5.29169	4.95114	5.79225	5.56161	5.76312	5.66001	5.14171	5.14665	6.16163	6.78899	5.21397	6.97444	6.41533	5.39283	7.6354	6.29186
SLC26A9	2.95242	7.72047	24.3703	1.14555e-82	1.17373e-80	177.824	7.60726	7.09845	7.51187	7.90686	7.28262	7.452	6.60741	6.9362	6.40068	7.29237	7.04018	6.57769	7.07957	6.67495	7.53889	7.02482	7.35563	6.60021	6.82025	7.46808	6.8852	6.5816	9.51952	6.58704	7.70927	5.98066	7.76041	6.74909	6.83018	6.63668	6.69077	7.32507	7.4985	7.35209	6.71843	6.54153	6.98821	7.20535	6.38215	7.31964	6.77757	7.01982	6.93499
RGS20	3.09424	6.51833	28.0372	1.28425e-98	2.9315e-96	214.461	5.6763	5.53244	6.18534	5.64457	7.14485	6.71697	5.37715	5.0776	5.54252	5.69207	4.53691	5.11068	5.62346	4.26527	5.91133	4.61296	6.06495	4.9139	5.33164	5.17076	4.91149	4.77172	7.99779	5.86566	5.46178	5.2965	4.57753	6.90846	4.93734	4.74266	4.38291	5.59449	5.30478	6.41116	5.43932	5.17498	5.32367	5.95194	5.90051	6.31664	5.04252	5.98011	4.83616
FCHSD1	3.0961	7.9067	24.781	1.7683e-84	2.04408e-82	181.985	6.46046	6.62877	8.08187	7.71105	7.49866	6.93985	7.24106	7.06295	7.01162	7.10455	7.02359	7.53677	7.3413	6.98784	7.55556	7.20525	7.46906	6.70398	7.06491	7.33883	6.64788	6.51283	8.58751	6.92497	5.92213	5.92321	6.17619	7.47585	6.30143	5.8738	5.89124	6.15087	6.76398	6.66906	6.45475	7.39545	7.16334	7.00118	7.05578	7.15355	7.32763	7.49289	6.64731
RGS1	3.12671	6.79598	26.7142	6.32759e-93	1.06641e-90	201.386	6.20951	4.32542	6.60273	5.49385	5.23602	5.10512	5.73477	5.71322	6.69177	5.60162	4.38817	5.89341	5.748	4.54543	5.02704	4.82641	4.73322	6.16468	5.435	6.16904	5.79114	5.16632	9.43013	4.83769	3.72181	5.53231	4.64059	5.87926	5.12985	5.6236	5.57281	5.18148	5.80775	5.75893	5.73462	5.14571	6.05954	5.32085	6.23564	5.79935	5.88453	6.39001	5.81129
TMC5	3.13505	7.62551	26.049	4.91238e-90	7.14395e-88	194.748	6.18501	7.2208	6.31734	7.42607	5.77613	6.16191	6.47747	5.82908	6.59766	6.64929	5.4158	6.05867	5.5541	5.18774	6.09728	6.05668	6.71141	6.13257	5.81128	7.28628	7.50273	7.24724	9.5884	7.6367	6.82431	8.74869	6.21456	7.75232	6.23464	8.12546	5.53323	8.31168	7.12515	6.35191	6.79141	7.41424	7.0822	5.98166	8.81535	7.39443	6.18133	6.72155	6.13202
GDA	3.14393	8.72849	17.8544	1.39333e-53	3.17246e-52	111.024	8.72087	8.63149	8.39243	8.85139	8.89968	9.1286	8.76444	8.54374	8.77474	8.52311	9.33596	8.64273	8.83254	8.28729	8.04886	8.91106	8.87248	8.58692	8.40122	8.27972	8.84473	8.5039	10.2148	8.81795	9.01055	8.72041	10.0574	8.21629	8.82822	8.50251	8.48677	8.39129	8.40614	8.75829	8.77795	8.51142	8.29193	8.13086	8.35587	8.85834	8.22265	8.51333	8.29166
HERC6	3.19677	9.25099	28.8324	5.3161e-102	1.43083e-99	222.231	8.44755	7.11566	7.84485	7.86995	7.71207	7.33593	8.41376	7.49652	7.54885	7.64387	7.08675	8.2277	7.32951	7.33574	8.49497	7.75832	8.77041	7.62319	8.21454	7.77899	7.85489	7.53778	9.04339	7.55597	6.82795	7.43478	6.74601	7.93577	7.47382	7.82574	7.84199	8.06588	8.51715	7.25383	8.17313	7.70434	7.86325	7.28588	8.1409	10.5233	8.26927	8.33528	8.2896
CXCL10	3.20903	7.52729	18.8413	5.58847e-58	1.53389e-56	121.119	5.72227	5.72783	5.6056	5.84572	5.58276	5.45836	9.40682	5.80275	6.21641	5.53301	5.45507	8.03504	6.19361	8.54474	5.82579	5.24315	9.51873	5.38132	6.47689	6.06894	6.65702	6.07739	8.28251	5.88233	5.64988	6.62477	5.04441	4.93919	5.62673	6.28871	6.02544	6.88435	5.7883	5.65643	5.60778	6.27709	6.09073	5.68989	6.45434	4.84236	5.47232	7.73619	6.69454
KLK9	3.23047	7.87066	31.2366	4.84723e-112	2.36244e-109	245.285	7.0971	7.68376	6.02883	7.01703	7.70925	7.89321	6.99964	6.71526	6.77279	6.68495	7.44352	6.37757	6.68408	5.99093	7.12975	6.88924	7.01242	6.82964	6.47964	6.68543	6.34783	6.77874	8.67408	7.40754	7.72311	7.1755	7.19469	7.27613	7.26216	6.80719	6.10517	7.20724	6.96783	7.38956	6.12076	7.113	6.37723	6.781	6.44421	7.45126	6.85028	6.71974	6.09361
LOC102724257	3.23804	6.85062	24.4001	8.45775e-83	8.76544e-81	178.127	5.43708	6.55254	5.57958	6.7736	4.99674	5.4122	5.75203	5.05377	5.88147	5.93707	4.6087	5.30102	4.75764	4.3631	5.34259	5.29888	6.00396	5.3806	5.0346	6.62305	6.85615	6.58101	9.10225	7.00043	6.12555	8.19794	5.4689	7.12494	5.49053	7.52678	4.73516	7.72733	6.44953	5.61681	6.09012	6.76086	6.40328	5.21809	8.26974	6.73952	5.43312	6.01489	5.38001
RSAD2	3.28008	7.57299	20.4509	3.4701e-65	1.39992e-63	137.67	6.12221	6.33333	6.14517	6.32465	6.25566	6.80856	7.13553	6.04984	6.88984	6.65226	5.7858	6.784	6.4701	6.75929	5.97856	6.21481	6.18306	5.82068	6.59662	6.01436	6.32479	6.30843	6.89432	6.45336	7.34755	6.50677	6.5382	7.89576	6.75504	6.50274	6.32813	6.50614	8.42705	6.41263	7.41307	6.66886	6.45877	6.70554	7.16712	6.77704	6.77302	6.81325	6.08403
ZC3H12A	3.30038	8.895	32.4288	6.56043e-117	4.55017e-114	256.463	8.46484	6.83469	7.90991	7.32457	7.57108	7.33212	7.04	6.81189	7.75833	7.70853	7.19347	6.81713	7.02071	7.81309	8.80787	7.99815	7.84079	7.40252	7.16141	7.73102	7.03931	6.39399	11.418	7.0256	7.17208	7.04669	6.52474	6.25571	6.51054	6.61379	6.6268	6.44019	7.59515	7.08033	6.4762	6.82704	8.14311	7.39655	6.63956	7.66409	7.8124	8.98804	7.72801
MIR6732	3.30038	8.895	32.4288	6.56043e-117	4.55017e-114	256.463	8.46484	6.83469	7.90991	7.32457	7.57108	7.33212	7.04	6.81189	7.75833	7.70853	7.19347	6.81713	7.02071	7.81309	8.80787	7.99815	7.84079	7.40252	7.16141	7.73102	7.03931	6.39399	11.418	7.0256	7.17208	7.04669	6.52474	6.25571	6.51054	6.61379	6.6268	6.44019	7.59515	7.08033	6.4762	6.82704	8.14311	7.39655	6.63956	7.66409	7.8124	8.98804	7.72801
CXCL13	3.30484	4.9174	22.3135	1.58562e-73	9.75886e-72	156.826	3.8451	3.67414	3.73381	3.94187	3.76874	4.03885	3.84266	3.97971	3.68818	3.59203	4.50769	3.36819	3.88744	3.61591	3.76884	4.00572	3.95358	3.58831	3.66439	3.91912	4.16485	3.88827	5.25503	3.73333	3.83924	3.68766	3.84754	3.71909	4.12615	4.02705	3.74636	3.90542	3.65406	3.75774	3.66642	3.81965	3.6926	3.76621	3.84319	3.63568	3.90615	4.41024	3.59199
TGM1	3.3243	8.76584	30.2073	8.87782e-108	3.26722e-105	235.498	7.95942	8.46346	7.96666	8.58051	8.6226	8.65418	7.48039	7.98442	7.97912	7.97308	7.84284	7.41693	7.79876	7.19175	8.19187	7.95276	8.14522	8.05799	7.48077	8.08176	7.06899	7.08656	10.5632	7.66097	7.97172	7.39935	7.76644	8.23295	7.80719	6.87668	6.96381	6.95824	7.75804	7.9685	7.08316	7.86477	7.25493	7.92314	7.27214	8.52472	7.57775	7.61112	7.69461
HYAL4	3.33855	6.51699	27.5448	1.65298e-96	3.31202e-94	209.616	5.86459	5.60131	6.19183	5.61621	5.53713	6.00941	5.77937	5.13902	5.31093	5.79449	6.93021	5.82914	5.85737	5.70722	6.08098	5.56338	6.11446	5.83373	5.90714	5.86234	6.46319	5.52701	6.98079	5.54655	6.52994	5.90227	6.97382	5.68945	5.72649	5.66348	5.5927	5.93234	5.91598	5.13077	5.69635	5.51134	5.4855	5.79214	5.48497	5.2556	5.48019	5.77429	5.74965
LCE3D	3.3633	12.3294	27.559	1.43638e-96	2.94343e-94	209.756	10.4911	10.4437	11.0131	9.89378	11.7689	10.6012	9.14174	8.92283	10.1412	10.7983	11.0844	10.3201	9.37811	9.81688	10.4147	10.3066	10.1511	7.99878	9.49035	10.4905	10.1086	8.71485	15.4889	9.80681	9.35743	11.8448	9.81904	9.37854	10.676	8.73323	7.87245	8.5403	10.8412	10.9831	10.0617	9.95997	9.08437	12.0556	8.95136	11.3417	11.1768	11.8996	9.64644
VNN1	3.40134	6.74544	24.9065	4.95671e-85	5.9195e-83	183.254	5.99505	5.44751	6.23524	5.92596	5.84433	5.86653	5.91319	5.7309	6.23844	5.71468	5.80983	6.92991	5.79994	5.65673	5.8452	6.1838	5.8785	6.30523	5.57168	6.09149	5.45797	5.86101	6.72847	5.88138	5.63949	6.00178	6.20043	5.68414	5.68792	6.70587	5.85298	5.96323	5.68423	5.99587	5.79736	5.91616	6.44479	5.80614	6.16616	5.72727	5.98448	6.38288	5.74389
KRT16	3.43161	11.9946	36.4909	6.36136e-133	1.43393e-129	293.212	11.9338	8.59371	9.54701	11.8114	10.976	8.9433	9.20321	9.56724	8.73344	9.96661	9.92098	10.516	9.22565	9.70593	11.4115	9.82849	9.64271	8.65867	10.0565	10.7581	9.56934	8.48083	14.476	8.48393	10.6718	10.1757	7.83972	8.76674	8.41485	8.34918	9.74581	9.77491	10.0174	7.68854	10.4771	8.67069	10.0179	10.4434	8.48579	10.7505	9.82562	11.0783	9.38053
ARSF	3.48547	7.60018	29.68	1.42157e-105	4.57771e-103	230.436	7.28371	6.77632	6.49886	6.80395	6.80108	7.16473	6.82304	6.52648	6.56288	7.20552	7.42444	6.77097	6.83096	6.70273	6.07572	6.95915	6.66089	5.96702	6.33466	6.81355	6.57137	6.48995	9.51211	6.58155	6.67776	6.53043	6.53977	6.8778	6.558	6.1624	6.88386	6.34526	6.53246	6.73675	6.45647	6.17332	6.86604	6.29399	6.64624	6.29242	6.29936	6.83122	6.66931
OAS2	3.60434	8.08038	29.2845	6.5377e-104	1.96491e-101	226.617	5.70526	5.99453	7.6912	6.40783	6.30544	5.84455	7.23198	6.69484	6.47983	6.16892	5.58682	7.81443	6.12818	6.40004	6.21451	6.0545	7.45906	6.62955	6.265	6.28524	6.08709	6.15575	7.67274	6.39491	5.30842	5.98522	5.44737	7.56494	5.75208	6.343	6.10855	6.64271	7.19948	6.19283	6.5421	6.31417	6.38402	5.94123	6.39765	8.02253	6.78114	7.58167	6.20395
GZMB	3.69695	6.15996	27.4897	2.85221e-96	5.65207e-94	209.072	5.66703	5.1755	5.19903	5.79541	5.18257	5.04218	5.50816	4.9814	4.75475	4.84423	5.22957	5.39811	5.3062	5.3437	5.04176	5.00229	4.9397	5.0281	5.11571	5.43425	4.96734	4.60105	7.12082	4.73259	4.89135	5.31797	5.39702	4.91055	6.39986	5.10034	4.6183	4.87969	4.60114	4.62585	4.793	5.13284	5.20118	5.44283	5.25948	4.60908	5.20252	6.51294	5.39746
CHI3L2	3.77855	8.68098	29.5663	4.26517e-105	1.3261e-102	229.34	6.69427	6.00737	6.25204	6.07028	5.70544	6.21533	5.38082	5.36948	7.75277	9.03157	5.55687	5.60521	7.62428	7.17796	5.30171	7.32154	7.51638	5.64482	4.68263	8.41711	7.03061	6.65577	13.1382	5.38552	5.62397	6.46916	6.87154	5.80074	5.66373	5.6507	7.79279	7.87286	6.09451	7.5726	5.48092	5.10128	10.2292	8.49505	6.67505	6.35719	5.57729	7.91625	6.48296
SPRR2B	3.91677	12.4314	31.3163	2.27754e-112	1.17345e-109	246.039	11.0086	9.36178	9.32979	11.4003	11.71	11.3084	8.56764	8.06275	10.3626	11.6549	11.346	10.0496	9.92627	8.81393	10.1025	10.3538	12.1798	8.84301	8.37612	9.87897	9.11293	8.26388	16.7923	9.97157	10.0866	11.1559	10.6264	8.90848	9.45299	7.8925	8.82645	9.77214	9.8581	9.8352	10.5414	8.23651	10.2741	11.1815	10.9072	10.5109	9.41201	12.2565	8.43034
LTF	3.95843	9.4106	22.6694	4.08702e-75	2.78118e-73	160.476	5.78267	6.15223	6.2352	5.61939	7.77161	6.76972	6.76414	5.46638	8.74356	11.2394	7.8374	5.97353	5.81087	7.78792	9.06969	7.90262	7.58801	6.62787	5.79816	5.7812	6.78424	6.39197	14.2931	5.39354	6.21238	8.02955	6.26981	7.53889	6.78259	5.43761	5.06022	7.40157	7.05706	5.3372	7.79557	6.06171	9.39891	6.58478	9.34262	9.22633	7.05908	7.56363	6.1864
KYNU	4.09425	8.86038	32.9096	7.50222e-119	7.1204e-116	260.92	7.70857	7.52855	7.7435	7.91166	7.71062	7.59763	8.06699	7.59355	7.69863	7.70322	7.68568	7.78604	7.43155	7.87839	7.5913	7.89878	7.72519	8.09903	8.19359	7.71793	7.79315	7.67199	10.6925	7.52134	7.71752	7.7532	7.69102	8.03816	7.7527	7.91734	7.99018	8.0556	7.77871	7.5723	7.52903	7.40379	7.84073	7.68318	7.75267	7.59045	7.49472	7.71598	7.66213
ADAMDEC1	4.11423	6.61528	30.183	1.12025e-107	4.04031e-105	235.266	4.27358	4.26131	4.78913	4.39327	4.57291	3.93755	6.51858	4.31395	5.18361	4.27549	4.60158	4.89608	4.82623	4.56438	4.58786	4.12953	4.29231	4.41964	4.4261	4.14205	4.62459	4.71141	9.06596	4.26318	4.1534	4.15607	4.52953	4.16687	4.8308	4.13144	4.2512	4.56067	4.64241	4.19479	5.05213	4.78392	4.8206	4.53317	6.08364	4.82685	4.46774	4.96233	4.57601
PRSS27	4.12094	6.63507	33.7066	4.82383e-122	5.43675e-119	268.246	5.71711	5.27207	5.07695	5.56498	5.72846	5.70224	5.19184	5.12634	5.0132	5.27179	6.01983	5.20515	5.18019	5.15864	5.60686	5.29569	5.56831	5.71273	5.11877	5.37307	5.77942	5.3291	7.54173	5.81431	6.00442	5.87439	6.01485	5.62721	5.5744	5.39931	5.39318	5.60809	5.65088	5.3494	5.43375	5.48113	5.05905	5.40203	5.20028	5.55323	5.17039	5.41948	5.39833
KLK6	4.33121	8.80933	22.5549	1.32626e-74	8.7606e-73	159.301	10.586	4.96824	7.38081	11.6562	9.43412	5.52185	8.82432	5.19861	4.58736	6.11803	6.59461	8.29668	7.49431	7.99091	10.1668	8.17589	7.25676	5.75199	5.76789	10.3972	7.71491	5.68045	10.9774	4.70399	6.7748	5.59027	5.83267	6.27255	4.94341	5.77731	7.83712	8.91185	6.09988	6.64219	5.46023	6.77731	10.4174	9.73896	5.04539	7.17552	5.99164	9.72931	7.50827
C10orf99	4.39726	10.4503	26.636	1.38022e-92	2.30459e-90	200.608	6.08225	8.72632	10.4156	8.46275	8.96231	10.4731	8.96065	6.09922	7.8217	7.42359	6.68541	8.79698	6.27708	8.3516	8.00753	6.36221	10.442	8.8825	6.36064	8.6112	6.58008	8.04643	16.9094	10.1414	9.15403	7.95572	10.3023	11.6821	7.12401	6.10875	6.55624	10.3514	7.69766	8.6243	7.76235	6.83704	6.2292	7.33256	9.80574	10.2858	7.5237	9.75372	5.88564
KLK13	4.40023	7.92819	31.5045	3.84281e-113	2.16554e-110	247.813	7.05173	6.85832	6.95448	7.71745	6.47919	6.46	6.75438	6.74941	5.95278	6.05503	5.70357	7.33785	6.27942	5.87169	7.27139	7.10391	6.72152	7.01196	6.31732	6.72698	5.78142	5.37534	10.1909	6.04227	5.3621	6.08189	5.35948	6.46086	5.94527	5.8928	5.53768	6.37782	5.92914	6.91392	5.46384	6.51485	6.75569	6.75085	5.57709	7.09466	6.23232	7.0139	6.05572
CXCL8	4.40123	6.28699	23.1431	3.16919e-77	2.50375e-75	165.323	4.89563	4.9739	5.0948	5.06288	5.25434	5.22103	4.88673	5.07551	5.32872	5.08759	5.23416	5.06478	5.23374	4.84453	5.01935	5.21323	5.2468	5.41255	4.8253	5.01809	4.72628	5.17451	7.11735	4.98785	5.25685	5.14449	5.38442	5.14304	5.22887	5.03044	4.98816	5.25317	5.10598	4.74003	5.24007	5.40071	5.00395	5.34325	5.00528	5.06922	5.07497	5.01424	5.10933
IGFL1	4.4398	7.16674	31.2085	6.32094e-112	2.92271e-109	245.021	5.51563	5.30008	5.70107	5.63748	6.39002	6.12992	5.859	5.13301	5.90137	5.9568	6.78921	5.27042	6.25158	5.5178	5.59372	6.17007	5.88808	5.49868	5.43451	5.90499	5.11533	5.35319	7.56573	5.5795	5.1752	5.42549	5.86618	5.5262	6.21585	5.3853	5.35141	5.20852	5.38287	5.50433	5.08604	5.18735	5.71883	5.38383	5.52718	7.11786	5.69311	6.68448	5.31646
HPSE	4.44245	8.81337	32.7133	4.6382e-118	3.98289e-115	259.104	6.54712	8.05934	7.9564	7.08615	8.01294	7.35547	7.68754	6.8068	6.95064	6.15783	6.29936	6.65075	6.39393	5.95742	7.95473	7.1762	6.7703	7.38756	6.89546	7.63299	7.10938	6.14637	13.0116	6.93899	6.36935	6.57607	5.59889	8.95601	6.395	5.56128	5.70793	6.72939	7.09076	7.91121	5.80522	7.50165	7.11291	7.1316	7.46622	8.38819	7.28516	7.77674	5.76058
OASL	4.44689	7.07687	26.3115	3.53779e-91	5.49973e-89	197.373	6.43307	6.29121	6.25124	6.3955	6.34455	6.38214	6.13001	6.16007	6.38289	6.48875	6.3335	5.95511	6.32242	6.33012	5.99116	6.35273	6.29591	6.09662	6.32128	6.26858	6.06606	5.98879	7.98662	6.03899	6.17729	6.07006	6.65995	6.56449	6.16568	6.15205	6.04456	5.73964	6.26156	6.18763	6.04964	6.3213	6.46831	6.45512	6.23849	6.15907	5.86237	6.15557	6.14261
S100A7A	4.51666	9.0824	21.9986	4.05348e-72	2.32791e-70	153.593	9.34564	8.96722	8.5822	9.37383	9.40988	9.38154	8.72173	8.76123	9.02715	9.19174	9.43833	8.56158	9.17643	8.52394	8.89808	9.39353	8.922	9.0003	8.74464	8.68109	8.64274	8.81177	8.96476	8.80485	9.40869	8.64702	9.51736	8.75262	8.87217	8.79267	9.00206	8.76385	8.7625	8.73177	9.04379	8.85805	8.71456	8.85795	8.90653	8.71838	8.75719	8.86172	9.07884
LCN2	4.67501	9.81637	30.0311	4.82411e-107	1.67295e-104	233.81	9.19824	7.2635	7.56683	11.3285	8.397	8.35328	5.82258	6.36837	6.59486	9.30498	8.35846	7.96467	8.34078	8.30724	9.33135	8.48767	7.23914	6.38051	6.00565	9.79782	8.59893	7.08837	13.1765	6.56592	7.56026	7.46064	7.53327	5.96074	7.01865	6.58039	7.69941	7.83367	6.31331	6.6042	6.51805	7.16889	9.71984	8.13528	7.18535	9.60082	6.91915	12.1722	8.14414
IL36G	4.77141	10.0691	37.1385	2.15631e-135	5.55497e-132	298.877	6.24093	8.10315	8.80398	7.12006	9.34493	7.69057	6.96331	7.73295	7.21263	6.56468	8.07339	7.47178	6.91484	6.44415	7.60475	8.08476	6.94048	7.70141	6.38361	7.44076	7.0197	6.21618	16.0015	8.80236	7.41817	8.04647	7.54588	8.84264	7.13013	7.8202	6.99244	7.68137	8.19181	9.71289	6.51458	7.31412	7.38432	8.97005	7.62069	8.44273	7.38135	8.51794	7.14127
PI3	4.9537	11.642	37.8564	4.18864e-138	1.88834e-134	305.097	7.67289	7.04936	7.81735	8.32818	8.7197	8.87171	7.06587	7.57032	8.0019	8.87699	9.79216	8.80679	7.84597	7.77524	7.69993	7.86645	8.26763	8.66458	8.21584	8.58529	8.13181	7.60833	15.4898	7.25492	7.87031	8.17019	8.07113	7.65508	7.52553	7.41459	7.32367	7.49117	7.56703	7.56641	8.42525	7.5762	8.78674	8.12017	8.56363	8.42258	7.56645	8.36276	7.43781
SERPINB3	5.3365	11.3033	39.117	8.47993e-143	5.09729e-139	315.861	8.20864	7.21623	7.53965	10.6659	11.3987	7.89556	8.5207	7.90276	8.25753	10.612	10.3672	9.48919	9.31178	7.53235	11.4594	10.7093	7.76516	8.59429	8.48066	8.29051	8.96059	6.61302	15.7421	7.62185	9.73029	9.59072	5.823	9.28961	8.08253	6.20682	7.97189	9.35404	7.10219	5.85804	8.39402	7.20847	10.3995	10.2141	9.11081	9.33891	8.59684	12.0556	6.34609
AKR1B10	5.42757	9.38411	37.4065	2.08127e-136	7.50631e-133	301.206	5.61445	6.35746	6.0318	6.87948	8.28054	7.18988	7.35663	5.35022	6.7301	5.88662	5.74375	6.37102	5.35271	5.79018	7.18634	6.12846	6.25495	5.57526	5.39145	6.30717	5.43864	5.18854	15.202	6.38629	5.2038	5.51293	5.48866	7.12761	4.94737	7.09691	5.12334	6.92895	6.94498	5.467	6.64166	7.17607	5.46367	6.37395	5.71216	8.49868	5.64776	9.50773	6.39981
DEFB4B	5.86758	11.5875	35.102	1.50656e-127	2.4698e-124	280.88	7.2516	7.27591	7.15846	7.26332	6.93608	7.82277	6.97103	7.51034	6.72238	7.99689	12.7987	8.83975	7.22685	7.9984	7.96712	7.55611	8.42368	8.73447	7.85214	8.449	7.82875	6.59814	18.2666	6.67082	7.02628	8.48696	8.44502	6.41716	7.67851	6.96046	6.78831	6.54881	7.20528	7.01593	7.88035	7.41215	6.66006	7.11151	8.87272	8.1596	7.30839	8.78656	6.7408
DEFB4A	5.86758	11.5875	35.102	1.50656e-127	2.4698e-124	280.88	7.2516	7.27591	7.15846	7.26332	6.93608	7.82277	6.97103	7.51034	6.72238	7.99689	12.7987	8.83975	7.22685	7.9984	7.96712	7.55611	8.42368	8.73447	7.85214	8.449	7.82875	6.59814	18.2666	6.67082	7.02628	8.48696	8.44502	6.41716	7.67851	6.96046	6.78831	6.54881	7.20528	7.01593	7.88035	7.41215	6.66006	7.11151	8.87272	8.1596	7.30839	8.78656	6.7408
SPRR2C	6.59082	7.62163	44.4416	1.05809e-161	1.90805e-157	359.182	4.60624	4.56391	5.39961	4.65928	4.92585	4.78753	4.78989	4.59629	4.72781	5.14147	6.06729	4.83728	4.8458	4.45778	4.72497	4.68092	5.20425	5.14528	4.70032	4.74959	4.60172	4.5934	12.299	4.53457	4.7227	4.93374	4.79666	4.63096	4.67241	4.49667	4.72884	4.6529	4.71882	4.73231	4.71526	4.31401	4.65901	5.0475	4.91271	4.6301	4.58875	4.78989	4.53918
TCN1	6.84543	7.9478	41.3352	7.48349e-151	6.74749e-147	334.325	5.69871	3.55809	4.97982	5.31717	5.35267	4.79839	4.26158	4.65896	4.94231	4.90029	6.50357	5.24685	4.98435	5.47063	5.70155	5.84538	5.26548	4.47581	6.74599	4.59333	4.7421	4.26519	12.1786	4.76613	5.61868	5.1257	5.54511	3.96447	3.90998	4.66747	5.70375	4.60535	4.44148	4.15732	5.44852	4.27373	4.57153	4.28374	4.71944	5.76404	4.6143	4.88829	5.18253
[truncated: 380 more columns]
