# Supplementary material for: IL36G is associated with cutaneous antiviral competence in psoriasis
Source: Front Immunol. 2022 Sep 12;13:971071. doi: 10.3389/fimmu.2022.971071 (PMC9510771; doi:10.3389/fimmu.2022.971071)
Supplement: Supplementary file 4 [file Table_2.xlsx]

## Sheet: Table S3
Terms	Counts	GeneRatio	BgRatio	pValue	FDR	foldEnrichment	geneID	geneSymbol	Category
GO:0098542~defense response to other organism	28	28/146	498/18012	4.4e-16	1.08e-12	6.93646	ENSG00000205420/ENSG00000185745/ENSG00000163218/ENSG00000163568/ENSG00000143546/ENSG00000185507/ENSG00000177243/ENSG00000176797/ENSG00000165949/ENSG00000137959/ENSG00000089127/ENSG00000111331/ENSG00000136695/ENSG00000157601/ENSG00000126709/ENSG00000187608/ENSG00000138755/ENSG00000169245/ENSG00000134321/ENSG00000163874/ENSG00000156234/ENSG00000111335/ENSG00000012223/ENSG00000188373/ENSG00000135114…	KRT6A/IFIT1/PGLYRP4/AIM2/S100A8/IRF7/DEFB103B/DEFB103A/IFI27/IFI44L/OAS1/OAS3/IL36RN/MX1/IFI6/ISG15/CXCL9/CXCL10/RSAD2/ZC3H12A/CXCL13/OAS2/LTF/C10orf99/OASL/LCN2/DEFB4B/DEFB4A	GO_BP
GO:0019730~antimicrobial humoral response	16	16/146	119/18012	1.98e-15	2.44e-12	16.5875	ENSG00000205420/ENSG00000163218/ENSG00000143546/ENSG00000177243/ENSG00000176797/ENSG00000136695/ENSG00000081041/ENSG00000138755/ENSG00000169245/ENSG00000156234/ENSG00000012223/ENSG00000169429/ENSG00000148346/ENSG00000124102/ENSG00000177257/ENSG00000171711	KRT6A/PGLYRP4/S100A8/DEFB103B/DEFB103A/IL36RN/CXCL2/CXCL9/CXCL10/CXCL13/LTF/CXCL8/LCN2/PI3/DEFB4B/DEFB4A	GO_BP
GO:0060326~cell chemotaxis	19	19/146	298/18012	3.9e-12	3.19e-09	7.86586	ENSG00000213927/ENSG00000125571/ENSG00000114251/ENSG00000143546/ENSG00000177243/ENSG00000176797/ENSG00000275385/ENSG00000180871/ENSG00000136695/ENSG00000081041/ENSG00000065675/ENSG00000138755/ENSG00000169245/ENSG00000156234/ENSG00000188373/ENSG00000169429/ENSG00000136688/ENSG00000177257/ENSG00000171711	CCL27/IL37/WNT5A/S100A8/DEFB103B/DEFB103A/CCL18/CXCR2/IL36RN/CXCL2/PRKCQ/CXCL9/CXCL10/CXCL13/C10orf99/CXCL8/IL36G/DEFB4B/DEFB4A	GO_BP
GO:0060337~type I interferon signaling pathway	12	12/146	94/18012	1.38e-11	6.76e-09	15.7493	ENSG00000114251/ENSG00000185745/ENSG00000185507/ENSG00000165949/ENSG00000089127/ENSG00000111331/ENSG00000157601/ENSG00000126709/ENSG00000187608/ENSG00000134321/ENSG00000111335/ENSG00000135114	WNT5A/IFIT1/IRF7/IFI27/OAS1/OAS3/MX1/IFI6/ISG15/RSAD2/OAS2/OASL	GO_BP
GO:0071357~cellular response to type I interferon	12	12/146	94/18012	1.38e-11	6.76e-09	15.7493	ENSG00000114251/ENSG00000185745/ENSG00000185507/ENSG00000165949/ENSG00000089127/ENSG00000111331/ENSG00000157601/ENSG00000126709/ENSG00000187608/ENSG00000134321/ENSG00000111335/ENSG00000135114	WNT5A/IFIT1/IRF7/IFI27/OAS1/OAS3/MX1/IFI6/ISG15/RSAD2/OAS2/OASL	GO_BP
GO:0009615~response to virus	18	18/146	325/18012	1.52e-10	4.65e-08	6.83279	ENSG00000185745/ENSG00000175592/ENSG00000163568/ENSG00000185507/ENSG00000165949/ENSG00000137959/ENSG00000089127/ENSG00000111331/ENSG00000157601/ENSG00000126709/ENSG00000187608/ENSG00000138755/ENSG00000169245/ENSG00000134321/ENSG00000163874/ENSG00000111335/ENSG00000135114/ENSG00000148346	IFIT1/FOSL1/AIM2/IRF7/IFI27/IFI44L/OAS1/OAS3/MX1/IFI6/ISG15/CXCL9/CXCL10/RSAD2/ZC3H12A/OAS2/OASL/LCN2	GO_BP
GO:0006959~humoral immune response	16	16/146	254/18012	2.59e-10	7.06e-08	7.77133	ENSG00000205420/ENSG00000163218/ENSG00000143546/ENSG00000177243/ENSG00000176797/ENSG00000136695/ENSG00000081041/ENSG00000138755/ENSG00000169245/ENSG00000156234/ENSG00000012223/ENSG00000169429/ENSG00000148346/ENSG00000124102/ENSG00000177257/ENSG00000171711	KRT6A/PGLYRP4/S100A8/DEFB103B/DEFB103A/IL36RN/CXCL2/CXCL9/CXCL10/CXCL13/LTF/CXCL8/LCN2/PI3/DEFB4B/DEFB4A	GO_BP
GO:0045069~regulation of viral genome replication	11	11/146	95/18012	2.96e-10	7.27e-08	14.2849	ENSG00000185745/ENSG00000165949/ENSG00000089127/ENSG00000111331/ENSG00000157601/ENSG00000187608/ENSG00000134321/ENSG00000163874/ENSG00000012223/ENSG00000169429/ENSG00000135114	IFIT1/IFI27/OAS1/OAS3/MX1/ISG15/RSAD2/ZC3H12A/LTF/CXCL8/OASL	GO_BP
GO:0071222~cellular response to lipopolysaccharide	14	14/146	200/18012	9.16e-10	1.73e-07	8.63589	ENSG00000125571/ENSG00000114251/ENSG00000120217/ENSG00000134326/ENSG00000136695/ENSG00000081041/ENSG00000138755/ENSG00000169245/ENSG00000163874/ENSG00000156234/ENSG00000012223/ENSG00000169429/ENSG00000148346/ENSG00000136688	IL37/WNT5A/CD274/CMPK2/IL36RN/CXCL2/CXCL9/CXCL10/ZC3H12A/CXCL13/LTF/CXCL8/LCN2/IL36G	GO_BP
GO:1990266~neutrophil migration	11	11/146	115/18012	2.35e-09	3.61e-07	11.8006	ENSG00000125571/ENSG00000143546/ENSG00000275385/ENSG00000180871/ENSG00000136695/ENSG00000081041/ENSG00000138755/ENSG00000169245/ENSG00000156234/ENSG00000169429/ENSG00000136688	IL37/S100A8/CCL18/CXCR2/IL36RN/CXCL2/CXCL9/CXCL10/CXCL13/CXCL8/IL36G	GO_BP
GO:0019079~viral genome replication	11	11/146	122/18012	4.42e-09	5.71e-07	11.1235	ENSG00000185745/ENSG00000165949/ENSG00000089127/ENSG00000111331/ENSG00000157601/ENSG00000187608/ENSG00000134321/ENSG00000163874/ENSG00000012223/ENSG00000169429/ENSG00000135114	IFIT1/IFI27/OAS1/OAS3/MX1/ISG15/RSAD2/ZC3H12A/LTF/CXCL8/OASL	GO_BP
GO:0071216~cellular response to biotic stimulus	14	14/146	231/18012	5.93e-09	7.28e-07	7.47696	ENSG00000125571/ENSG00000114251/ENSG00000120217/ENSG00000134326/ENSG00000136695/ENSG00000081041/ENSG00000138755/ENSG00000169245/ENSG00000163874/ENSG00000156234/ENSG00000012223/ENSG00000169429/ENSG00000148346/ENSG00000136688	IL37/WNT5A/CD274/CMPK2/IL36RN/CXCL2/CXCL9/CXCL10/ZC3H12A/CXCL13/LTF/CXCL8/LCN2/IL36G	GO_BP
GO:0043588~skin development	17	17/146	418/18012	5.1e-08	4.82e-06	5.01743	ENSG00000189182/ENSG00000069482/ENSG00000144452/ENSG00000179477/ENSG00000205420/ENSG00000114251/ENSG00000125780/ENSG00000105427/ENSG00000163209/ENSG00000178919/ENSG00000092295/ENSG00000163202/ENSG00000186832/ENSG00000196805/ENSG00000167759/ENSG00000173083/ENSG00000124102	KRT77/GAL/ABCA12/ALOX12B/KRT6A/WNT5A/TGM3/CNFN/SPRR3/FOXE1/TGM1/LCE3D/KRT16/SPRR2B/KLK13/HPSE/PI3	GO_BP
GO:0031424~keratinization	12	12/146	223/18012	2.76e-07	2.34e-05	6.63874	ENSG00000189182/ENSG00000144452/ENSG00000205420/ENSG00000125780/ENSG00000105427/ENSG00000163209/ENSG00000092295/ENSG00000163202/ENSG00000186832/ENSG00000196805/ENSG00000167759/ENSG00000124102	KRT77/ABCA12/KRT6A/TGM3/CNFN/SPRR3/TGM1/LCE3D/KRT16/SPRR2B/KLK13/PI3	GO_BP
GO:0031640~killing of cells of other organism	7	7/146	63/18012	7.53e-07	5.78e-05	13.7078	ENSG00000205420/ENSG00000163218/ENSG00000177243/ENSG00000176797/ENSG00000012223/ENSG00000177257/ENSG00000171711	KRT6A/PGLYRP4/DEFB103B/DEFB103A/LTF/DEFB4B/DEFB4A	GO_BP
GO:0044364~disruption of cells of other organism	7	7/146	63/18012	7.53e-07	5.78e-05	13.7078	ENSG00000205420/ENSG00000163218/ENSG00000177243/ENSG00000176797/ENSG00000012223/ENSG00000177257/ENSG00000171711	KRT6A/PGLYRP4/DEFB103B/DEFB103A/LTF/DEFB4B/DEFB4A	GO_BP
GO:1990868~response to chemokine	8	8/146	96/18012	1.12e-06	7.55e-05	10.2808	ENSG00000275385/ENSG00000180871/ENSG00000081041/ENSG00000138755/ENSG00000169245/ENSG00000163874/ENSG00000156234/ENSG00000169429	CCL18/CXCR2/CXCL2/CXCL9/CXCL10/ZC3H12A/CXCL13/CXCL8	GO_BP
GO:1990869~cellular response to chemokine	8	8/146	96/18012	1.12e-06	7.55e-05	10.2808	ENSG00000275385/ENSG00000180871/ENSG00000081041/ENSG00000138755/ENSG00000169245/ENSG00000163874/ENSG00000156234/ENSG00000169429	CCL18/CXCR2/CXCL2/CXCL9/CXCL10/ZC3H12A/CXCL13/CXCL8	GO_BP
GO:0008544~epidermis development	16	16/146	463/18012	1.14e-06	7.55e-05	4.26332	ENSG00000189182/ENSG00000069482/ENSG00000144452/ENSG00000205420/ENSG00000114251/ENSG00000125780/ENSG00000105427/ENSG00000163209/ENSG00000178919/ENSG00000092295/ENSG00000163202/ENSG00000186832/ENSG00000196805/ENSG00000167759/ENSG00000173083/ENSG00000124102	KRT77/GAL/ABCA12/KRT6A/WNT5A/TGM3/CNFN/SPRR3/FOXE1/TGM1/LCE3D/KRT16/SPRR2B/KLK13/HPSE/PI3	GO_BP
GO:0043901~negative regulation of multi-organism process	10	10/146	170/18012	1.26e-06	7.95e-05	7.25705	ENSG00000205420/ENSG00000185745/ENSG00000089127/ENSG00000111331/ENSG00000157601/ENSG00000187608/ENSG00000134321/ENSG00000163874/ENSG00000012223/ENSG00000135114	KRT6A/IFIT1/OAS1/OAS3/MX1/ISG15/RSAD2/ZC3H12A/LTF/OASL	GO_BP
GO:0050918~positive chemotaxis	7	7/146	69/18012	1.41e-06	8.45e-05	12.5158	ENSG00000114251/ENSG00000177243/ENSG00000176797/ENSG00000169245/ENSG00000169429/ENSG00000177257/ENSG00000171711	WNT5A/DEFB103B/DEFB103A/CXCL10/CXCL8/DEFB4B/DEFB4A	GO_BP
GO:0018149~peptide cross-linking	6	6/146	60/18012	8.93e-06	0.000455244	12.337	ENSG00000125780/ENSG00000163209/ENSG00000092295/ENSG00000163202/ENSG00000196805/ENSG00000124102	TGM3/SPRR3/TGM1/LCE3D/SPRR2B/PI3	GO_BP
GO:0010819~regulation of T cell chemotaxis	4	4/146	17/18012	9.08e-06	0.000455244	29.0282	ENSG00000213927/ENSG00000114251/ENSG00000169245/ENSG00000156234	CCL27/WNT5A/CXCL10/CXCL13	GO_BP
GO:0032069~regulation of nuclease activity	4	4/146	22/18012	2.7e-05	0.00125091	22.4309	ENSG00000089127/ENSG00000111331/ENSG00000111335/ENSG00000135114	OAS1/OAS3/OAS2/OASL	GO_BP
GO:2000404~regulation of T cell migration	5	5/146	44/18012	2.75e-05	0.00125091	14.0193	ENSG00000213927/ENSG00000114251/ENSG00000169245/ENSG00000156234/ENSG00000188373	CCL27/WNT5A/CXCL10/CXCL13/C10orf99	GO_BP
GO:0044764~multi-organism cellular process	5	5/146	48/18012	4.23e-05	0.00188669	12.851	ENSG00000205420/ENSG00000163218/ENSG00000185507/ENSG00000197948/ENSG00000012223	KRT6A/PGLYRP4/IRF7/FCHSD1/LTF	GO_BP
GO:2000106~regulation of leukocyte apoptotic process	6	6/146	83/18012	5.78e-05	0.00249081	8.9183	ENSG00000114251/ENSG00000185507/ENSG00000180871/ENSG00000120217/ENSG00000151012/ENSG00000065675	WNT5A/IRF7/CXCR2/CD274/SLC7A11/PRKCQ	GO_BP
GO:0051798~positive regulation of hair follicle development	3	3/146	12/18012	0.000108787	0.00442641	30.8425	ENSG00000069482/ENSG00000114251/ENSG00000173083	GAL/WNT5A/HPSE	GO_BP
GO:0042635~positive regulation of hair cycle	3	3/146	13/18012	0.000140584	0.0055041	28.47	ENSG00000069482/ENSG00000114251/ENSG00000173083	GAL/WNT5A/HPSE	GO_BP
GO:0032689~negative regulation of interferon-gamma production	4	4/146	33/18012	0.000141188	0.0055041	14.9539	ENSG00000163218/ENSG00000120217/ENSG00000136695/ENSG00000163874	PGLYRP4/CD274/IL36RN/ZC3H12A	GO_BP
GO:0009112~nucleobase metabolic process	4	4/146	36/18012	0.000199446	0.00712344	13.7078	ENSG00000014257/ENSG00000025708/ENSG00000158125/ENSG00000119125	ACPP/TYMP/XDH/GDA	GO_BP
GO:0071887~leukocyte apoptotic process	6	6/146	104/18012	0.000202197	0.00712344	7.11749	ENSG00000114251/ENSG00000185507/ENSG00000180871/ENSG00000120217/ENSG00000151012/ENSG00000065675	WNT5A/IRF7/CXCR2/CD274/SLC7A11/PRKCQ	GO_BP
GO:0042119~neutrophil activation	13	13/146	496/18012	0.00020303	0.00712344	3.23348	ENSG00000198805/ENSG00000197249/ENSG00000014257/ENSG00000143546/ENSG00000180871/ENSG00000171236/ENSG00000112299/ENSG00000012223/ENSG00000169429/ENSG00000173083/ENSG00000148346/ENSG00000057149/ENSG00000134827	PNP/SERPINA1/ACPP/S100A8/CXCR2/LRG1/VNN1/LTF/CXCL8/HPSE/LCN2/SERPINB3/TCN1	GO_BP
GO:0032609~interferon-gamma production	6	6/146	110/18012	0.000274299	0.00910377	6.72927	ENSG00000114251/ENSG00000163218/ENSG00000120217/ENSG00000136695/ENSG00000187608/ENSG00000163874	WNT5A/PGLYRP4/CD274/IL36RN/ISG15/ZC3H12A	GO_BP
GO:0042303~molting cycle	6	6/146	111/18012	0.000288062	0.00930894	6.66864	ENSG00000069482/ENSG00000114251/ENSG00000125780/ENSG00000178919/ENSG00000186832/ENSG00000173083	GAL/WNT5A/TGM3/FOXE1/KRT16/HPSE	GO_BP
GO:0042633~hair cycle	6	6/146	111/18012	0.000288062	0.00930894	6.66864	ENSG00000069482/ENSG00000114251/ENSG00000125780/ENSG00000178919/ENSG00000186832/ENSG00000173083	GAL/WNT5A/TGM3/FOXE1/KRT16/HPSE	GO_BP
GO:0001533~cornified envelope	6	6/150	65/18950	1.25e-05	0.00217648	11.6615	ENSG00000105427/ENSG00000163209/ENSG00000092295/ENSG00000163202/ENSG00000196805/ENSG00000124102	CNFN/SPRR3/TGM1/LCE3D/SPRR2B/PI3	GO_CC
GO:0042379~chemokine receptor binding	12	12/148	66/17293	3.26e-13	1.02e-10	21.2445	ENSG00000213927/ENSG00000177243/ENSG00000176797/ENSG00000275385/ENSG00000081041/ENSG00000138755/ENSG00000169245/ENSG00000156234/ENSG00000188373/ENSG00000169429/ENSG00000177257/ENSG00000171711	CCL27/DEFB103B/DEFB103A/CCL18/CXCL2/CXCL9/CXCL10/CXCL13/C10orf99/CXCL8/DEFB4B/DEFB4A	GO_MF
GO:0048018~receptor ligand activity	20	20/148	483/17293	5.65e-09	5.26e-07	4.83829	ENSG00000174808/ENSG00000213927/ENSG00000125571/ENSG00000069482/ENSG00000109321/ENSG00000114251/ENSG00000177243/ENSG00000176797/ENSG00000275385/ENSG00000025708/ENSG00000136695/ENSG00000081041/ENSG00000138755/ENSG00000169245/ENSG00000156234/ENSG00000188373/ENSG00000169429/ENSG00000136688/ENSG00000177257/ENSG00000171711	BTC/CCL27/IL37/GAL/AREG/WNT5A/DEFB103B/DEFB103A/CCL18/TYMP/IL36RN/CXCL2/CXCL9/CXCL10/CXCL13/C10orf99/CXCL8/IL36G/DEFB4B/DEFB4A	GO_MF
GO:0008009~chemokine activity	8	8/148	48/17293	6.72e-09	5.26e-07	19.4741	ENSG00000213927/ENSG00000275385/ENSG00000081041/ENSG00000138755/ENSG00000169245/ENSG00000156234/ENSG00000188373/ENSG00000169429	CCL27/CCL18/CXCL2/CXCL9/CXCL10/CXCL13/C10orf99/CXCL8	GO_MF
GO:0004252~serine-type endopeptidase activity	8	8/148	155/17293	5.67e-05	0.00177584	6.03069	ENSG00000129451/ENSG00000104368/ENSG00000213022/ENSG00000100453/ENSG00000012223/ENSG00000172382/ENSG00000167755/ENSG00000167759	KLK10/PLAT/KLK9/GZMB/LTF/PRSS27/KLK6/KLK13	GO_MF
GO:0017171~serine hydrolase activity	8	8/148	180/17293	0.000160986	0.00419904	5.19309	ENSG00000129451/ENSG00000104368/ENSG00000213022/ENSG00000100453/ENSG00000012223/ENSG00000172382/ENSG00000167755/ENSG00000167759	KLK10/PLAT/KLK9/GZMB/LTF/PRSS27/KLK6/KLK13	GO_MF
