# Supplementary material for: IL36G is associated with cutaneous antiviral competence in psoriasis
Source: Front Immunol. 2022 Sep 12;13:971071. doi: 10.3389/fimmu.2022.971071 (PMC9510771; doi:10.3389/fimmu.2022.971071)
Supplement: Supplementary file 5 [file Table_3.xlsx]

## Sheet: Table S4
Terms	Counts	GeneRatio	BgRatio	pValue	FDR	foldEnrichment	geneID	geneSymbol
hsa04061~Viral protein interaction with cytokine and cytokine receptor	9	9/46	98/5477	8.27061e-08	4.63154e-06	10.9346	ENSG00000213927/ENSG00000125571/ENSG00000275385/ENSG00000180871/ENSG00000081041/ENSG00000138755/ENSG00000169245/ENSG00000156234/ENSG00000169429	CCL27/IL37/CCL18/CXCR2/CXCL2/CXCL9/CXCL10/CXCL13/CXCL8
hsa04060~Cytokine-cytokine receptor interaction	11	11/46	292/5477	2.04595e-05	0.000572866	4.48533	ENSG00000213927/ENSG00000125571/ENSG00000275385/ENSG00000180871/ENSG00000136695/ENSG00000081041/ENSG00000138755/ENSG00000169245/ENSG00000156234/ENSG00000169429/ENSG00000136688	CCL27/IL37/CCL18/CXCR2/IL36RN/CXCL2/CXCL9/CXCL10/CXCL13/CXCL8/IL36G
hsa04062~Chemokine signaling pathway	8	8/46	190/5477	0.000152161	0.00284034	5.01327	ENSG00000213927/ENSG00000275385/ENSG00000180871/ENSG00000081041/ENSG00000138755/ENSG00000169245/ENSG00000156234/ENSG00000169429	CCL27/CCL18/CXCR2/CXCL2/CXCL9/CXCL10/CXCL13/CXCL8
hsa00240~Pyrimidine metabolism	4	4/46	58/5477	0.00132696	0.0185774	8.21139	ENSG00000198805/ENSG00000025708/ENSG00000134326/ENSG00000183696	PNP/TYMP/CMPK2/UPP1
hsa04064~NF-kappa B signaling pathway	4	4/46	102/5477	0.0101625	0.100579	4.66922	ENSG00000140379/ENSG00000081041/ENSG00000065675/ENSG00000169429	BCL2A1/CXCL2/PRKCQ/CXCL8
hsa00531~Glycosaminoglycan degradation	2	2/46	19/5477	0.0107763	0.100579	12.5332	ENSG00000106302/ENSG00000173083	HYAL4/HPSE
hsa00601~Glycosphingolipid biosynthesis - lacto and neolacto series	2	2/46	27/5477	0.0211996	0.169597	8.81965	ENSG00000176920/ENSG00000171124	FUT2/FUT3
hsa00983~Drug metabolism - other enzymes	3	3/46	79/5477	0.028121	0.196847	4.52146	ENSG00000025708/ENSG00000158125/ENSG00000183696	TYMP/XDH/UPP1
hsa00230~Purine metabolism	3	3/46	125/5477	0.0867706	0.539906	2.85757	ENSG00000198805/ENSG00000158125/ENSG00000119125	PNP/XDH/GDA
hsa00603~Glycosphingolipid biosynthesis - globo and isoglobo series	1	1/46	15/5477	0.118981	0.565453	7.93768	ENSG00000176920	FUT2
hsa03320~PPAR signaling pathway	2	2/46	75/5477	0.130429	0.565453	3.17507	ENSG00000164434/ENSG00000134240	FABP7/HMGCS2
hsa04012~ErbB signaling pathway	2	2/46	84/5477	0.156451	0.565453	2.83489	ENSG00000174808/ENSG00000109321	BTC/AREG
hsa04310~Wnt signaling pathway	3	3/46	164/5477	0.158096	0.565453	2.17802	ENSG00000156076/ENSG00000114251/ENSG00000175592	WIF1/WNT5A/FOSL1
hsa00770~Pantothenate and CoA biosynthesis	1	1/46	21/5477	0.162592	0.565453	5.66977	ENSG00000112299	VNN1
hsa00900~Terpenoid backbone biosynthesis	1	1/46	22/5477	0.169653	0.565453	5.41206	ENSG00000134240	HMGCS2
hsa00790~Folate biosynthesis	1	1/46	26/5477	0.197316	0.565453	4.57943	ENSG00000198074	AKR1B10
hsa00062~Fatty acid elongation	1	1/46	27/5477	0.20409	0.565453	4.40982	ENSG00000119915	ELOVL3
hsa01040~Biosynthesis of unsaturated fatty acids	1	1/46	27/5477	0.20409	0.565453	4.40982	ENSG00000119915	ELOVL3
hsa00650~Butanoate metabolism	1	1/46	28/5477	0.210807	0.565453	4.25233	ENSG00000134240	HMGCS2
hsa00052~Galactose metabolism	1	1/46	31/5477	0.23063	0.565453	3.84081	ENSG00000198074	AKR1B10
hsa00051~Fructose and mannose metabolism	1	1/46	33/5477	0.243573	0.565453	3.60804	ENSG00000198074	AKR1B10
hsa00040~Pentose and glucuronate interconversions	1	1/46	34/5477	0.249965	0.565453	3.50192	ENSG00000198074	AKR1B10
hsa00760~Nicotinate and nicotinamide metabolism	1	1/46	34/5477	0.249965	0.565453	3.50192	ENSG00000198805	PNP
hsa00512~Mucin type O-glycan biosynthesis	1	1/46	36/5477	0.26259	0.565453	3.30737	ENSG00000139629	GALNT6
hsa04110~Cell cycle	2	2/46	126/5477	0.285944	0.565453	1.88992	ENSG00000112742/ENSG00000134057	TTK/CCNB1
hsa04216~Ferroptosis	1	1/46	41/5477	0.29325	0.565453	2.90403	ENSG00000151012	SLC7A11
hsa00380~Tryptophan metabolism	1	1/46	42/5477	0.29923	0.565453	2.83489	ENSG00000115919	KYNU
hsa02010~ABC transporters	1	1/46	44/5477	0.311043	0.565453	2.70603	ENSG00000144452	ABCA12
hsa04210~Apoptosis	2	2/46	136/5477	0.317221	0.565453	1.75096	ENSG00000140379/ENSG00000100453	BCL2A1/GZMB
hsa00514~Other types of O-glycan biosynthesis	1	1/46	47/5477	0.328398	0.565453	2.5333	ENSG00000139629	GALNT6
hsa00280~Valine, leucine and isoleucine degradation	1	1/46	48/5477	0.334088	0.565453	2.48053	ENSG00000134240	HMGCS2
hsa00565~Ether lipid metabolism	1	1/46	49/5477	0.33973	0.565453	2.4299	ENSG00000102886	GDPD3
hsa04072~Phospholipase D signaling pathway	2	2/46	147/5477	0.351301	0.565453	1.61993	ENSG00000180871/ENSG00000169429	CXCR2/CXCL8
hsa01240~Biosynthesis of cofactors	2	2/46	151/5477	0.363569	0.565453	1.57702	ENSG00000134326/ENSG00000115919	CMPK2/KYNU
hsa04218~Cellular senescence	2	2/46	155/5477	0.375757	0.565453	1.53633	ENSG00000134057/ENSG00000169429	CCNB1/CXCL8
hsa04390~Hippo signaling pathway	2	2/46	155/5477	0.375757	0.565453	1.53633	ENSG00000109321/ENSG00000114251	AREG/WNT5A
hsa01212~Fatty acid metabolism	1	1/46	57/5477	0.383216	0.565453	2.08886	ENSG00000119915	ELOVL3
hsa00140~Steroid hormone biosynthesis	1	1/46	60/5477	0.39879	0.565453	1.98442	ENSG00000117594	HSD11B1
hsa00590~Arachidonic acid metabolism	1	1/46	60/5477	0.39879	0.565453	1.98442	ENSG00000179477	ALOX12B
hsa00561~Glycerolipid metabolism	1	1/46	61/5477	0.403895	0.565453	1.95189	ENSG00000198074	AKR1B10
hsa04360~Axon guidance	2	2/46	181/5477	0.452503	0.613486	1.31564	ENSG00000133216/ENSG00000114251	EPHB2/WNT5A
hsa04115~p53 signaling pathway	1	1/46	73/5477	0.461947	0.613486	1.63103	ENSG00000134057	CCNB1
hsa00980~Metabolism of xenobiotics by cytochrome P450	1	1/46	75/5477	0.471069	0.613486	1.58754	ENSG00000117594	HSD11B1
hsa04146~Peroxisome	1	1/46	80/5477	0.493217	0.627731	1.48832	ENSG00000158125	XDH
hsa04380~Osteoclast differentiation	1	1/46	124/5477	0.652788	0.768886	0.960203	ENSG00000175592	FOSL1
hsa04114~Oocyte meiosis	1	1/46	126/5477	0.65873	0.768886	0.944962	ENSG00000134057	CCNB1
hsa04068~FoxO signaling pathway	1	1/46	128/5477	0.664573	0.768886	0.930197	ENSG00000134057	CCNB1
hsa04142~Lysosome	1	1/46	132/5477	0.675966	0.768886	0.902009	ENSG00000106302	HYAL4
hsa04270~Vascular smooth muscle contraction	1	1/46	132/5477	0.675966	0.768886	0.902009	ENSG00000065675	PRKCQ
hsa04371~Apelin signaling pathway	1	1/46	138/5477	0.69235	0.768886	0.862791	ENSG00000104368	PLAT
hsa04140~Autophagy - animal	1	1/46	141/5477	0.700235	0.768886	0.844434	ENSG00000065675	PRKCQ
hsa04150~mTOR signaling pathway	1	1/46	153/5477	0.729845	0.785987	0.778204	ENSG00000114251	WNT5A
hsa04144~Endocytosis	1	1/46	251/5477	0.885485	0.935607	0.474363	ENSG00000180871	CXCR2
hsa04010~MAPK signaling pathway	1	1/46	294/5477	0.921821	0.953518	0.404984	ENSG00000109321	AREG
hsa04080~Neuroactive ligand-receptor interaction	1	1/46	346/5477	0.950936	0.953518	0.344119	ENSG00000069482	GAL
hsa04151~PI3K-Akt signaling pathway	1	1/46	352/5477	0.953518	0.953518	0.338253	ENSG00000109321	AREG
