# Supplementary material for: IL36G is associated with cutaneous antiviral competence in psoriasis
Source: Front Immunol. 2022 Sep 12;13:971071. doi: 10.3389/fimmu.2022.971071 (PMC9510771; doi:10.3389/fimmu.2022.971071)
Supplement: Supplementary file 6 [file Table_4.xlsx]

## Sheet: Table S5
AverageShortestPathLength	BetweennessCentrality	ClosenessCentrality	ClusteringCoefficient	Degree	Eccentricity	IsSingleNode	name	NeighborhoodConnectivity	NumberOfDirectedEdges	NumberOfUndirectedEdges	PartnerOfMultiEdgedNodePairs	Radiality	selected	SelfLoops	shared name	Stress	TopologicalCoefficient
1	0.0133333	1	0.933333	6	1	FALSE	CCNB1	5.66667	0	6	0	1	FALSE	0	CCNB1	2	0.944444
1	0.0133333	1	0.933333	6	1	FALSE	DLGAP5	5.66667	0	6	0	1	FALSE	0	DLGAP5	2	0.944444
1.16667	0	0.857143	1	5	2	FALSE	KIAA0101	6	0	5	0	0.972222	FALSE	0	KIAA0101	0	1
1	0.0133333	1	0.933333	6	1	FALSE	TTK	5.66667	0	6	0	1	FALSE	0	TTK	2	0.944444
1	0.0133333	1	0.933333	6	1	FALSE	MELK	5.66667	0	6	0	1	FALSE	0	MELK	2	0.944444
1.16667	0	0.857143	1	5	2	FALSE	PBK	6	0	5	0	0.972222	FALSE	0	PBK	0	1
1	0.0133333	1	0.933333	6	1	FALSE	KIF20A	5.66667	0	6	0	1	FALSE	0	KIF20A	2	0.944444
1.92308	0	0.52	0	1	2	FALSE	CMPK2	13	0	1	0	0.928994	FALSE	0	CMPK2	0	0
1	0.185577	1	0.692308	13	1	FALSE	RSAD2	9.30769	0	13	0	1	FALSE	0	RSAD2	48	0.769231
1.2	0.35	0.833333	0.166667	4	2	FALSE	CXCL10	2.25	0	4	0	0.95	FALSE	0	CXCL10	10	0.583333
1.4	0.133333	0.714286	0.333333	3	2	FALSE	CXCL13	3	0	3	0	0.9	FALSE	0	CXCL13	4	0.666667
1.6	0.0333333	0.625	0	2	2	FALSE	CXCL2	3.5	0	2	0	0.85	FALSE	0	CXCL2	2	0.833333
1.6	0.0333333	0.625	0	2	2	FALSE	CXCL8	3.5	0	2	0	0.85	FALSE	0	CXCL8	2	0.833333
1.6	0	0.625	1	2	2	FALSE	CXCL9	3.5	0	2	0	0.85	FALSE	0	CXCL9	0	0.7
1.4	0.15	0.714286	0	3	2	FALSE	CXCR2	2.33333	0	3	0	0.9	FALSE	0	CXCR2	6	0.666667
1.5	0	0.666667	1	2	2	FALSE	GDA	3	0	2	0	0.875	FALSE	0	GDA	0	0.75
1.5	0	0.666667	1	2	2	FALSE	XDH	3	0	2	0	0.875	FALSE	0	XDH	0	0.75
1	0.666667	1	0.333333	4	1	FALSE	PNP	2	0	4	0	1	FALSE	0	PNP	8	0.5
1.69231	0	0.590909	1	4	2	FALSE	HERC6	12.25	0	4	0	0.946746	FALSE	0	HERC6	0	0.942308
1.07692	0.0317308	0.928571	0.818182	12	2	FALSE	IFIT1	10.0833	0	12	0	0.994083	FALSE	0	IFIT1	24	0.775641
1.07692	0.0317308	0.928571	0.818182	12	2	FALSE	MX1	10.0833	0	12	0	0.994083	FALSE	0	MX1	24	0.775641
1.07692	0.0317308	0.928571	0.818182	12	2	FALSE	ISG15	10.0833	0	12	0	0.994083	FALSE	0	ISG15	24	0.775641
1.23077	0.00480769	0.8125	0.933333	10	2	FALSE	IFI27	10.9	0	10	0	0.982249	FALSE	0	IFI27	6	0.838462
1.23077	0.00128205	0.8125	0.977778	10	2	FALSE	OAS3	11.1	0	10	0	0.982249	FALSE	0	OAS3	2	0.853846
1.38462	0.00128205	0.722222	0.964286	8	2	FALSE	OASL	11.375	0	8	0	0.970414	FALSE	0	OASL	2	0.875
1.23077	0.00128205	0.8125	0.977778	10	2	FALSE	OAS2	11.1	0	10	0	0.982249	FALSE	0	OAS2	2	0.853846
1.15385	0.00608974	0.866667	0.927273	11	2	FALSE	IFI6	10.7273	0	11	0	0.988166	FALSE	0	IFI6	8	0.825175
1.15385	0.00608974	0.866667	0.927273	11	2	FALSE	IRF7	10.7273	0	11	0	0.988166	FALSE	0	IRF7	8	0.825175
1.23077	0.00128205	0.8125	0.977778	10	2	FALSE	OAS1	11.1	0	10	0	0.982249	FALSE	0	OAS1	2	0.853846
1.23077	0.00480769	0.8125	0.933333	10	2	FALSE	IFI44L	10.9	0	10	0	0.982249	FALSE	0	IFI44L	6	0.838462
1.5	0	0.666667	1	2	2	FALSE	UPP1	3	0	2	0	0.875	FALSE	0	UPP1	0	0.75
1.5	0	0.666667	1	2	2	FALSE	TYMP	3	0	2	0	0.875	FALSE	0	TYMP	0	0.75
