# Supplementary material for: IL36G is associated with cutaneous antiviral competence in psoriasis
Source: Front Immunol. 2022 Sep 12;13:971071. doi: 10.3389/fimmu.2022.971071 (PMC9510771; doi:10.3389/fimmu.2022.971071)
Supplement: Supplementary file 7 [file Table_5.xls]

Gene	p_val	avg_log2FC	pct.1	pct.2	p_val_adj
IFI6	0	1.706801399	0.469	0.034	0
RPS8	0	-1.623782401	0.95	0.973	0
IFI44	0	1.087282062	0.431	0.011	0
SPRR2A	0	3.267105293	0.765	0.006	0
S100A9	0	7.294322497	0.994	0.084	0
S100A8	0	7.430852942	0.998	0.125	0
S100A7A	0	2.03157086	0.596	0.002	0
S100A7	0	7.170754795	0.996	0.059	0
S100A2	0	2.754279954	0.88	0.346	0
CRABP2	0	1.544801824	0.797	0.379	0
TMSB10	0	1.653542949	0.931	0.799	0
EEF1A1	0	-1.410752266	0.989	0.994	0
PNRC1	0	-1.494307327	0.598	0.869	0
AKR1B10	0	1.374642783	0.606	0.051	0
FABP5	0	1.065405073	0.62	0.039	0
CCL27	0	-1.2104249	0.088	0.643	0
C10orf99	0	2.280439085	0.746	0.07	0
SCD	0	0.839489654	0.479	0.034	0
CTSC	0	1.279838486	0.688	0.169	0
SOX5	0	-1.978904948	0.377	0.825	0
KRT6B	0	3.965624387	0.927	0.027	0
KRT6C	0	4.498534694	0.882	0.009	0
KRT6A	0	5.386269962	0.986	0.127	0
KRT8	0	1.0120887	0.505	0.036	0
GJB2	0	2.799855275	0.84	0.078	0
GJB6	0	1.490410603	0.699	0.068	0
ZFP36L1	0	-1.59913371	0.859	0.959	0
MT4	0	-1.69528673	0.022	0.552	0
KRT14	0	3.198773664	0.984	0.693	0
KRT16	0	5.58621	0.983	0.2	0
KRT17	0	2.844246196	0.858	0.266	0
SERPINB13	0	1.296509947	0.583	0.021	0
SERPINB4	0	4.141179322	0.878	0.012	0
SERPINB3	0	2.739226612	0.756	0.013	0
APOE	0	-2.34535503	0.438	0.888	0
PI3	0	2.956125045	0.503	0.006	0
MX1	0	1.241732303	0.455	0.024	0
TYMP	0	3.303699982	0.887	0.199	0
RPS4X	0	-1.75405861	0.908	0.953	0
IFITM3	1.32E-306	2.018112898	0.716	0.286	2.47E-302
CLDN1	9.79E-304	-1.895299419	0.454	0.82	1.83E-299
IFI44L	3.14E-303	1.478478682	0.424	0.014	5.86E-299
CLEC7A	4.22E-302	0.611446565	0.467	0.033	7.87E-298
CD36	1.08E-299	1.597490783	0.512	0.067	2.01E-295
LAMTOR4	1.93E-295	-1.463701999	0.435	0.788	3.60E-291
SPRR2E	2.62E-295	1.888231143	0.416	0.013	4.88E-291
RPS3A	5.03E-292	-1.70485321	0.776	0.905	9.38E-288
IFI27	4.91E-289	3.308309692	0.693	0.28	9.15E-285
RPLP1	1.09E-286	-1.607332953	0.986	0.986	2.03E-282
RPL41	1.13E-281	-1.555328516	0.912	0.952	2.11E-277
RPL30	6.25E-274	-1.481691949	0.914	0.955	1.16E-269
RORA	1.17E-271	-1.282158891	0.525	0.822	2.17E-267
XAF1	9.41E-271	1.185386595	0.445	0.045	1.75E-266
NRARP	1.60E-268	-1.450686444	0.505	0.816	2.99E-264
CCND1	4.50E-268	-1.352834167	0.294	0.715	8.40E-264
NFKBIA	1.22E-266	-1.877410531	0.708	0.895	2.28E-262
NR4A1	1.72E-266	-1.360268518	0.251	0.709	3.21E-262
IL36G	6.07E-262	1.024231455	0.414	0.028	1.13E-257
ATF3	1.07E-261	-1.676904488	0.506	0.834	1.99E-257
IGFL1	1.64E-260	1.077683621	0.358	0.005	3.05E-256
ANKRD33B	1.08E-254	-0.899187199	0.045	0.504	2.02E-250
RPL5	6.82E-254	-1.355282439	0.894	0.94	1.27E-249
ATP2B4	5.73E-251	-1.647960547	0.691	0.839	1.07E-246
TNFAIP3	2.37E-246	-1.856546968	0.261	0.681	4.42E-242
S100A11	3.40E-244	1.299992027	0.963	0.907	6.34E-240
KRT5	4.52E-244	1.935481574	0.937	0.625	8.43E-240
RPL34	2.01E-242	-1.102422046	0.955	0.971	3.75E-238
SLCO3A1	2.98E-240	-1.497270585	0.339	0.711	5.55E-236
GPNMB	3.34E-239	-1.23431928	0.531	0.795	6.23E-235
RPS12	1.04E-238	-1.346292142	0.961	0.975	1.94E-234
SPRR2D	4.06E-237	1.156657124	0.404	0.036	7.56E-233
RTN4	2.67E-236	-0.899952199	0.801	0.909	4.98E-232
SLC23A2	4.25E-236	1.208601471	0.547	0.144	7.92E-232
S100A6	4.23E-232	1.576418041	0.778	0.442	7.89E-228
RPS7	9.38E-232	-1.167468833	0.912	0.947	1.75E-227
CKMT1B	1.48E-230	0.763147834	0.581	0.183	2.77E-226
ZFP36	3.50E-230	-1.568919977	0.816	0.913	6.53E-226
ME1	8.74E-230	0.799179559	0.532	0.12	1.63E-225
CHP2	9.36E-230	-0.909876981	0.186	0.606	1.74E-225
EIF1	1.23E-229	-1.000780989	0.915	0.959	2.30E-225
ALDH3B2	1.28E-228	1.089653565	0.728	0.356	2.39E-224
SPRR1B	2.51E-226	2.075008449	0.663	0.242	4.68E-222
CARHSP1	4.63E-225	0.873658274	0.588	0.203	8.64E-221
CXCL14	6.86E-225	-1.045102599	0.219	0.642	1.28E-220
BTG2	1.03E-224	-1.475707074	0.389	0.74	1.92E-220
RPS13	1.11E-224	-1.172743624	0.908	0.94	2.08E-220
KYNU	1.21E-224	0.578256686	0.347	0.018	2.26E-220
SERPINA12	2.93E-222	-1.044235547	0.005	0.407	5.47E-218
LRRFIP2	1.22E-221	-1.506130654	0.614	0.801	2.27E-217
RPL10	1.54E-221	-1.287785145	0.971	0.968	2.87E-217
RPL8	6.49E-221	-1.160833976	0.946	0.952	1.21E-216
CRIP1	1.13E-220	-0.781725064	0.06	0.492	2.10E-216
LGALS3	1.86E-220	-1.105782379	0.812	0.921	3.47E-216
BTG1	7.10E-216	-1.397197349	0.587	0.795	1.32E-211
AC004086.1	8.24E-215	-1.064762717	0.904	0.94	1.54E-210
GATA3	7.04E-213	-1.161105075	0.625	0.841	1.31E-208
DUSP1	2.03E-212	-1.299265811	0.785	0.918	3.78E-208
HERC6	6.11E-212	0.839210518	0.407	0.06	1.14E-207
RPS15A	1.90E-211	-1.170622057	0.905	0.938	3.55E-207
DSC2	8.32E-211	1.147418034	0.578	0.202	1.55E-206
RPL10A	1.95E-210	-1.314980135	0.88	0.915	3.64E-206
PALLD	2.69E-210	1.27374719	0.681	0.329	5.01E-206
RPL7A	8.68E-210	-1.153499477	0.94	0.953	1.62E-205
GDA	2.72E-208	0.56647649	0.329	0.018	5.07E-204
CD55	4.77E-206	-1.659381555	0.563	0.784	8.89E-202
ATP10B	5.22E-206	1.102957825	0.569	0.175	9.72E-202
AC004551.1	1.86E-205	0.490945898	0.411	0.063	3.46E-201
HRH2	5.99E-204	0.360360917	0.292	0.005	1.12E-199
NACA	1.16E-203	-0.935632118	0.907	0.948	2.16E-199
DMKN	1.18E-201	-1.071654516	0.968	0.987	2.20E-197
RPL39	4.51E-201	-1.082580497	0.73	0.861	8.40E-197
FOSB	8.36E-199	-1.260229824	0.548	0.813	1.56E-194
MYBPC1	2.47E-198	-0.970107359	0.678	0.84	4.60E-194
CDH3	2.96E-198	1.006521516	0.658	0.262	5.52E-194
ACTG1	2.62E-197	-1.072910348	0.967	0.971	4.89E-193
TCN1	2.71E-197	0.521201129	0.282	0.004	5.05E-193
RPS27A	1.85E-196	-1.06975198	0.947	0.959	3.45E-192
ISG15	1.56E-195	1.039861268	0.364	0.047	2.91E-191
ANGPTL4	5.42E-195	0.741367296	0.497	0.126	1.01E-190
PARP9	1.59E-194	0.683644463	0.469	0.114	2.96E-190
KLK10	6.81E-194	0.801126997	0.564	0.183	1.27E-189
WEE1	1.01E-193	-0.826326896	0.202	0.591	1.88E-189
RPL11	1.05E-193	-0.906144526	0.96	0.963	1.96E-189
MYO5A	1.12E-193	0.688841863	0.582	0.202	2.10E-189
GATM	2.07E-193	-0.972152589	0.318	0.659	3.85E-189
TRIM22	3.48E-193	0.635040141	0.348	0.038	6.50E-189
RPL15	4.60E-192	-1.041174751	0.902	0.931	8.58E-188
EIF3L	7.58E-190	-0.856638854	0.588	0.788	1.41E-185
RPL22	3.86E-189	-1.005041219	0.696	0.826	7.19E-185
RPS14	2.42E-188	-1.285288787	0.94	0.949	4.50E-184
F2R	1.31E-186	-0.629246941	0.084	0.463	2.45E-182
ALOX15B	1.71E-186	0.522641256	0.352	0.042	3.19E-182
RPL7	4.37E-186	-0.962031618	0.523	0.767	8.14E-182
TMEM159	4.51E-186	-0.837544143	0.381	0.685	8.40E-182
RGS20	7.25E-186	0.434802779	0.343	0.036	1.35E-181
RPL13	5.42E-185	-1.192100533	0.98	0.977	1.01E-180
RPS21	1.06E-182	-0.932353019	0.905	0.931	1.98E-178
PLAT	1.09E-182	0.84588404	0.312	0.025	2.03E-178
EPSTI1	2.27E-182	0.53210887	0.298	0.019	4.23E-178
EIF3E	5.90E-181	-0.817917829	0.721	0.845	1.10E-176
IL4R	1.55E-180	0.515242633	0.469	0.119	2.88E-176
RPL18	1.01E-179	-0.964057095	0.946	0.953	1.88E-175
TRPS1	7.49E-179	0.794320773	0.694	0.334	1.40E-174
GALNT6	3.05E-178	0.538692095	0.467	0.12	5.69E-174
CKMT1A	2.65E-177	0.659015225	0.534	0.192	4.95E-173
DBI	1.72E-176	1.170258443	0.905	0.829	3.20E-172
SPAG9	1.74E-176	-1.3479992	0.662	0.8	3.24E-172
RHOC	4.70E-176	-0.604821003	0.168	0.534	8.75E-172
C3orf52	8.18E-176	-1.121510339	0.326	0.638	1.53E-171
GPX3	1.53E-175	0.669880918	0.285	0.017	2.84E-171
ADRB2	4.67E-174	-0.733230213	0.115	0.48	8.70E-170
STX11	6.64E-174	-0.797681355	0.222	0.566	1.24E-169
EPGN	2.14E-173	0.376734623	0.255	0.006	3.99E-169
RPS3	3.75E-173	-1.059684388	0.927	0.944	6.99E-169
DEFB4A	1.62E-172	1.878653212	0.238	0	3.02E-168
MTCL1	4.79E-172	0.452953683	0.35	0.049	8.93E-168
KCNG2	4.79E-171	-0.59441568	0.116	0.482	8.93E-167
PLSCR1	1.16E-170	0.535530367	0.42	0.097	2.16E-166
BAG1	1.40E-170	-0.794128602	0.533	0.779	2.61E-166
PTMA	2.36E-169	-0.687739333	0.971	0.987	4.40E-165
TIAM1	6.41E-169	-1.790876888	0.669	0.786	1.20E-164
HBP1	2.93E-168	-0.711677039	0.361	0.673	5.46E-164
BBC3	3.13E-168	-0.692338238	0.158	0.538	5.83E-164
ALOX12B	4.17E-168	0.729251686	0.371	0.063	7.76E-164
ATP5MD	8.29E-168	1.0804031	0.817	0.737	1.55E-163
CCNI	1.97E-167	-0.852030914	0.629	0.802	3.68E-163
RPS6	2.06E-167	-1.116116706	0.954	0.963	3.84E-163
RPL37	4.61E-167	-0.810084328	0.97	0.976	8.59E-163
ANO1	6.83E-167	-0.734898707	0.222	0.595	1.27E-162
TMEM45A	7.83E-167	0.789019284	0.914	0.734	1.46E-162
PITX1	1.92E-166	0.335351277	0.287	0.022	3.58E-162
CAV1	6.50E-166	-0.899435303	0.197	0.559	1.21E-161
B2M	1.91E-164	-0.605640757	0.965	0.985	3.56E-160
RPL3	5.35E-164	-1.169376634	0.88	0.901	9.98E-160
IL34	1.35E-163	-0.625223681	0.114	0.473	2.51E-159
JUND	2.50E-163	-0.878242429	0.853	0.916	4.65E-159
CTSL	2.52E-163	0.510742022	0.389	0.084	4.69E-159
GOLGA4	8.57E-163	-0.889173094	0.732	0.837	1.60E-158
NFIB	7.05E-162	-0.966760131	0.484	0.75	1.31E-157
SQLE	1.34E-161	0.740232632	0.694	0.352	2.50E-157
SIPA1L2	1.59E-161	0.47216285	0.472	0.132	2.97E-157
RPL23	3.99E-161	-0.921496918	0.923	0.941	7.43E-157
CREBRF	2.54E-160	-0.681898434	0.21	0.562	4.74E-156
DDX60	1.49E-159	0.625056129	0.371	0.075	2.77E-155
MT1X	1.69E-159	-1.501700667	0.698	0.859	3.15E-155
REL	3.20E-159	-0.87831629	0.482	0.737	5.96E-155
CD24	6.21E-159	0.935702508	0.569	0.222	1.16E-154
TBC1D15	3.03E-158	-0.781710265	0.374	0.669	5.64E-154
DEGS1	2.20E-157	-0.895934793	0.807	0.9	4.11E-153
SMG1	1.41E-156	-1.028791182	0.65	0.804	2.62E-152
RPS5	2.71E-156	-1.191467832	0.861	0.898	5.05E-152
RPL13A	4.32E-156	-0.907220706	0.915	0.92	8.05E-152
TMPRSS4	6.89E-156	0.587661292	0.432	0.114	1.29E-151
EFNA1	1.04E-155	-0.810324773	0.425	0.721	1.93E-151
ELF2	3.03E-155	-0.942386544	0.601	0.792	5.64E-151
FTH1	8.31E-155	-1.207463112	0.503	0.75	1.55E-150
GCNT1	2.14E-154	1.107382002	0.847	0.623	3.99E-150
NR1D1	1.49E-152	-0.636009303	0.188	0.546	2.78E-148
VSNL1	1.28E-151	0.676390657	0.564	0.232	2.39E-147
LTB4R	3.01E-151	0.995618008	0.76	0.524	5.61E-147
RPL35A	1.01E-150	-0.860606618	0.915	0.938	1.87E-146
TXNDC17	1.12E-150	1.003665957	0.678	0.449	2.09E-146
STAT1	2.28E-150	0.843706331	0.557	0.248	4.25E-146
FASN	5.47E-150	0.497753626	0.54	0.191	1.02E-145
HS3ST6	9.54E-150	-0.498596795	0.053	0.375	1.78E-145
FUT2	1.02E-149	0.28351063	0.313	0.044	1.91E-145
PMEPA1	1.21E-149	-0.614828471	0.142	0.474	2.25E-145
COX6B1	5.71E-149	0.954431702	0.805	0.751	1.06E-144
PKP3	1.02E-148	0.849627019	0.848	0.695	1.91E-144
RB1CC1	6.55E-148	-0.795818609	0.431	0.688	1.22E-143
CKB	1.58E-147	-0.752506259	0.376	0.667	2.94E-143
GSTP1	3.92E-147	1.237298668	0.906	0.827	7.30E-143
HCAR2	6.33E-147	-0.956376953	0.226	0.545	1.18E-142
BTF3	7.54E-147	-0.76344446	0.827	0.918	1.41E-142
PARP14	1.85E-146	0.623462923	0.427	0.124	3.44E-142
NTM	2.26E-146	-0.681154623	0.065	0.384	4.21E-142
TPT1	8.04E-146	-0.890199451	0.97	0.985	1.50E-141
PPP1R14C	1.39E-145	-0.937183015	0.577	0.768	2.59E-141
MYC	7.69E-144	-1.340261347	0.62	0.765	1.43E-139
GNB1	3.18E-143	-0.925224883	0.603	0.771	5.92E-139
NINJ1	3.87E-143	-0.486802318	0.088	0.413	7.21E-139
RPS25	6.72E-143	-0.755330151	0.909	0.93	1.25E-138
RPS24	8.50E-143	-0.674241314	0.964	0.976	1.58E-138
ADAM23	1.20E-142	0.370512455	0.27	0.028	2.24E-138
C1R	2.24E-142	0.404247134	0.311	0.049	4.18E-138
DNAJB1	4.18E-142	-0.902508275	0.782	0.911	7.79E-138
RPS10	4.29E-142	-0.940081401	0.771	0.854	8.00E-138
HIVEP2	1.21E-141	-1.041816779	0.477	0.689	2.25E-137
CFAP45	1.24E-141	0.542647066	0.437	0.136	2.32E-137
MAPKBP1	1.54E-141	-1.084075938	0.359	0.612	2.88E-137
RLF	4.69E-141	-0.880232892	0.475	0.698	8.75E-137
TGM1	5.53E-141	0.667548089	0.342	0.066	1.03E-136
IRF7	5.42E-140	0.478317047	0.389	0.1	1.01E-135
ABI1	7.69E-140	-0.91023076	0.71	0.826	1.43E-135
ATP5MF	2.15E-139	0.920497347	0.771	0.691	4.00E-135
RPL17	3.61E-139	-1.083407326	0.857	0.881	6.73E-135
PPP6R3	8.34E-139	-0.998017034	0.694	0.793	1.55E-134
SYK	1.00E-138	0.487098484	0.503	0.18	1.87E-134
TAF4B	1.70E-138	-0.980185892	0.387	0.663	3.17E-134
CHI3L1	4.32E-138	0.463531663	0.333	0.063	8.06E-134
IRF6	1.11E-137	-0.775455275	0.577	0.783	2.06E-133
NEDD4L	1.57E-137	-1.601058	0.327	0.59	2.92E-133
PLLP	2.59E-137	-0.601207972	0.217	0.53	4.83E-133
RPS27	4.88E-137	-1.158554018	0.91	0.924	9.09E-133
HLA-B	8.94E-137	-0.659589244	0.834	0.915	1.67E-132
TUBA1A	2.72E-136	-0.70011722	0.202	0.525	5.07E-132
HFM1	4.53E-136	0.948924335	0.899	0.661	8.44E-132
OAS2	5.50E-136	0.279313705	0.224	0.012	1.02E-131
TMEM117	9.88E-136	0.953333732	0.732	0.565	1.84E-131
MAFF	1.21E-135	-0.542375775	0.155	0.481	2.26E-131
HES1	3.03E-135	-1.326967231	0.602	0.789	5.64E-131
TMEM241	5.87E-135	0.381622209	0.418	0.12	1.10E-130
NDFIP2	5.94E-135	-0.715874696	0.61	0.796	1.11E-130
PYGL	6.34E-135	0.593449809	0.546	0.244	1.18E-130
SAMD4A	9.53E-135	-0.564381055	0.06	0.359	1.78E-130
COBL	1.21E-134	-0.819983085	0.496	0.735	2.26E-130
ETS2	2.74E-134	-0.928920251	0.657	0.792	5.11E-130
BMP2	3.05E-134	-0.56717576	0.122	0.449	5.69E-130
ATP5ME	3.18E-134	0.873764594	0.804	0.728	5.92E-130
UBE2R2	1.12E-133	-0.774031661	0.536	0.74	2.08E-129
PDCD4	1.13E-133	-0.659097898	0.487	0.741	2.11E-129
CLCA2	5.24E-133	0.755023071	0.71	0.497	9.77E-129
H2BC5	5.25E-133	0.781521424	0.481	0.181	9.79E-129
SLC38A2	6.48E-133	-0.758114859	0.762	0.879	1.21E-128
TXNIP	1.28E-132	-0.857137395	0.267	0.574	2.39E-128
IQSEC1	1.71E-132	0.427089936	0.385	0.102	3.19E-128
SLC7A11	1.72E-132	0.270057598	0.234	0.018	3.20E-128
CTSB	2.08E-132	0.789450652	0.627	0.356	3.88E-128
HLA-E	2.83E-132	-0.704857367	0.575	0.76	5.27E-128
SERPINB5	4.45E-132	-0.80630132	0.767	0.869	8.30E-128
VRK2	7.17E-132	0.413679313	0.494	0.176	1.34E-127
RPS18	9.56E-132	-1.307009327	0.977	0.971	1.78E-127
SERPINB2	1.12E-131	-1.486394346	0.29	0.591	2.08E-127
IFI16	1.45E-131	0.920988668	0.75	0.575	2.70E-127
UBE2B	1.50E-131	-0.676516945	0.6	0.771	2.80E-127
C12orf57	2.53E-131	-0.791021405	0.49	0.688	4.71E-127
RPS2	4.79E-131	-0.927811826	0.956	0.955	8.94E-127
RPLP0	5.47E-131	-0.811360935	0.925	0.934	1.02E-126
RPS29	1.09E-130	-1.09948439	0.899	0.927	2.04E-126
CRY1	1.86E-130	-0.881446675	0.422	0.666	3.47E-126
BAZ1A	5.18E-130	-0.879914204	0.721	0.815	9.66E-126
SREBF1	6.16E-130	0.595564103	0.62	0.322	1.15E-125
RPS11	8.88E-130	-0.743132758	0.932	0.929	1.66E-125
PYCARD	9.06E-130	0.934374697	0.747	0.616	1.69E-125
CDC42EP5	3.87E-129	0.362510366	0.347	0.08	7.21E-125
C4orf48	6.78E-129	0.213651733	0.205	0.008	1.26E-124
OAS3	7.44E-129	0.310279089	0.268	0.036	1.39E-124
HYAL1	1.15E-128	0.417891239	0.472	0.162	2.15E-124
TRAPPC6A	8.83E-128	-0.414663591	0.116	0.419	1.65E-123
PPTC7	1.49E-127	-0.675185433	0.364	0.642	2.78E-123
HIPK2	1.63E-127	0.400239148	0.461	0.16	3.04E-123
VARS1	1.98E-127	0.480753194	0.492	0.201	3.69E-123
MPHOSPH6	4.83E-127	0.61557248	0.622	0.358	9.00E-123
RPL14	7.22E-127	-0.668158723	0.905	0.934	1.35E-122
MDFI	7.87E-127	0.290944311	0.291	0.05	1.47E-122
FMNL2	1.12E-126	0.86201384	0.611	0.315	2.10E-122
ESYT2	5.38E-126	-0.905677169	0.554	0.739	1.00E-121
MX2	1.18E-125	0.484754184	0.227	0.019	2.20E-121
PID1	1.70E-125	0.769052469	0.788	0.492	3.18E-121
CACNB4	1.87E-125	0.474476911	0.343	0.082	3.49E-121
RHCG	3.55E-125	0.44191631	0.326	0.066	6.62E-121
NFAT5	2.87E-124	-0.919018961	0.695	0.806	5.36E-120
KDSR	4.40E-124	-0.699739896	0.427	0.659	8.20E-120
MBOAT2	5.21E-124	0.461045665	0.426	0.122	9.72E-120
AMN	1.76E-122	0.282237278	0.317	0.065	3.28E-118
KLF10	2.01E-122	-0.880529841	0.44	0.689	3.74E-118
AHNAK	2.79E-122	-0.644326576	0.8	0.889	5.20E-118
LTF	5.44E-122	0.439786099	0.177	0.002	1.01E-117
SHFL	5.97E-122	0.399988956	0.368	0.102	1.11E-117
CLEC2A	1.09E-121	-0.732740375	0.33	0.625	2.02E-117
CDKN1A	2.27E-121	-0.731140002	0.671	0.808	4.24E-117
CALML3	3.73E-121	0.195563209	0.217	0.016	6.94E-117
LAPTM4A	5.53E-121	-0.647592438	0.567	0.762	1.03E-116
IRF1	8.71E-121	-0.606258971	0.104	0.394	1.62E-116
NOP53	9.84E-121	-0.866371781	0.66	0.762	1.83E-116
IFI27L2	1.05E-120	0.582213154	0.532	0.253	1.97E-116
AAMDC	1.25E-120	-0.519477922	0.229	0.52	2.34E-116
RPS15	1.96E-120	-0.690369053	0.946	0.947	3.65E-116
SAA1	2.29E-120	0.301428778	0.197	0.009	4.26E-116
DUOX1	2.52E-120	0.67062093	0.571	0.276	4.71E-116
TAF7	3.90E-120	-0.555895749	0.35	0.609	7.27E-116
AP1B1	5.52E-120	0.470444925	0.525	0.234	1.03E-115
CHCHD10	6.33E-120	0.714924899	0.607	0.358	1.18E-115
NECTIN2	1.96E-119	-0.664887325	0.429	0.667	3.65E-115
TPD52L1	3.15E-119	0.306940833	0.371	0.101	5.86E-115
RPL12	3.25E-119	-0.729446503	0.953	0.957	6.05E-115
FHL1	4.46E-119	-0.405220928	0.026	0.287	8.31E-115
LAD1	6.58E-119	0.751264639	0.743	0.58	1.23E-114
NCKAP5	1.58E-118	0.380306701	0.362	0.097	2.95E-114
STOX2	1.86E-118	0.426363872	0.387	0.115	3.47E-114
CST3	2.37E-118	1.081452026	0.776	0.661	4.42E-114
PABPC1	2.40E-118	-0.516757748	0.876	0.92	4.47E-114
RHOBTB3	2.91E-118	-0.34109848	0.043	0.313	5.43E-114
SYNE2	3.11E-118	-0.77312763	0.503	0.732	5.80E-114
GMNN	1.01E-117	-0.532237097	0.193	0.491	1.88E-113
ALDH3A2	1.27E-117	-0.739660854	0.58	0.772	2.37E-113
MVD	1.44E-117	0.460989324	0.47	0.186	2.69E-113
RPL26	1.69E-117	-0.769984739	0.959	0.959	3.15E-113
NIBAN2	1.95E-117	0.650024211	0.681	0.423	3.63E-113
MICALL1	2.34E-117	0.519292184	0.515	0.227	4.36E-113
RPL4	2.47E-117	-0.681153652	0.89	0.914	4.61E-113
S100A12	2.53E-117	0.252012771	0.168	0.001	4.73E-113
FAU	7.91E-117	-0.597912004	0.897	0.924	1.47E-112
TAX1BP1	1.25E-116	-0.662419138	0.658	0.796	2.32E-112
DENND2C	1.58E-116	-0.875673311	0.689	0.801	2.95E-112
JUNB	1.63E-116	-0.985657192	0.895	0.912	3.04E-112
CAPN2	3.65E-116	0.324546894	0.337	0.083	6.81E-112
ADAP2	4.31E-116	0.468418442	0.464	0.178	8.04E-112
SGMS1	5.05E-116	-0.891266667	0.673	0.791	9.42E-112
PLBD1	8.37E-116	0.451661437	0.493	0.204	1.56E-111
SLC22A3	2.51E-115	0.357179331	0.418	0.137	4.69E-111
RAB21	2.52E-115	-0.662413621	0.472	0.684	4.69E-111
RACK1	3.65E-115	-0.725705261	0.899	0.914	6.80E-111
ZBTB20	1.08E-114	-0.71499005	0.333	0.617	2.02E-110
RNF24	1.40E-114	-0.790831019	0.306	0.577	2.60E-110
GBP1	2.56E-114	0.593414386	0.395	0.133	4.78E-110
NDUFA3	4.72E-114	0.616145628	0.651	0.426	8.81E-110
TMEM45B	6.79E-114	0.544619381	0.497	0.221	1.27E-109
SORCS2	9.15E-114	0.335573076	0.347	0.091	1.71E-109
AC242842.3	1.54E-113	-0.615999908	0.284	0.558	2.87E-109
HR	2.17E-113	0.582052749	0.605	0.316	4.04E-109
SPSB3	2.46E-113	-0.549449816	0.291	0.559	4.59E-109
PSME2	2.48E-113	0.739948942	0.627	0.422	4.62E-109
GABARAPL2	3.00E-113	-0.564039037	0.376	0.629	5.58E-109
ASPG	3.18E-113	0.530442129	0.363	0.11	5.93E-109
COX7B	2.15E-112	0.867175923	0.793	0.757	4.01E-108
SLC52A1	2.56E-112	0.305944762	0.315	0.07	4.77E-108
MARCHF6	3.70E-112	-0.726179319	0.584	0.752	6.89E-108
ARNTL2	7.97E-112	0.263033849	0.292	0.058	1.49E-107
RPS23	9.78E-112	-0.805147623	0.934	0.937	1.82E-107
SH3YL1	1.11E-111	-0.609250117	0.431	0.653	2.07E-107
CERS6	1.48E-111	-0.76064384	0.372	0.629	2.77E-107
CALML5	3.32E-111	1.043126629	0.762	0.478	6.18E-107
AC129492.1	3.78E-111	-0.540560667	0.274	0.562	7.05E-107
SSBP2	4.19E-111	-0.865627752	0.635	0.795	7.82E-107
KTN1	4.88E-111	-0.614642379	0.818	0.892	9.10E-107
GNG12	9.62E-111	-0.753533161	0.606	0.775	1.79E-106
SDC4	1.08E-110	-0.644104488	0.464	0.706	2.02E-106
PTPRG	5.44E-110	0.481230345	0.413	0.145	1.01E-105
KCNJ15	7.96E-110	0.239117131	0.226	0.027	1.48E-105
ATP13A3	1.21E-109	-0.724441128	0.332	0.593	2.26E-105
MID1IP1	1.43E-109	0.404564541	0.335	0.089	2.67E-105
DUOXA1	1.50E-109	0.583771545	0.516	0.239	2.80E-105
ATF6	2.27E-109	-0.726045805	0.427	0.657	4.23E-105
WNT5A	3.37E-109	0.219622961	0.23	0.03	6.29E-105
RPL21	6.17E-109	-0.640543023	0.636	0.77	1.15E-104
COMTD1	8.79E-109	0.51982719	0.556	0.301	1.64E-104
CIRBP	2.53E-108	-0.676602546	0.652	0.784	4.71E-104
RPSA	6.86E-108	-0.76293331	0.827	0.859	1.28E-103
ASAP2	1.58E-107	-0.460508482	0.139	0.414	2.94E-103
G6PD	1.75E-107	0.370119104	0.417	0.154	3.26E-103
BACH2	4.03E-107	-0.68358038	0.144	0.42	7.52E-103
POLR3G	6.48E-107	0.294390356	0.351	0.101	1.21E-102
TLE1	7.64E-107	-0.71643649	0.329	0.597	1.42E-102
ELOB	8.72E-107	0.73071329	0.798	0.744	1.63E-102
TOP1	1.38E-106	-0.796239882	0.698	0.795	2.58E-102
HACD3	3.00E-106	-0.553372343	0.247	0.523	5.60E-102
PFDN6	4.76E-106	0.578888705	0.583	0.334	8.87E-102
DHCR7	8.01E-106	0.248119854	0.273	0.05	1.49E-101
MBNL1	1.59E-105	-0.890293954	0.748	0.854	2.97E-101
LYN	2.18E-105	0.29847008	0.294	0.065	4.07E-101
LGALS3BP	2.41E-105	0.604119708	0.387	0.145	4.50E-101
LY6G6C	4.02E-105	-0.671168353	0.147	0.435	7.50E-101
PARD3	4.14E-105	-0.793378443	0.774	0.875	7.72E-101
MCL1	5.69E-105	-0.630891397	0.626	0.776	1.06E-100
FXR1	6.59E-105	-0.605065184	0.443	0.662	1.23E-100
SEMA4B	7.92E-105	0.604256056	0.691	0.459	1.48E-100
PCSK9	8.66E-105	0.164430896	0.175	0.009	1.61E-100
H1-2	1.03E-104	0.420841294	0.371	0.118	1.93E-100
CYLD	1.31E-104	-0.719780935	0.374	0.612	2.45E-100
MALL	1.42E-104	0.444709061	0.461	0.189	2.64E-100
UBE2D3	2.10E-104	-0.5763463	0.705	0.818	3.91E-100
HCAR3	4.31E-104	-0.622461779	0.13	0.395	8.03E-100
STXBP6	1.05E-103	-0.343804374	0.027	0.262	1.96E-99
RDH11	1.28E-103	0.28933727	0.418	0.147	2.39E-99
EEF1B2	1.52E-103	-0.679173219	0.868	0.885	2.84E-99
MGST3	2.54E-103	-0.549948632	0.396	0.645	4.74E-99
KDM6B	2.80E-103	-0.71502371	0.405	0.619	5.22E-99
PMP22	4.88E-103	-0.382759374	0.034	0.272	9.09E-99
ADGRL2	5.69E-103	0.545109874	0.417	0.15	1.06E-98
RPL37A	9.25E-103	-0.825422643	0.966	0.96	1.72E-98
HIVEP1	9.31E-103	-0.697522814	0.406	0.623	1.74E-98
C4orf33	1.16E-102	0.294457655	0.364	0.114	2.16E-98
TMEM165	1.39E-102	0.724670687	0.783	0.683	2.59E-98
LGALS7	1.97E-102	-0.933673137	0.864	0.934	3.67E-98
PICALM	3.61E-102	-0.784148039	0.683	0.788	6.73E-98
TGFBI	1.85E-101	-0.400161547	0.065	0.317	3.45E-97
ARID4B	2.14E-101	-0.799009444	0.577	0.725	3.99E-97
GAPDH	5.48E-101	0.969950972	0.936	0.854	1.02E-96
LSP1	6.37E-101	-0.427403513	0.081	0.34	1.19E-96
DAPK2	3.98E-100	0.340014129	0.318	0.087	7.41E-96
MSRB1	8.03E-100	0.290645446	0.327	0.092	1.50E-95
IGF2BP2	1.10E-99	-0.533246964	0.12	0.379	2.05E-95
CSRNP1	1.85E-99	-0.488940764	0.242	0.51	3.45E-95
SUMO1	3.85E-99	-0.476024121	0.417	0.661	7.18E-95
KLF4	5.00E-99	-0.685802767	0.735	0.844	9.33E-95
ARSF	6.28E-99	0.212054604	0.239	0.041	1.17E-94
GRIP1	8.85E-99	-0.788161005	0.452	0.688	1.65E-94
OSER1	1.29E-98	-0.489904709	0.242	0.494	2.41E-94
NMI	1.49E-98	0.340845215	0.42	0.167	2.78E-94
FDPS	1.58E-98	0.612678361	0.63	0.412	2.94E-94
NDUFS5	2.35E-98	0.801372946	0.76	0.68	4.39E-94
RSRP1	2.84E-98	-0.597153289	0.674	0.803	5.29E-94
ARL5B	3.34E-98	-0.490377474	0.286	0.547	6.22E-94
RPL18A	3.56E-98	-0.767795056	0.768	0.826	6.64E-94
TPBG	4.06E-98	0.50481398	0.57	0.308	7.57E-94
TTLL10	1.04E-97	-0.249571873	0.032	0.259	1.94E-93
PAN3	1.08E-97	-0.769691536	0.631	0.77	2.02E-93
ATP5PF	1.26E-97	0.805140736	0.734	0.664	2.34E-93
PPIB	1.40E-97	0.724520672	0.692	0.571	2.61E-93
ZFP36L2	2.31E-97	-1.053583202	0.716	0.805	4.30E-93
GARS1	2.38E-97	0.465057046	0.561	0.312	4.44E-93
DENND4A	2.70E-97	-0.704956276	0.227	0.474	5.03E-93
NBEAL2	3.57E-97	0.48945882	0.522	0.239	6.66E-93
EIF4EBP1	3.78E-97	0.398073223	0.373	0.127	7.04E-93
UST	4.14E-97	-0.687340218	0.215	0.476	7.72E-93
RPS6KA3	1.51E-96	-0.829426622	0.438	0.626	2.82E-92
SLC24A3	1.56E-96	0.617005568	0.648	0.422	2.91E-92
TNFRSF18	2.66E-96	-0.308148089	0.066	0.309	4.96E-92
RPL24	2.70E-96	-0.557893831	0.909	0.921	5.04E-92
HPGD	3.13E-96	-0.35256118	0.066	0.308	5.84E-92
RBPJ	3.28E-96	-0.645617366	0.488	0.674	6.11E-92
PXMP4	3.76E-96	0.304536064	0.357	0.117	7.01E-92
PON2	8.88E-96	0.493758199	0.62	0.382	1.66E-91
SMDT1	9.96E-96	-0.487001958	0.435	0.655	1.86E-91
INTS6	1.73E-95	-1.03698519	0.698	0.788	3.22E-91
A2ML1	3.29E-95	0.71502657	0.607	0.355	6.12E-91
TM7SF2	8.04E-95	0.510569116	0.382	0.14	1.50E-90
PDZK1IP1	1.30E-94	0.753660816	0.622	0.419	2.42E-90
GTF3C6	1.86E-94	0.541964525	0.544	0.318	3.46E-90
UNC5B	1.96E-94	0.34423043	0.269	0.062	3.65E-90
MREG	2.10E-94	0.383584525	0.472	0.21	3.92E-90
SLC7A8	6.47E-94	0.333615924	0.281	0.069	1.21E-89
CHD1	6.88E-94	-0.73346739	0.584	0.733	1.28E-89
N4BP2L1	1.14E-93	-0.330252877	0.071	0.313	2.13E-89
EIF4B	1.24E-93	-0.531830751	0.596	0.747	2.30E-89
TUBG2	3.01E-93	0.219871201	0.283	0.069	5.62E-89
STK39	3.28E-93	0.388823537	0.449	0.191	6.12E-89
CCDC3	6.75E-93	-0.426452803	0.204	0.461	1.26E-88
AKR1B15	6.94E-93	0.133959932	0.154	0.007	1.29E-88
KIAA1217	7.81E-93	0.669591289	0.745	0.566	1.46E-88
NCLN	1.13E-92	0.27917655	0.361	0.12	2.11E-88
CD81	1.37E-92	-0.576172707	0.502	0.703	2.56E-88
CAMTA1	1.55E-92	-0.690976935	0.642	0.772	2.89E-88
STARD4	2.12E-92	0.162092823	0.166	0.012	3.95E-88
AC026470.1	3.56E-92	0.462682884	0.585	0.327	6.64E-88
MRPL52	3.81E-92	0.688504626	0.652	0.517	7.10E-88
FBXW7	3.84E-92	-0.673846911	0.66	0.795	7.17E-88
SLIRP	4.77E-92	0.76854294	0.652	0.52	8.90E-88
H2AZ1	5.59E-92	-0.582311837	0.635	0.786	1.04E-87
UBE2E2	6.76E-92	0.686448233	0.701	0.504	1.26E-87
CARD14	1.41E-91	0.442102541	0.48	0.22	2.62E-87
LRP8	1.41E-91	0.210780771	0.226	0.04	2.64E-87
LRATD1	3.19E-91	0.50630442	0.587	0.343	5.95E-87
EIF3F	3.39E-91	-0.551972463	0.62	0.765	6.32E-87
PSMC3	3.73E-91	0.575306241	0.609	0.412	6.95E-87
MAP1LC3B	4.19E-91	-0.538514676	0.382	0.603	7.82E-87
IL36RN	4.63E-91	0.386541694	0.183	0.02	8.63E-87
ARIH1	5.44E-91	-0.873857174	0.666	0.792	1.01E-86
KRT77	6.34E-91	-0.806978808	0.016	0.218	1.18E-86
RREB1	8.60E-91	0.653214378	0.666	0.479	1.60E-86
SLPI	1.11E-90	1.071027715	0.657	0.463	2.06E-86
TOMM7	1.40E-90	-0.598257367	0.676	0.77	2.60E-86
MSMO1	1.69E-90	0.608330051	0.729	0.492	3.16E-86
SRM	1.80E-90	0.577114137	0.582	0.37	3.36E-86
OSBPL9	2.62E-90	-0.724304263	0.484	0.663	4.89E-86
SLC27A4	6.59E-90	0.367239693	0.458	0.204	1.23E-85
CDHR1	6.89E-90	-0.592359651	0.35	0.603	1.28E-85
COX5B	8.42E-90	0.718144372	0.805	0.762	1.57E-85
MCTP2	1.08E-89	0.330613067	0.403	0.153	2.01E-85
NDUFB7	1.10E-89	0.656207276	0.687	0.546	2.04E-85
PFDN5	1.62E-89	-0.601088932	0.77	0.815	3.03E-85
ERF	1.97E-89	-0.411800729	0.139	0.387	3.67E-85
GPBP1	2.67E-89	-0.679574241	0.667	0.794	4.97E-85
TSC22D2	2.73E-89	-0.732023751	0.535	0.713	5.08E-85
ENOSF1	3.27E-89	0.452247126	0.563	0.314	6.11E-85
QKI	3.91E-89	-0.72226118	0.699	0.806	7.30E-85
USP18	4.23E-89	0.189914056	0.172	0.017	7.88E-85
RAB31	6.96E-89	0.214485103	0.245	0.052	1.30E-84
RAP1B	7.77E-89	-0.64843065	0.665	0.778	1.45E-84
SBSN	9.09E-89	0.651230656	0.924	0.81	1.69E-84
BCL2	1.57E-88	-0.543435102	0.223	0.474	2.93E-84
IRS2	2.19E-88	-0.569013803	0.281	0.527	4.08E-84
ANG	2.33E-88	-0.247483713	0.057	0.278	4.35E-84
PGBD5	2.55E-88	0.193922791	0.173	0.017	4.75E-84
HNRNPA1	3.49E-88	-0.457561008	0.784	0.868	6.50E-84
SMARCC1	4.82E-88	-0.688905279	0.592	0.727	8.99E-84
TMCC1	8.60E-88	0.44812625	0.556	0.3	1.60E-83
ETHE1	9.03E-88	0.33152568	0.367	0.136	1.68E-83
GPT2	1.98E-87	0.329595901	0.404	0.159	3.69E-83
MYH14	2.44E-87	-0.551131726	0.236	0.485	4.55E-83
SCEL	2.77E-87	-1.064567445	0.24	0.491	5.16E-83
MTRNR2L12	3.54E-87	1.039627311	0.936	0.935	6.60E-83
MAP2K3	5.75E-87	-0.564174395	0.367	0.581	1.07E-82
CD47	5.77E-87	0.508201907	0.638	0.436	1.08E-82
FOSL1	6.17E-87	-0.778187803	0.319	0.538	1.15E-82
IVL	7.71E-87	0.52585964	0.447	0.192	1.44E-82
MTSS1	7.79E-87	0.643160778	0.707	0.531	1.45E-82
WFDC2	9.05E-87	-0.229272971	0.008	0.195	1.69E-82
STAT2	1.21E-86	0.532025826	0.506	0.265	2.25E-82
PIAS1	1.25E-86	-0.720422745	0.547	0.703	2.34E-82
ATP13A1	1.67E-86	0.22887581	0.335	0.107	3.11E-82
MBD3	1.81E-86	0.336890711	0.416	0.17	3.38E-82
MVP	2.20E-86	0.451132186	0.541	0.298	4.10E-82
HELZ2	3.42E-86	0.331371952	0.323	0.104	6.37E-82
PTPRE	3.87E-86	0.263526411	0.336	0.109	7.22E-82
POLR1D	4.15E-86	-0.583233502	0.618	0.726	7.74E-82
PMAIP1	4.25E-86	-0.64938812	0.495	0.702	7.93E-82
HK2	4.45E-86	0.390474558	0.459	0.208	8.29E-82
EHBP1L1	5.54E-86	0.46278444	0.481	0.236	1.03E-81
SPTLC3	6.02E-86	0.26687167	0.37	0.128	1.12E-81
CNFN	9.38E-86	1.227522584	0.384	0.149	1.75E-81
CLIC1	1.08E-85	-0.573005331	0.6	0.746	2.02E-81
AHCYL1	1.18E-85	-0.604990149	0.495	0.666	2.19E-81
TUBB6	1.57E-85	0.511103574	0.628	0.412	2.93E-81
MRPL12	3.10E-85	0.468350164	0.489	0.26	5.77E-81
MIF	3.16E-85	0.769750576	0.75	0.684	5.90E-81
TMEM135	5.35E-85	0.290788699	0.441	0.19	9.97E-81
TNRC6B	7.09E-85	-0.701086187	0.592	0.749	1.32E-80
PKM	1.01E-84	0.662753755	0.822	0.755	1.87E-80
RSL1D1	1.01E-84	-0.531693687	0.508	0.69	1.89E-80
YKT6	1.04E-84	0.313594073	0.455	0.203	1.95E-80
DDX60L	1.10E-84	0.402834427	0.368	0.136	2.05E-80
PDLIM7	1.61E-84	0.278462857	0.322	0.104	3.00E-80
TMEM79	3.19E-84	0.60500622	0.691	0.496	5.95E-80
SRSF12	3.82E-84	-0.446856717	0.111	0.348	7.12E-80
FBLIM1	5.29E-84	0.366064371	0.382	0.148	9.87E-80
MTSS2	5.82E-84	-0.520622896	0.262	0.5	1.08E-79
PCNX2	9.00E-84	0.314095677	0.35	0.127	1.68E-79
MT-CO2	9.11E-84	0.940857587	0.988	0.975	1.70E-79
ESRP2	1.22E-83	0.397958808	0.474	0.224	2.27E-79
CBR3	1.28E-83	0.308109564	0.348	0.125	2.38E-79
TUT4	1.33E-83	-0.582756707	0.463	0.672	2.48E-79
MYO1B	1.35E-83	0.463322161	0.415	0.172	2.51E-79
ITGAV	1.43E-83	-0.525020305	0.361	0.579	2.67E-79
CYBRD1	1.62E-83	-0.387708365	0.111	0.346	3.03E-79
PELI2	1.98E-83	-0.2885111	0.051	0.264	3.68E-79
F2RL1	2.29E-83	-0.543446653	0.372	0.581	4.26E-79
CHI3L2	2.60E-83	0.221462686	0.141	0.007	4.84E-79
RFTN1	2.61E-83	0.142688723	0.173	0.02	4.86E-79
PPAN	2.97E-83	0.298891752	0.411	0.179	5.53E-79
ZSCAN18	3.30E-83	-0.183980651	0.019	0.209	6.15E-79
PNPLA3	3.60E-83	0.162473517	0.184	0.024	6.72E-79
MACROD2	6.97E-83	-0.758996529	0.486	0.674	1.30E-78
SLC2A4RG	7.17E-83	-0.410214392	0.258	0.5	1.34E-78
IDE	8.03E-83	0.367085201	0.524	0.271	1.50E-78
SBNO2	8.58E-83	0.471144959	0.576	0.329	1.60E-78
APOL6	9.04E-83	0.148113495	0.15	0.011	1.69E-78
COMMD6	1.00E-82	-0.514603881	0.569	0.711	1.86E-78
GBP6	1.13E-82	0.126178733	0.144	0.008	2.11E-78
LTB4R2	1.63E-82	0.32941454	0.43	0.194	3.04E-78
IL13RA1	1.85E-82	0.252298774	0.329	0.11	3.45E-78
PPP2R2A	3.03E-82	-0.593179688	0.636	0.761	5.64E-78
ZFAND5	4.03E-82	-0.571640202	0.467	0.66	7.51E-78
RPL23A	5.15E-82	-0.594968136	0.912	0.925	9.60E-78
CERS3	5.69E-82	0.58701282	0.739	0.6	1.06E-77
NUPR1	8.39E-82	-0.653649479	0.676	0.798	1.56E-77
UXT	1.41E-81	-0.467609838	0.418	0.612	2.62E-77
TOB1	1.68E-81	-0.606223855	0.643	0.764	3.14E-77
ALDH7A1	3.09E-81	0.551269491	0.546	0.33	5.76E-77
HSPBP1	5.20E-81	0.360923237	0.408	0.178	9.68E-77
EML4	6.90E-81	-0.644237752	0.579	0.731	1.29E-76
RRBP1	9.37E-81	0.38071716	0.504	0.26	1.75E-76
TMEM14C	1.02E-80	-0.440866459	0.346	0.571	1.90E-76
MPZL2	1.21E-80	0.586390033	0.747	0.601	2.25E-76
TGIF1	2.31E-80	-0.504193382	0.342	0.561	4.30E-76
DDX58	3.06E-80	0.603735666	0.592	0.368	5.70E-76
MECOM	3.39E-80	-0.505072291	0.583	0.743	6.33E-76
EID1	4.15E-80	-0.432237807	0.296	0.524	7.74E-76
GYS1	4.84E-80	0.313313364	0.445	0.202	9.02E-76
EEF2K	6.37E-80	-0.580968726	0.219	0.457	1.19E-75
EXTL3	7.04E-80	0.288591483	0.359	0.132	1.31E-75
DNAJB6	8.42E-80	-0.517484638	0.809	0.887	1.57E-75
KRT10	1.12E-79	-0.465619738	0.995	0.998	2.09E-75
RPS20	1.15E-79	-0.598118036	0.889	0.911	2.15E-75
MGST1	1.21E-79	0.464285247	0.225	0.049	2.25E-75
HIP1	1.29E-79	-0.84558788	0.222	0.447	2.40E-75
ABCC1	2.24E-79	0.490736675	0.624	0.383	4.17E-75
SUB1	2.55E-79	0.807193319	0.791	0.762	4.75E-75
GOT1	3.00E-79	0.363591341	0.463	0.222	5.59E-75
KLHL24	3.09E-79	-0.416956443	0.194	0.434	5.76E-75
CRYL1	3.10E-79	0.211224274	0.278	0.079	5.78E-75
GSTA3	3.23E-79	-0.238275407	0.033	0.228	6.03E-75
MVK	4.18E-79	0.260472073	0.34	0.122	7.80E-75
CRK	4.47E-79	-0.495181452	0.461	0.645	8.33E-75
DCN	5.50E-79	-0.419024859	0.24	0.489	1.03E-74
VPS9D1	5.69E-79	0.244518932	0.292	0.09	1.06E-74
RPL19	6.22E-79	-0.576981764	0.95	0.945	1.16E-74
EMP2	6.78E-79	-0.590850898	0.79	0.878	1.26E-74
WDR47	8.56E-79	-0.540323716	0.431	0.641	1.60E-74
H4C3	1.44E-78	-0.390533378	0.226	0.451	2.69E-74
TNFSF10	1.53E-78	0.371124482	0.493	0.254	2.85E-74
ID1	1.75E-78	0.551336947	0.725	0.482	3.26E-74
RABGGTA	1.81E-78	0.266053143	0.357	0.136	3.37E-74
TMEM59	1.94E-78	-0.473462638	0.629	0.789	3.62E-74
ASL	4.58E-78	0.17631569	0.215	0.044	8.53E-74
CLDND1	7.17E-78	-0.42991955	0.359	0.568	1.34E-73
OTOP3	8.03E-78	0.107090799	0.145	0.012	1.50E-73
GRN	8.65E-78	0.602900339	0.666	0.531	1.61E-73
ZHX3	8.68E-78	0.255130043	0.398	0.164	1.62E-73
NLRX1	1.15E-77	0.304579614	0.388	0.16	2.14E-73
EPHA4	1.26E-77	0.560845731	0.646	0.433	2.34E-73
FAM110C	1.41E-77	0.242080314	0.338	0.121	2.62E-73
LIPG	1.56E-77	0.293542889	0.289	0.088	2.91E-73
TRMU	1.88E-77	0.222773551	0.313	0.104	3.50E-73
DNAJB9	1.91E-77	-0.280525143	0.111	0.332	3.55E-73
ZDHHC21	1.98E-77	0.25221158	0.36	0.135	3.69E-73
CARD18	2.00E-77	0.440530595	0.292	0.089	3.73E-73
PCP4L1	2.41E-77	0.15338862	0.152	0.015	4.50E-73
FAT1	2.57E-77	0.311395476	0.495	0.244	4.80E-73
SELENOW	2.93E-77	-0.602692744	0.618	0.768	5.45E-73
PCCA	3.22E-77	0.472432178	0.594	0.374	6.00E-73
AURKAIP1	3.24E-77	0.57562544	0.673	0.536	6.03E-73
GPHN	3.30E-77	-0.5943904	0.691	0.808	6.16E-73
ROMO1	3.80E-77	0.667409312	0.665	0.54	7.08E-73
OASL	7.78E-77	0.141417687	0.131	0.007	1.45E-72
EXPH5	7.84E-77	-0.544086082	0.509	0.716	1.46E-72
DUS1L	1.03E-76	0.41596273	0.56	0.336	1.92E-72
PNRC2	1.48E-76	-0.447154731	0.367	0.565	2.76E-72
NR4A2	1.54E-76	-0.697064799	0.236	0.462	2.88E-72
ACTN4	1.60E-76	-0.538765255	0.703	0.795	2.98E-72
BST2	1.65E-76	0.248062397	0.144	0.013	3.07E-72
EIF4A2	1.88E-76	-0.398463875	0.735	0.83	3.50E-72
IFIT3	1.95E-76	0.146771678	0.127	0.006	3.63E-72
USP12	2.02E-76	-0.516860205	0.36	0.57	3.76E-72
CHD2	3.28E-76	-0.723580837	0.631	0.725	6.11E-72
NR1D2	3.50E-76	-0.452811232	0.26	0.488	6.52E-72
DRAP1	3.98E-76	-0.592859712	0.604	0.742	7.41E-72
ARL13B	4.01E-76	-0.509178452	0.349	0.559	7.48E-72
NFASC	5.37E-76	0.257817008	0.359	0.136	1.00E-71
OSMR	6.40E-76	0.346056498	0.421	0.193	1.19E-71
LARP1B	7.68E-76	0.890746867	0.936	0.958	1.43E-71
TOMM20	9.68E-76	-0.479288217	0.601	0.732	1.80E-71
ETFDH	1.39E-75	-0.462217233	0.285	0.499	2.60E-71
RSU1	1.40E-75	0.455665729	0.565	0.343	2.62E-71
GAMT	1.96E-75	-0.240944427	0.093	0.31	3.66E-71
SLC6A11	2.86E-75	0.161200684	0.218	0.047	5.34E-71
HS3ST3A1	2.95E-75	0.227343074	0.181	0.03	5.50E-71
DENND1B	3.48E-75	0.322643667	0.467	0.23	6.49E-71
JAK1	4.07E-75	-0.467383247	0.416	0.615	7.58E-71
TENM2	4.27E-75	0.341589063	0.321	0.118	7.96E-71
DAB2IP	4.90E-75	0.198895405	0.269	0.078	9.13E-71
RAC1	8.57E-75	-0.427105172	0.823	0.879	1.60E-70
SLC66A2	9.19E-75	-0.54907469	0.508	0.681	1.71E-70
NRP2	1.10E-74	0.187110207	0.197	0.037	2.06E-70
KLC3	1.17E-74	-0.456252237	0.422	0.611	2.17E-70
SCAPER	1.20E-74	0.910105923	0.729	0.633	2.24E-70
RAPGEF4	1.41E-74	0.33753826	0.393	0.172	2.62E-70
SASH1	1.53E-74	0.595578498	0.645	0.458	2.86E-70
BDH1	2.17E-74	0.26396336	0.426	0.187	4.04E-70
FOXQ1	2.31E-74	-0.347028173	0.164	0.4	4.31E-70
BCAR3	2.88E-74	-0.345900359	0.1	0.314	5.36E-70
FBXO9	3.13E-74	0.382434133	0.527	0.294	5.83E-70
SIK3	3.29E-74	-0.831867061	0.623	0.738	6.12E-70
RTN3	3.33E-74	-0.582011853	0.618	0.767	6.21E-70
CEP164	3.47E-74	0.268586584	0.388	0.163	6.47E-70
BLNK	3.77E-74	0.232117327	0.332	0.12	7.02E-70
PHF13	3.99E-74	-0.372546554	0.206	0.433	7.43E-70
RAB1A	4.04E-74	-0.512005306	0.669	0.779	7.53E-70
MTHFD1L	4.34E-74	0.222019325	0.229	0.056	8.09E-70
ZNRD2	6.08E-74	0.304860277	0.421	0.201	1.13E-69
KLF7	7.44E-74	0.209264395	0.22	0.05	1.39E-69
VLDLR	1.03E-73	0.121839295	0.145	0.014	1.91E-69
EPHA2	1.23E-73	-0.699390785	0.575	0.698	2.28E-69
NDUFB1	1.31E-73	0.626620007	0.733	0.662	2.44E-69
BNIP3L	1.57E-73	-0.453514574	0.388	0.604	2.93E-69
PCBD2	1.82E-73	0.205593521	0.3	0.099	3.40E-69
RASGRP1	2.68E-73	0.369964559	0.445	0.213	5.00E-69
ARHGEF28	3.30E-73	-0.543974565	0.281	0.501	6.15E-69
LCN2	5.05E-73	0.183843983	0.122	0.006	9.42E-69
GATB	7.37E-73	0.250903561	0.346	0.136	1.37E-68
CYBA	7.86E-73	0.187816292	0.21	0.046	1.46E-68
SSR2	8.52E-73	-0.374169858	0.397	0.608	1.59E-68
TOB2	1.58E-72	-0.466367354	0.408	0.611	2.95E-68
SET	2.20E-72	-0.4644659	0.672	0.817	4.09E-68
HNRNPH3	2.32E-72	-0.436197874	0.4	0.591	4.33E-68
TIMM8B	2.34E-72	0.657517141	0.656	0.55	4.36E-68
FRMD4B	2.84E-72	0.446103515	0.616	0.374	5.30E-68
RPL32	3.62E-72	-0.501536214	0.964	0.96	6.75E-68
KLK13	3.77E-72	0.50800072	0.311	0.115	7.02E-68
NR4A3	5.65E-72	-0.208671264	0.013	0.177	1.05E-67
CPA4	6.78E-72	-0.324129893	0.107	0.323	1.26E-67
PNPLA8	9.77E-72	-0.527448824	0.482	0.648	1.82E-67
RPL29	1.09E-71	-0.502615644	0.948	0.949	2.04E-67
SLC4A7	1.43E-71	0.247350334	0.347	0.135	2.66E-67
ACSS2	1.75E-71	0.389720573	0.502	0.269	3.26E-67
ITPRID2	1.78E-71	-0.599642114	0.556	0.695	3.33E-67
FBXW11	1.97E-71	0.428949846	0.571	0.352	3.67E-67
ENAH	2.32E-71	0.664767996	0.752	0.65	4.33E-67
MFSD10	3.00E-71	0.231131514	0.349	0.138	5.60E-67
ZBTB7C	3.62E-71	0.510023974	0.609	0.401	6.74E-67
MLKL	4.98E-71	0.147608817	0.177	0.03	9.29E-67
AHNAK2	8.81E-71	-0.463555451	0.342	0.554	1.64E-66
GATAD2B	8.89E-71	-0.545967218	0.503	0.673	1.66E-66
UBR5	1.04E-70	-0.623234169	0.644	0.779	1.93E-66
H2AJ	1.15E-70	0.636261985	0.693	0.561	2.15E-66
INTS1	1.26E-70	0.294455729	0.34	0.134	2.35E-66
NOD1	1.35E-70	0.18361453	0.287	0.093	2.51E-66
CCDC85B	1.36E-70	-0.44575614	0.376	0.557	2.53E-66
TERF2IP	1.80E-70	-0.421842541	0.46	0.628	3.36E-66
FAM107B	2.18E-70	-0.370834196	0.179	0.392	4.06E-66
PGD	2.65E-70	0.370519283	0.478	0.262	4.93E-66
JUP	2.93E-70	0.427020562	0.932	0.919	5.46E-66
NFATC1	4.67E-70	-0.251139387	0.054	0.242	8.71E-66
SHROOM2	5.18E-70	0.162387462	0.205	0.046	9.66E-66
ACOX3	7.16E-70	0.234308579	0.371	0.153	1.34E-65
BARD1	7.75E-70	-0.419260025	0.29	0.514	1.44E-65
NT5C2	1.01E-69	0.328289604	0.514	0.279	1.88E-65
SLC2A9	1.07E-69	0.158687221	0.2	0.042	1.99E-65
HOPX	1.19E-69	-0.992402451	0.65	0.812	2.21E-65
AFTPH	1.22E-69	-0.573567182	0.565	0.701	2.28E-65
DNAJC11	1.47E-69	0.22508058	0.345	0.134	2.74E-65
CMIP	1.98E-69	-0.630029639	0.671	0.747	3.69E-65
NADSYN1	2.05E-69	0.209595591	0.375	0.154	3.83E-65
NGRN	2.94E-69	-0.546054064	0.689	0.822	5.49E-65
FBXO33	3.18E-69	-0.443843811	0.302	0.511	5.94E-65
HLA-F	4.15E-69	-0.295683229	0.168	0.392	7.74E-65
HNRNPC	4.20E-69	-0.523693504	0.796	0.857	7.83E-65
AASS	5.22E-69	0.332158643	0.391	0.18	9.72E-65
EEF2	5.63E-69	-0.389507357	0.879	0.899	1.05E-64
DPP4	5.72E-69	0.151823557	0.161	0.024	1.07E-64
TMEM50A	6.07E-69	-0.448592978	0.566	0.733	1.13E-64
MARS1	6.98E-69	0.3026523	0.465	0.237	1.30E-64
CNKSR3	7.04E-69	0.323201167	0.479	0.247	1.31E-64
SNAI2	8.15E-69	-0.378023462	0.159	0.367	1.52E-64
PPP2R5A	9.76E-69	-0.566962879	0.379	0.554	1.82E-64
NUP210	1.20E-68	0.253831438	0.275	0.091	2.24E-64
MTRNR2L1	1.37E-68	0.247848881	0.175	0.031	2.55E-64
OLFM2	1.53E-68	-0.620371798	0.514	0.675	2.86E-64
WDR66	2.10E-68	0.24717797	0.317	0.116	3.92E-64
KLRF2	2.54E-68	-0.348788552	0.075	0.27	4.73E-64
ALS2CL	2.83E-68	0.404077825	0.589	0.366	5.28E-64
ETV3	3.41E-68	-0.463244836	0.406	0.597	6.36E-64
POLR2L	3.65E-68	0.685756821	0.744	0.672	6.80E-64
MFGE8	3.94E-68	0.298930566	0.386	0.177	7.34E-64
PUM2	4.16E-68	-0.573075329	0.684	0.788	7.76E-64
BRI3	4.55E-68	-0.431298187	0.463	0.634	8.49E-64
CITED4	5.30E-68	0.495777464	0.559	0.364	9.88E-64
EDIL3	5.86E-68	-0.321824376	0.087	0.285	1.09E-63
AR	1.01E-67	-0.25991088	0.049	0.232	1.88E-63
ORC5	1.35E-67	0.196398688	0.347	0.138	2.52E-63
SLC9C1	1.37E-67	-0.512474876	0.218	0.439	2.55E-63
CACNA1H	1.55E-67	-0.366916834	0.006	0.153	2.89E-63
RCOR1	1.65E-67	-0.729292616	0.689	0.766	3.07E-63
AMD1	1.97E-67	-0.446410332	0.486	0.658	3.68E-63
DHRS7	1.98E-67	0.392568337	0.417	0.213	3.70E-63
EGR1	2.28E-67	-1.09119041	0.685	0.756	4.26E-63
IFITM1	2.37E-67	0.18637915	0.153	0.022	4.42E-63
FOS	2.39E-67	-1.281064362	0.846	0.894	4.46E-63
AUTS2	2.82E-67	0.45805466	0.663	0.475	5.26E-63
TACSTD2	2.85E-67	-0.749837684	0.792	0.856	5.31E-63
FHDC1	3.15E-67	0.314543214	0.325	0.128	5.87E-63
RHBDD3	3.26E-67	0.182057148	0.187	0.038	6.07E-63
BCR	4.37E-67	0.319472767	0.433	0.214	8.14E-63
UBR4	4.77E-67	-0.615210781	0.567	0.706	8.90E-63
HEBP1	5.03E-67	-0.323700419	0.216	0.421	9.38E-63
KRT1	5.22E-67	-0.451599296	0.978	0.986	9.73E-63
PTPRN2	5.46E-67	0.174586337	0.243	0.069	1.02E-62
C11orf1	5.84E-67	-0.316143435	0.217	0.423	1.09E-62
PLCD1	6.68E-67	0.240488207	0.278	0.093	1.24E-62
DLGAP2	6.98E-67	0.233174673	0.239	0.069	1.30E-62
PTGES2	8.44E-67	0.277652005	0.395	0.184	1.57E-62
EMP1	9.79E-67	-0.398338711	0.633	0.797	1.82E-62
IDH1	1.03E-66	0.3162121	0.396	0.185	1.92E-62
CWH43	1.17E-66	0.412778807	0.543	0.33	2.19E-62
SLC8A1	1.40E-66	-0.504442361	0.036	0.205	2.61E-62
ANKRD29	1.42E-66	0.156227374	0.166	0.029	2.64E-62
PTGR1	1.66E-66	0.452040906	0.488	0.283	3.09E-62
PROM2	1.69E-66	0.444900167	0.478	0.257	3.14E-62
PLA2G3	1.83E-66	0.385723261	0.355	0.15	3.42E-62
IPO7	2.64E-66	-0.514856429	0.476	0.633	4.93E-62
TRIM14	2.86E-66	0.205525608	0.292	0.104	5.33E-62
ASH1L	2.93E-66	-0.577565808	0.649	0.775	5.47E-62
EGR3	7.53E-66	-0.579289661	0.223	0.432	1.40E-61
HSD17B1	7.81E-66	0.194669036	0.288	0.1	1.46E-61
TCF7L2	8.56E-66	-0.687460348	0.461	0.637	1.60E-61
HINT1	8.74E-66	-0.472091197	0.754	0.823	1.63E-61
ACP5	1.18E-65	0.274912462	0.263	0.088	2.21E-61
AMOTL1	1.35E-65	0.322543052	0.391	0.181	2.52E-61
RABL6	1.38E-65	0.324596936	0.47	0.249	2.58E-61
NDUFA13	1.93E-65	0.594510355	0.739	0.698	3.59E-61
AFG1L	2.82E-65	0.21847116	0.3	0.109	5.26E-61
HLA-A	2.89E-65	-0.438468926	0.782	0.859	5.39E-61
RUVBL2	3.44E-65	0.499197066	0.512	0.314	6.42E-61
AFAP1L2	4.05E-65	0.197868025	0.317	0.12	7.55E-61
NSDHL	4.55E-65	0.200497376	0.341	0.141	8.48E-61
MTLN	5.70E-65	0.390276865	0.526	0.333	1.06E-60
BOLA3	6.34E-65	0.259829861	0.307	0.121	1.18E-60
KRT78	8.55E-65	0.429801637	0.258	0.083	1.59E-60
PRICKLE2	1.21E-64	0.199059662	0.271	0.09	2.26E-60
ZFYVE28	1.23E-64	0.204122005	0.299	0.108	2.29E-60
PRAG1	1.63E-64	0.285729971	0.4	0.187	3.04E-60
ALCAM	1.83E-64	-0.499960074	0.133	0.331	3.41E-60
CYSRT1	2.07E-64	0.348995725	0.277	0.095	3.85E-60
MPST	2.11E-64	-0.4081505	0.369	0.552	3.93E-60
COL1A1	2.35E-64	0.63407242	0.306	0.114	4.38E-60
NUP153	2.56E-64	-0.533244176	0.548	0.693	4.77E-60
BOP1	4.79E-64	0.267362111	0.374	0.169	8.93E-60
ERBIN	4.90E-64	-0.602273834	0.578	0.718	9.14E-60
PUDP	5.21E-64	0.174971281	0.316	0.119	9.71E-60
HDAC4	5.71E-64	0.453993339	0.608	0.42	1.06E-59
HPSE	5.91E-64	0.239466782	0.277	0.096	1.10E-59
NBPF9	6.94E-64	-0.656371742	0.369	0.547	1.29E-59
FAM160A1	7.47E-64	-0.707973604	0.746	0.827	1.39E-59
LAMC2	8.24E-64	-0.222899419	0.044	0.215	1.54E-59
SCRIB	9.63E-64	0.414721949	0.455	0.242	1.79E-59
CALM2	9.75E-64	-0.443134266	0.64	0.738	1.82E-59
RNF39	1.15E-63	-0.324584385	0.076	0.265	2.14E-59
NIPBL	1.52E-63	-0.599035531	0.643	0.753	2.82E-59
YY1	1.58E-63	-0.433261427	0.635	0.763	2.95E-59
PTK2B	1.75E-63	-0.358269553	0.191	0.396	3.27E-59
MPDU1	1.84E-63	0.274212178	0.379	0.174	3.42E-59
SULT2B1	2.07E-63	0.521767028	0.613	0.414	3.85E-59
GNAI1	2.22E-63	-0.534481292	0.71	0.815	4.14E-59
RAB7A	2.55E-63	-0.367486783	0.755	0.832	4.75E-59
IRF9	2.64E-63	0.249725164	0.382	0.176	4.93E-59
RPS6KA4	2.76E-63	0.199507239	0.289	0.106	5.15E-59
BICDL2	3.07E-63	0.489722406	0.491	0.273	5.73E-59
CEBPD	3.21E-63	-0.726716618	0.782	0.842	5.99E-59
SEC61A1	3.26E-63	0.383869635	0.496	0.284	6.07E-59
NECTIN4	3.32E-63	-0.562910274	0.554	0.699	6.19E-59
HECW2	4.49E-63	0.268336806	0.272	0.095	8.38E-59
MLF1	4.60E-63	-0.280885601	0.126	0.326	8.57E-59
PEBP1	4.97E-63	-0.450124724	0.627	0.745	9.27E-59
RPL36	5.89E-63	-0.514184583	0.954	0.944	1.10E-58
RARS1	6.14E-63	0.369493315	0.589	0.401	1.15E-58
EXOC7	7.11E-63	0.307199916	0.433	0.217	1.33E-58
NUDT8	7.91E-63	0.482155726	0.512	0.329	1.47E-58
SMURF2	1.05E-62	-0.5564977	0.384	0.575	1.95E-58
KHDRBS1	1.28E-62	-0.423001409	0.577	0.716	2.39E-58
NRP1	1.31E-62	0.28669973	0.34	0.143	2.44E-58
NAPRT	1.31E-62	0.426936805	0.524	0.335	2.45E-58
DPYD	1.35E-62	0.286393872	0.402	0.19	2.52E-58
RTCB	1.44E-62	-0.453487954	0.513	0.669	2.69E-58
SPRR1A	1.48E-62	0.178879179	0.149	0.023	2.76E-58
KMT2C	1.63E-62	-0.639790962	0.726	0.817	3.05E-58
SLC25A10	1.81E-62	0.184682334	0.251	0.08	3.38E-58
ELAC2	2.10E-62	0.230430573	0.346	0.146	3.92E-58
KLHL2	2.16E-62	0.202044646	0.365	0.158	4.02E-58
CPM	2.37E-62	0.227577396	0.333	0.133	4.42E-58
RHEB	2.63E-62	-0.432676199	0.422	0.607	4.91E-58
ACTR3C	2.88E-62	0.140336981	0.217	0.058	5.37E-58
PARP12	4.62E-62	0.23292706	0.313	0.123	8.61E-58
MUCL1	4.67E-62	0.425421219	0.228	0.068	8.70E-58
NDST1	6.08E-62	0.262099125	0.398	0.19	1.13E-57
CTPS1	6.49E-62	0.241263475	0.338	0.143	1.21E-57
OSBPL8	7.35E-62	-0.57027041	0.604	0.737	1.37E-57
GRB7	8.03E-62	-0.358003654	0.34	0.562	1.50E-57
EML6	8.22E-62	0.212800069	0.293	0.109	1.53E-57
PRSS27	9.34E-62	0.191058038	0.152	0.025	1.74E-57
SEMA4A	9.75E-62	-0.710896606	0.419	0.584	1.82E-57
TARBP1	1.01E-61	0.239890313	0.407	0.195	1.89E-57
IMMP2L	1.29E-61	-0.618350915	0.494	0.674	2.40E-57
ODF3B	1.44E-61	0.194623198	0.3	0.113	2.69E-57
SIN3A	1.67E-61	-0.490579763	0.406	0.594	3.11E-57
CTNNB1	1.73E-61	-0.54757725	0.613	0.754	3.23E-57
MAP4K5	1.94E-61	-0.650945307	0.519	0.649	3.62E-57
GPR68	3.29E-61	0.137747361	0.135	0.018	6.14E-57
CD9	3.55E-61	-0.454438394	0.765	0.857	6.62E-57
MAP3K8	4.15E-61	-0.446593739	0.342	0.533	7.74E-57
SLC22A23	4.40E-61	0.415059494	0.624	0.429	8.20E-57
H3-3B	4.61E-61	-0.427577549	0.916	0.947	8.60E-57
CRIP2	4.61E-61	-0.357227788	0.197	0.404	8.60E-57
IFRD1	4.94E-61	-0.523942043	0.519	0.7	9.21E-57
RPS19	5.06E-61	-0.637290336	0.982	0.953	9.43E-57
SP100	6.85E-61	0.492481831	0.538	0.355	1.28E-56
HMGB2	6.92E-61	-0.385932941	0.352	0.548	1.29E-56
UPP1	6.97E-61	0.213198376	0.173	0.036	1.30E-56
KDM6A	1.25E-60	-0.628946611	0.616	0.755	2.32E-56
MED13L	1.58E-60	-0.610207603	0.755	0.841	2.94E-56
POLR3H	1.68E-60	0.160036009	0.281	0.101	3.12E-56
KLK5	2.17E-60	0.237141622	0.217	0.061	4.05E-56
TET3	2.53E-60	-0.612060746	0.593	0.717	4.72E-56
TLE4	2.97E-60	-0.640239961	0.577	0.703	5.53E-56
MED13	3.42E-60	-0.518515544	0.601	0.73	6.38E-56
ATP5F1D	3.47E-60	0.528439606	0.783	0.734	6.46E-56
GALE	3.93E-60	0.135752728	0.192	0.047	7.32E-56
NCCRP1	4.51E-60	0.317071798	0.281	0.102	8.41E-56
ZBTB21	5.05E-60	-0.287046744	0.171	0.368	9.42E-56
BNC2	5.09E-60	0.407450499	0.327	0.142	9.48E-56
BGN	5.61E-60	-0.238251636	0.056	0.227	1.05E-55
CSTB	6.08E-60	0.364382223	0.463	0.268	1.13E-55
ATP5F1B	6.12E-60	0.558281071	0.81	0.758	1.14E-55
SUSD4	6.95E-60	0.154653711	0.196	0.049	1.30E-55
AOPEP	7.33E-60	0.662309735	0.767	0.715	1.37E-55
ELOVL6	9.22E-60	0.218779916	0.422	0.205	1.72E-55
EML3	9.50E-60	0.320904776	0.437	0.229	1.77E-55
TIPARP	9.69E-60	-0.44158854	0.464	0.643	1.81E-55
C1S	1.04E-59	0.232340303	0.28	0.102	1.94E-55
ACLY	1.25E-59	0.434816847	0.529	0.332	2.32E-55
AKIRIN1	1.29E-59	-0.426366875	0.401	0.567	2.41E-55
MRPS15	1.55E-59	0.400448126	0.538	0.363	2.88E-55
SP110	1.62E-59	0.199847932	0.321	0.131	3.02E-55
RPL28	1.64E-59	-0.400625286	0.975	0.959	3.05E-55
CAP2	2.20E-59	0.143632798	0.181	0.041	4.11E-55
MARCKSL1	2.25E-59	-0.241686487	0.11	0.304	4.20E-55
EXOSC7	2.32E-59	-0.381414279	0.367	0.543	4.33E-55
ZNF677	2.65E-59	-0.168969235	0.034	0.191	4.93E-55
HNRNPF	2.66E-59	-0.37211732	0.639	0.757	4.97E-55
TOMM40	2.74E-59	0.384783324	0.502	0.308	5.10E-55
YBX3	2.76E-59	-0.354970874	0.885	0.921	5.14E-55
CSTF3	2.80E-59	0.272076886	0.427	0.221	5.22E-55
TALDO1	5.40E-59	0.456444912	0.659	0.546	1.01E-54
S100A13	5.42E-59	0.3028948	0.339	0.151	1.01E-54
DLGAP4	5.93E-59	-0.499870562	0.484	0.648	1.11E-54
TOR1AIP2	7.58E-59	-0.514322794	0.528	0.667	1.41E-54
ZC3HAV1	8.41E-59	0.345398558	0.485	0.278	1.57E-54
RNF144B	8.61E-59	-1.886408992	0.57	0.659	1.61E-54
SDCBP2	1.56E-58	-0.327650427	0.23	0.431	2.92E-54
AP3D1	1.60E-58	0.285601713	0.477	0.269	2.98E-54
NBPF14	1.91E-58	-0.331533005	0.205	0.4	3.56E-54
IRAK1	1.94E-58	0.2921225	0.391	0.194	3.61E-54
KMT2A	1.96E-58	-0.280321389	0.202	0.406	3.65E-54
CERS4	2.04E-58	0.331299406	0.511	0.308	3.80E-54
ZDHHC3	2.34E-58	-0.425656995	0.474	0.625	4.35E-54
TEX101	2.72E-58	0.199162738	0.146	0.025	5.07E-54
P4HB	3.86E-58	0.522981391	0.808	0.759	7.19E-54
NDUFB8	4.79E-58	0.494461244	0.675	0.602	8.93E-54
NDUFB3	5.03E-58	0.531063469	0.646	0.545	9.38E-54
YPEL3	5.09E-58	-0.337560374	0.339	0.536	9.48E-54
PNKP	5.28E-58	0.23462324	0.343	0.155	9.85E-54
COL3A1	5.35E-58	0.416669581	0.225	0.068	9.98E-54
AC005726.1	6.87E-58	-0.411855522	0.458	0.622	1.28E-53
YPEL5	6.95E-58	-0.362664295	0.416	0.598	1.30E-53
CLCN7	7.32E-58	0.247118209	0.313	0.128	1.36E-53
YEATS2	7.81E-58	0.30029341	0.458	0.252	1.46E-53
WDR48	8.53E-58	-0.324512942	0.21	0.406	1.59E-53
GAL3ST4	8.96E-58	-0.233242061	0.06	0.228	1.67E-53
SQSTM1	9.44E-58	-0.454968018	0.551	0.713	1.76E-53
BORCS5	9.67E-58	0.28577787	0.415	0.21	1.80E-53
SGK1	1.19E-57	0.49462456	0.631	0.42	2.21E-53
COPE	1.30E-57	0.481695097	0.664	0.551	2.42E-53
ATP5MPL	2.06E-57	0.565351225	0.757	0.716	3.85E-53
ZC3H15	2.28E-57	-0.402371621	0.543	0.679	4.25E-53
RPL22L1	2.76E-57	0.775284649	0.783	0.707	5.15E-53
C1orf68	2.77E-57	-1.052329301	0.015	0.151	5.17E-53
PRKCB	3.00E-57	-0.36511511	0.121	0.304	5.59E-53
EWSR1	3.02E-57	0.433418	0.694	0.536	5.63E-53
TCERG1L	3.26E-57	0.131001705	0.165	0.035	6.08E-53
CUTA	3.58E-57	-0.368052626	0.417	0.598	6.67E-53
CREB3L2	4.92E-57	0.152318833	0.226	0.07	9.18E-53
MYO10	5.52E-57	-0.726987591	0.576	0.693	1.03E-52
RAB7B	5.61E-57	0.207918864	0.396	0.193	1.05E-52
SELENOK	5.73E-57	-0.459511367	0.511	0.635	1.07E-52
NFE2L2	6.34E-57	-0.428417463	0.799	0.882	1.18E-52
PLA2G4D	6.34E-57	0.55418514	0.278	0.11	1.18E-52
SLC4A11	6.75E-57	0.126252086	0.11	0.01	1.26E-52
DUS2	6.94E-57	0.192879195	0.304	0.123	1.29E-52
NXT1	7.94E-57	-0.299794111	0.258	0.445	1.48E-52
RPS16	9.00E-57	-0.473965631	0.941	0.91	1.68E-52
FLOT1	9.67E-57	0.223349264	0.291	0.115	1.80E-52
GALK1	9.97E-57	0.247606829	0.347	0.162	1.86E-52
ATOX1	1.05E-56	0.578165837	0.592	0.452	1.96E-52
NECTIN1	1.13E-56	0.62337971	0.748	0.655	2.10E-52
METTL8	1.14E-56	0.348158674	0.52	0.319	2.13E-52
U2AF1	1.21E-56	-0.25065145	0.14	0.328	2.26E-52
ENO1	1.22E-56	0.710210161	0.808	0.744	2.27E-52
LIMK1	1.31E-56	0.129323091	0.191	0.049	2.44E-52
EZR	1.41E-56	-0.55175405	0.786	0.875	2.62E-52
ATP2B1	1.51E-56	-0.628393261	0.407	0.58	2.82E-52
ST14	1.54E-56	0.387391464	0.559	0.368	2.86E-52
AATK	1.67E-56	-0.403439062	0.078	0.249	3.12E-52
GRM7	1.79E-56	-0.277685354	0.168	0.361	3.33E-52
CDC42EP3	1.91E-56	0.168613803	0.17	0.038	3.57E-52
EXOC6B	2.01E-56	-0.675317797	0.754	0.847	3.75E-52
UBE2G1	2.18E-56	-0.568613963	0.588	0.71	4.06E-52
IRAK3	2.20E-56	0.124999698	0.153	0.03	4.10E-52
ZMYND8	2.42E-56	0.383592516	0.545	0.348	4.51E-52
SH3PXD2A	2.73E-56	0.438067	0.58	0.379	5.08E-52
AGTRAP	2.80E-56	0.222256359	0.279	0.109	5.22E-52
SERBP1	2.85E-56	-0.356382488	0.769	0.834	5.32E-52
CAMLG	3.20E-56	-0.356992908	0.401	0.569	5.97E-52
UNC13D	3.66E-56	0.162244793	0.17	0.038	6.83E-52
COX7A2L	3.69E-56	-0.319821399	0.409	0.593	6.88E-52
UCHL3	3.79E-56	0.403966857	0.567	0.407	7.06E-52
CNDP2	4.04E-56	0.241671717	0.415	0.214	7.53E-52
DEDD2	5.29E-56	-0.317311574	0.234	0.422	9.86E-52
MT-ND4	6.56E-56	0.774312674	0.963	0.963	1.22E-51
SLC35F2	6.82E-56	-0.492966834	0.425	0.572	1.27E-51
GBP3	6.82E-56	0.164313341	0.235	0.078	1.27E-51
CYP4F22	7.15E-56	0.305041904	0.344	0.157	1.33E-51
RAI14	7.68E-56	-0.365389986	0.141	0.329	1.43E-51
ISOC2	9.30E-56	0.364239075	0.47	0.285	1.73E-51
PPP1R16A	9.67E-56	-0.386132661	0.329	0.508	1.80E-51
DUT	9.91E-56	-0.381172838	0.401	0.58	1.85E-51
CDC42SE1	1.10E-55	0.161858287	0.342	0.152	2.05E-51
UQCRQ	1.20E-55	0.567025081	0.75	0.717	2.24E-51
HMGA1	1.28E-55	-0.30839349	0.334	0.516	2.38E-51
STK11	1.69E-55	0.306254402	0.475	0.269	3.15E-51
MROH6	2.08E-55	0.220645872	0.216	0.066	3.88E-51
EPHA1	2.17E-55	0.225227768	0.313	0.133	4.04E-51
ARHGEF4	2.72E-55	0.436982635	0.703	0.563	5.07E-51
RALGDS	2.82E-55	-0.381838757	0.38	0.554	5.25E-51
FAM83H	2.95E-55	0.337361701	0.472	0.273	5.50E-51
OTUD1	3.00E-55	-0.206511257	0.101	0.28	5.58E-51
LMO7	3.57E-55	-0.387150327	0.185	0.389	6.65E-51
IMPDH1	3.62E-55	0.242916581	0.323	0.141	6.76E-51
CAV2	3.74E-55	-0.272604801	0.214	0.405	6.97E-51
PTGER4	4.09E-55	-0.177076889	0.058	0.221	7.63E-51
ODF2L	4.15E-55	0.192290368	0.315	0.132	7.74E-51
FNBP1L	4.18E-55	-0.379132684	0.209	0.4	7.79E-51
MAPK14	4.62E-55	0.347767847	0.555	0.361	8.62E-51
DHDDS	5.27E-55	0.203491741	0.346	0.155	9.82E-51
TRIR	5.81E-55	-0.363717331	0.636	0.739	1.08E-50
TXN	6.06E-55	0.625976869	0.896	0.886	1.13E-50
FASTKD1	6.82E-55	0.201287858	0.282	0.111	1.27E-50
CSTA	6.94E-55	1.104248935	0.863	0.791	1.29E-50
PLEKHH3	8.39E-55	0.340506609	0.509	0.305	1.56E-50
DDIT4	9.50E-55	0.963737443	0.594	0.443	1.77E-50
ALG3	1.15E-54	0.253944232	0.392	0.202	2.14E-50
KRBA1	1.15E-54	0.115473673	0.126	0.018	2.15E-50
EIF1AX	1.17E-54	-0.417202496	0.665	0.776	2.18E-50
SCO2	1.18E-54	0.58197079	0.546	0.36	2.21E-50
VIPR1	1.20E-54	0.411525345	0.377	0.195	2.25E-50
TTC39A	1.29E-54	0.272650736	0.387	0.197	2.41E-50
MED30	1.31E-54	-0.266839609	0.194	0.379	2.45E-50
DNAJC5	1.34E-54	0.254560406	0.434	0.231	2.49E-50
PLIN3	1.50E-54	-0.409647844	0.556	0.707	2.80E-50
CCNL1	1.61E-54	-0.419460356	0.711	0.785	3.00E-50
PHYHIP	1.76E-54	-0.15006676	0.007	0.129	3.28E-50
CALB1	1.95E-54	0.347547243	0.348	0.164	3.63E-50
NSD1	2.07E-54	0.37223753	0.637	0.465	3.86E-50
SERPINB1	2.21E-54	0.374063537	0.33	0.154	4.13E-50
EVPL	2.31E-54	0.379403037	0.717	0.562	4.30E-50
KCNJ14	2.67E-54	-0.195580068	0.081	0.247	4.98E-50
AC124319.1	3.08E-54	0.335053946	0.408	0.22	5.74E-50
FSCN1	3.89E-54	0.453525841	0.542	0.359	7.26E-50
TMEM160	4.99E-54	0.367540561	0.51	0.339	9.29E-50
PHLDB2	5.78E-54	-0.500208302	0.158	0.338	1.08E-49
ARRDC1	6.64E-54	0.22436338	0.38	0.185	1.24E-49
MXI1	8.67E-54	-0.445175277	0.461	0.621	1.62E-49
ITM2A	1.08E-53	-0.19857373	0.047	0.201	2.02E-49
MACROH2A1	1.09E-53	0.429819721	0.676	0.539	2.02E-49
MBD4	1.27E-53	0.269837131	0.466	0.264	2.36E-49
C20orf194	1.41E-53	0.292851171	0.454	0.255	2.63E-49
COA1	1.41E-53	0.28697954	0.478	0.286	2.64E-49
SPINK5	1.49E-53	-0.247225446	0.758	0.503	2.78E-49
FAM25A	1.53E-53	0.268562871	0.237	0.084	2.85E-49
ANKS3	1.58E-53	0.14365302	0.243	0.085	2.95E-49
UGGT1	1.66E-53	0.206334819	0.379	0.182	3.09E-49
JOSD2	1.84E-53	0.309737458	0.426	0.244	3.42E-49
TMEM184A	1.87E-53	0.27718719	0.359	0.169	3.48E-49
KLHL18	1.87E-53	0.252015424	0.474	0.27	3.49E-49
ANTKMT	2.87E-53	0.152051372	0.288	0.115	5.34E-49
LONRF1	3.07E-53	-0.504129522	0.496	0.652	5.72E-49
AC008537.1	3.25E-53	-0.251935669	0.07	0.231	6.06E-49
KAT6A	3.56E-53	-0.489857434	0.524	0.674	6.64E-49
PIEZO1	4.15E-53	0.305814948	0.397	0.207	7.73E-49
TCEA3	5.43E-53	-0.331681681	0.281	0.459	1.01E-48
CPNE3	5.93E-53	-0.383638671	0.371	0.551	1.11E-48
PTPA	6.00E-53	0.295723326	0.435	0.24	1.12E-48
EIF1B	6.20E-53	-0.36763682	0.425	0.588	1.16E-48
RAD54L2	6.22E-53	0.180949264	0.352	0.165	1.16E-48
KMT2E	7.14E-53	-0.466657986	0.641	0.756	1.33E-48
TCEA1	8.65E-53	-0.402807436	0.509	0.659	1.61E-48
EEFSEC	9.06E-53	0.191032875	0.358	0.169	1.69E-48
RAPGEF2	9.26E-53	-0.614104736	0.518	0.657	1.73E-48
SAMHD1	9.35E-53	0.171559267	0.211	0.065	1.74E-48
KANK1	9.56E-53	0.361184575	0.591	0.398	1.78E-48
ERG	9.82E-53	0.13951492	0.145	0.029	1.83E-48
UBE2H	1.08E-52	-0.599014145	0.575	0.694	2.01E-48
SCML1	1.26E-52	-0.406824474	0.429	0.593	2.34E-48
GLUD1	1.36E-52	-0.329655891	0.451	0.627	2.54E-48
ARPC3	1.52E-52	0.484408039	0.758	0.703	2.83E-48
ATP13A4	1.62E-52	0.392803071	0.327	0.15	3.02E-48
MIDN	1.75E-52	-0.544290822	0.643	0.741	3.26E-48
POLR3B	1.85E-52	0.184969556	0.347	0.16	3.45E-48
EGFR	1.97E-52	-0.558287955	0.717	0.813	3.68E-48
NDRG4	2.03E-52	0.225618629	0.309	0.136	3.79E-48
NDUFB2	2.05E-52	0.548795059	0.704	0.651	3.83E-48
CMPK2	2.10E-52	0.123699244	0.105	0.011	3.91E-48
PSD4	2.17E-52	0.250165486	0.429	0.232	4.04E-48
PLEKHA1	2.53E-52	-0.413338314	0.446	0.603	4.71E-48
HM13	2.68E-52	0.270640117	0.397	0.209	5.00E-48
PSMA3	3.16E-52	0.493045834	0.645	0.555	5.88E-48
TTC39B	3.28E-52	0.296728207	0.561	0.359	6.11E-48
TEX14	3.40E-52	0.441566921	0.355	0.175	6.35E-48
SH3D21	3.43E-52	0.215374744	0.3	0.126	6.40E-48
PRNP	3.58E-52	-0.36409198	0.502	0.656	6.68E-48
PPP2R2C	3.65E-52	0.38082259	0.595	0.423	6.80E-48
CATSPERB	3.66E-52	0.167888471	0.322	0.142	6.82E-48
PKIB	4.15E-52	-0.250574338	0.09	0.256	7.74E-48
KRT15	4.16E-52	-0.956497421	0.082	0.247	7.75E-48
TRAK1	4.17E-52	-0.708852157	0.551	0.665	7.78E-48
TCEAL9	5.28E-52	0.380675067	0.484	0.306	9.84E-48
ABLIM1	5.39E-52	-0.597691034	0.658	0.746	1.00E-47
ORAI1	6.02E-52	-0.286506734	0.248	0.425	1.12E-47
CYB561D2	6.48E-52	0.106577858	0.187	0.051	1.21E-47
SLC38A9	6.62E-52	0.191831005	0.347	0.161	1.23E-47
UBXN7	6.62E-52	-0.439520697	0.459	0.621	1.23E-47
ABCB8	9.03E-52	0.157671728	0.258	0.096	1.68E-47
DHX32	1.01E-51	0.19977081	0.407	0.212	1.89E-47
ATF2	1.23E-51	-0.411043211	0.263	0.445	2.29E-47
TP63	1.32E-51	0.764863108	0.777	0.763	2.46E-47
AGPAT5	1.44E-51	0.176247013	0.245	0.09	2.69E-47
SLC18B1	1.50E-51	0.155622786	0.275	0.109	2.80E-47
C1RL	1.67E-51	0.164952591	0.281	0.114	3.10E-47
HLA-DRB5	1.67E-51	-0.117378746	0.006	0.123	3.12E-47
SMC5	1.74E-51	-0.496456192	0.442	0.596	3.24E-47
PDXK	1.93E-51	0.305668551	0.456	0.267	3.60E-47
ADAT2	1.94E-51	0.147550987	0.256	0.096	3.62E-47
TNNT3	2.16E-51	-0.118013506	0.002	0.112	4.02E-47
CSDE1	2.23E-51	-0.384105642	0.669	0.781	4.16E-47
ETNK1	2.25E-51	-0.505189047	0.517	0.632	4.20E-47
EXOC3	2.41E-51	0.339700016	0.531	0.353	4.49E-47
ANAPC7	2.65E-51	0.244500431	0.431	0.232	4.94E-47
PRDX2	2.70E-51	-0.333884042	0.458	0.664	5.03E-47
CINP	2.81E-51	0.191923133	0.324	0.148	5.25E-47
RAPGEFL1	2.83E-51	-0.419332034	0.669	0.782	5.28E-47
SNX19	2.91E-51	0.170930025	0.29	0.12	5.42E-47
HIGD2A	3.00E-51	-0.349358628	0.406	0.571	5.59E-47
FCGRT	3.26E-51	-0.222637449	0.181	0.365	6.07E-47
QTRT1	3.53E-51	0.276514011	0.456	0.26	6.57E-47
TIMM50	3.63E-51	0.232814193	0.344	0.166	6.77E-47
ANKRD36C	4.05E-51	-0.25892374	0.08	0.244	7.55E-47
PBX1	4.11E-51	0.460221383	0.543	0.372	7.67E-47
SZT2	4.14E-51	0.176058194	0.252	0.094	7.72E-47
NDUFC1	4.42E-51	0.465118074	0.732	0.687	8.24E-47
FAM207A	4.84E-51	0.175627264	0.311	0.137	9.02E-47
TLCD3A	5.16E-51	-0.42235644	0.376	0.549	9.62E-47
HERPUD1	5.30E-51	-0.457305947	0.576	0.695	9.88E-47
FNDC10	5.63E-51	0.175922333	0.265	0.104	1.05E-46
ANKRD9	5.77E-51	0.289339413	0.407	0.222	1.08E-46
F12	6.59E-51	0.41673349	0.444	0.277	1.23E-46
WWOX	7.23E-51	0.914403407	0.779	0.76	1.35E-46
TRABD	7.79E-51	0.302353493	0.457	0.27	1.45E-46
CACNA2D1	8.13E-51	-0.422351779	0.1	0.266	1.51E-46
ACKR3	8.74E-51	-0.264684628	0.032	0.17	1.63E-46
PET100	1.01E-50	0.394018511	0.595	0.435	1.88E-46
FXYD5	1.11E-50	0.14120244	0.208	0.066	2.06E-46
DBNL	1.13E-50	0.342287811	0.506	0.33	2.10E-46
KLK7	1.44E-50	0.483503267	0.356	0.173	2.69E-46
CCDC186	1.80E-50	-0.412531199	0.391	0.554	3.35E-46
SH3BGRL3	1.93E-50	0.653156867	0.768	0.732	3.59E-46
ALDH4A1	1.94E-50	0.179870857	0.251	0.096	3.62E-46
ARF4	1.94E-50	-0.37161153	0.521	0.644	3.62E-46
ACACA	2.30E-50	0.508268115	0.712	0.603	4.29E-46
NECAB1	2.31E-50	-0.140953463	0.037	0.177	4.31E-46
H2BC8	2.39E-50	0.185011932	0.186	0.054	4.46E-46
SDR9C7	2.65E-50	0.231529583	0.319	0.139	4.94E-46
ID3	2.70E-50	-0.412724289	0.439	0.631	5.03E-46
MGME1	2.70E-50	-0.24864781	0.193	0.377	5.03E-46
WAPL	2.91E-50	-0.444878901	0.542	0.673	5.43E-46
MET	3.53E-50	-0.205043181	0.077	0.236	6.59E-46
ANXA2	3.79E-50	-0.289489624	0.884	0.931	7.06E-46
ZSCAN31	3.96E-50	0.171570283	0.218	0.073	7.39E-46
EIF2A	5.62E-50	-0.324973644	0.445	0.59	1.05E-45
PDCD5	5.81E-50	0.434554774	0.62	0.492	1.08E-45
PITPNB	6.00E-50	-0.52377849	0.62	0.703	1.12E-45
AC092338.1	7.78E-50	-0.268128397	0.154	0.332	1.45E-45
KIAA0319L	8.39E-50	0.272445956	0.52	0.327	1.56E-45
APOL2	8.56E-50	0.118522925	0.139	0.027	1.59E-45
NUDT22	1.12E-49	0.195229206	0.321	0.148	2.09E-45
SERF2	1.26E-49	0.475063929	0.891	0.871	2.35E-45
FAM217B	1.29E-49	0.166214938	0.208	0.067	2.40E-45
AC006538.1	1.34E-49	0.132922233	0.206	0.066	2.50E-45
MXRA5	1.38E-49	-0.159506722	0.035	0.173	2.57E-45
PSEN1	1.40E-49	-0.509939481	0.579	0.691	2.60E-45
RHOV	1.51E-49	-0.47363865	0.622	0.73	2.81E-45
PIP5K1A	1.53E-49	-0.488440864	0.498	0.624	2.86E-45
ERP29	1.79E-49	-0.376842802	0.472	0.632	3.33E-45
PEX14	2.57E-49	0.213728886	0.411	0.22	4.80E-45
CNGA4	2.94E-49	0.135229513	0.113	0.016	5.48E-45
LRP1	3.23E-49	0.274650428	0.331	0.158	6.03E-45
RHOA	3.46E-49	-0.380365007	0.628	0.761	6.46E-45
JUN	4.01E-49	-0.5935432	0.54	0.654	7.47E-45
HES2	4.05E-49	0.254661616	0.359	0.178	7.55E-45
MBTD1	4.29E-49	-0.468010572	0.432	0.58	8.00E-45
IKBKE	4.69E-49	0.149079098	0.236	0.086	8.74E-45
RAB11FIP1	5.04E-49	0.336239547	0.419	0.231	9.40E-45
MRPS25	5.72E-49	0.297594334	0.49	0.306	1.07E-44
H2BC4	7.07E-49	0.175287573	0.181	0.052	1.32E-44
FBXL19	7.21E-49	0.233702997	0.321	0.148	1.34E-44
FBXL3	7.28E-49	-0.254380101	0.215	0.389	1.36E-44
DICER1	9.41E-49	0.295678227	0.551	0.363	1.75E-44
VDAC2	1.07E-48	-0.357352277	0.611	0.729	1.99E-44
SCCPDH	1.08E-48	-0.143876357	0.042	0.183	2.02E-44
GDPD3	1.20E-48	0.162156908	0.129	0.024	2.23E-44
LYPD6B	1.33E-48	-0.614046855	0.573	0.721	2.48E-44
UQCC1	1.45E-48	0.218540184	0.393	0.203	2.70E-44
SIK1	1.52E-48	-0.214195896	0.085	0.241	2.82E-44
AARS1	1.54E-48	0.189586303	0.346	0.165	2.87E-44
MEAK7	1.72E-48	0.138265625	0.225	0.079	3.20E-44
NPRL3	1.77E-48	0.165770887	0.304	0.134	3.30E-44
PER2	2.32E-48	-0.301009849	0.276	0.45	4.32E-44
SOD1	2.70E-48	-0.368471298	0.509	0.673	5.03E-44
CRYAB	2.74E-48	-0.108687479	0.276	0.484	5.10E-44
LMTK3	2.75E-48	0.116212418	0.199	0.062	5.13E-44
UBAP1	3.02E-48	-0.532314799	0.581	0.697	5.63E-44
HSPA1B	3.03E-48	-0.434449305	0.854	0.93	5.65E-44
CYP2W1	3.44E-48	-0.128132619	0.006	0.114	6.41E-44
PSMB10	3.63E-48	0.139621511	0.209	0.069	6.76E-44
RPS28	3.91E-48	-0.698418728	0.622	0.689	7.28E-44
MID1	4.68E-48	0.21021275	0.313	0.143	8.73E-44
CRY2	5.84E-48	-0.237340229	0.149	0.324	1.09E-43
IBTK	6.82E-48	0.204843421	0.425	0.237	1.27E-43
SLC8B1	7.33E-48	0.374288128	0.416	0.235	1.37E-43
HBB	8.44E-48	-0.311760237	0.01	0.122	1.57E-43
ARRB1	8.57E-48	0.179186666	0.277	0.116	1.60E-43
CDC25B	1.17E-47	0.229769096	0.268	0.113	2.18E-43
TTC7B	1.20E-47	0.193122285	0.333	0.159	2.25E-43
CD164L2	1.32E-47	0.172771764	0.198	0.063	2.46E-43
EIF2AK2	1.38E-47	0.276743262	0.283	0.128	2.58E-43
PERP	1.48E-47	0.65761418	0.737	0.701	2.77E-43
ATIC	1.54E-47	0.175592452	0.327	0.154	2.87E-43
VWA8	1.97E-47	0.289024135	0.489	0.3	3.67E-43
TRMT1	2.03E-47	0.239402312	0.358	0.183	3.79E-43
TBL3	2.11E-47	0.18789083	0.325	0.154	3.93E-43
CLSTN3	2.23E-47	0.174818275	0.221	0.078	4.15E-43
PRICKLE1	2.43E-47	0.18131389	0.167	0.045	4.52E-43
LGALS7B	2.90E-47	0.836497274	0.927	0.892	5.41E-43
ADCY7	2.98E-47	0.207145568	0.311	0.144	5.55E-43
TP53I3	2.99E-47	0.128741352	0.208	0.069	5.57E-43
ZFAND6	3.38E-47	-0.46076796	0.566	0.686	6.29E-43
ALDH5A1	3.45E-47	0.126219197	0.263	0.103	6.44E-43
CHCHD2	4.04E-47	-0.298524106	0.677	0.798	7.53E-43
C16orf74	4.07E-47	0.14075798	0.177	0.051	7.59E-43
ING1	5.12E-47	-0.230485166	0.206	0.385	9.54E-43
EIF3H	5.39E-47	-0.337855762	0.688	0.767	1.01E-42
XYLT1	6.80E-47	-0.61623075	0.457	0.591	1.27E-42
GPR1	6.85E-47	0.104784262	0.126	0.024	1.28E-42
B4GALNT3	8.71E-47	-0.504782848	0.464	0.61	1.62E-42
PSMC4	8.86E-47	0.342908775	0.523	0.38	1.65E-42
VPS26A	9.46E-47	-0.382697955	0.48	0.613	1.76E-42
ARRDC3	1.09E-46	0.384462947	0.548	0.356	2.02E-42
MTHFR	1.12E-46	0.151960833	0.249	0.095	2.09E-42
DDX17	1.19E-46	-0.351693788	0.763	0.847	2.22E-42
UBE2F	1.34E-46	0.242354839	0.37	0.197	2.51E-42
SSH1	1.35E-46	0.131846555	0.219	0.078	2.51E-42
PCMT1	1.51E-46	-0.323025251	0.408	0.564	2.82E-42
PC	1.65E-46	0.13985778	0.182	0.054	3.07E-42
PITHD1	1.74E-46	-0.330098569	0.467	0.619	3.25E-42
ZNF532	1.82E-46	0.177583042	0.265	0.11	3.40E-42
PLXNB1	1.83E-46	0.257708912	0.378	0.192	3.41E-42
CD164	1.89E-46	-0.371619871	0.499	0.633	3.52E-42
BCAS4	1.90E-46	-0.145520345	0.058	0.202	3.54E-42
TUBB	1.93E-46	-0.268721213	0.287	0.457	3.60E-42
TNFRSF10D	2.02E-46	0.167384991	0.187	0.058	3.77E-42
DSC3	2.44E-46	-0.452314853	0.847	0.895	4.54E-42
ZNF692	2.59E-46	0.14553491	0.217	0.077	4.83E-42
EGR2	2.61E-46	-0.210941136	0.071	0.218	4.86E-42
GPX2	3.05E-46	0.200174377	0.238	0.092	5.68E-42
NF1	3.24E-46	-0.428928362	0.419	0.56	6.04E-42
CALCOCO1	3.70E-46	-0.311354545	0.284	0.455	6.91E-42
ATR	3.74E-46	0.268402662	0.389	0.209	6.98E-42
DYNC1LI1	4.02E-46	-0.385796285	0.512	0.646	7.50E-42
DHX57	4.03E-46	0.157335463	0.332	0.159	7.51E-42
EPHX3	4.37E-46	0.382068038	0.546	0.374	8.15E-42
PFKFB2	4.47E-46	0.229800695	0.359	0.183	8.33E-42
ARHGAP32	4.61E-46	0.484603994	0.726	0.651	8.59E-42
MFSD12	4.86E-46	0.178464834	0.236	0.092	9.07E-42
UGGT2	4.94E-46	0.195707768	0.335	0.164	9.20E-42
SIRPA	5.59E-46	0.14543858	0.175	0.051	1.04E-41
PLK2	5.72E-46	0.538813358	0.722	0.57	1.07E-41
EMSY	8.41E-46	-0.413318564	0.29	0.454	1.57E-41
AP1G2	8.41E-46	0.212473988	0.375	0.196	1.57E-41
FUT8	8.67E-46	-0.344819318	0.167	0.332	1.62E-41
ZSWIM8	8.70E-46	0.285073894	0.525	0.332	1.62E-41
RNF138	9.29E-46	-0.270913807	0.192	0.362	1.73E-41
ENOX2	9.76E-46	0.223933635	0.397	0.217	1.82E-41
APEH	1.00E-45	0.203447291	0.321	0.155	1.87E-41
SP4	1.07E-45	-0.21233182	0.074	0.223	1.99E-41
DSG3	1.26E-45	0.451254021	0.773	0.596	2.34E-41
STON2	1.26E-45	0.274314623	0.419	0.243	2.35E-41
ABHD3	1.31E-45	-0.48063144	0.378	0.556	2.45E-41
CLDN4	1.39E-45	-0.522471625	0.385	0.566	2.58E-41
IFNGR1	1.39E-45	0.372804592	0.666	0.537	2.60E-41
QSOX1	1.54E-45	0.232448436	0.298	0.135	2.87E-41
CHPT1	1.58E-45	-0.203731347	0.063	0.207	2.95E-41
H2BC18	1.65E-45	0.191029284	0.26	0.108	3.08E-41
YTHDC1	1.84E-45	-0.387016902	0.474	0.61	3.44E-41
RPS6KA2	2.15E-45	0.161584263	0.266	0.112	4.00E-41
SLC10A7	2.21E-45	0.149765736	0.311	0.141	4.11E-41
ANKRD13D	2.23E-45	0.329393954	0.515	0.342	4.16E-41
GINM1	2.52E-45	-0.288379314	0.254	0.418	4.69E-41
MAP1LC3B2	3.25E-45	-0.302545233	0.259	0.416	6.07E-41
ARFGAP3	3.31E-45	-0.279194355	0.211	0.38	6.17E-41
PHYHD1	3.35E-45	-0.235273975	0.143	0.305	6.25E-41
UBE3D	3.41E-45	0.171626613	0.315	0.147	6.36E-41
PARG	3.56E-45	0.189383917	0.384	0.201	6.64E-41
RPS6KA5	3.69E-45	-0.518683088	0.453	0.599	6.89E-41
AL031777.3	4.19E-45	0.103446743	0.108	0.016	7.80E-41
ERBB2	4.39E-45	0.357533492	0.531	0.345	8.18E-41
FTL	4.57E-45	-0.203293143	0.657	0.776	8.52E-41
PLTP	5.55E-45	0.313901334	0.462	0.293	1.03E-40
COX6C	6.07E-45	0.55699657	0.791	0.778	1.13E-40
WNK2	6.18E-45	-0.22083665	0.042	0.174	1.15E-40
COL27A1	6.21E-45	0.338991798	0.398	0.227	1.16E-40
ARRDC4	6.62E-45	-0.193024047	0.117	0.279	1.23E-40
CTDSPL	6.75E-45	-0.380311111	0.399	0.565	1.26E-40
SLC50A1	7.14E-45	0.167013137	0.326	0.156	1.33E-40
DNAJC13	7.42E-45	0.135656722	0.352	0.171	1.38E-40
MAFG	7.78E-45	-0.311248019	0.276	0.442	1.45E-40
VPS35L	7.80E-45	0.185868548	0.366	0.187	1.45E-40
NUMB	8.26E-45	-0.432787704	0.478	0.609	1.54E-40
NPM3	8.76E-45	0.176090924	0.258	0.109	1.63E-40
SLC39A3	9.65E-45	0.127993513	0.236	0.09	1.80E-40
IQCK	1.02E-44	0.106835178	0.192	0.062	1.91E-40
SLC12A8	1.17E-44	0.106502036	0.134	0.03	2.18E-40
PLA2G4F	1.17E-44	0.39276982	0.593	0.439	2.18E-40
PGM2	1.58E-44	0.326454595	0.597	0.459	2.95E-40
PNLIPRP3	1.76E-44	0.138559063	0.114	0.019	3.27E-40
NFIC	1.78E-44	-0.417596919	0.603	0.726	3.33E-40
SERINC1	1.89E-44	-0.328529121	0.395	0.551	3.52E-40
KLK11	2.00E-44	-0.40716071	0.645	0.772	3.73E-40
UBL3	2.12E-44	-0.380668784	0.299	0.462	3.94E-40
ADAR	2.41E-44	0.359316557	0.505	0.333	4.49E-40
TSPYL1	2.55E-44	-0.277682619	0.313	0.478	4.75E-40
LCLAT1	2.79E-44	0.17815979	0.389	0.207	5.20E-40
UBA52	2.93E-44	-0.338017651	0.886	0.895	5.46E-40
HORMAD1	3.00E-44	-0.104604458	0.004	0.102	5.59E-40
DHRS1	3.06E-44	0.341816892	0.581	0.429	5.71E-40
COL16A1	3.86E-44	-0.226908146	0.106	0.262	7.19E-40
PPM1F	3.94E-44	0.128400625	0.207	0.073	7.34E-40
ARF3	4.01E-44	0.268418159	0.472	0.304	7.47E-40
PXDC1	4.16E-44	-0.171851635	0.098	0.251	7.75E-40
WDR26	4.26E-44	-0.422006806	0.484	0.608	7.95E-40
TMPRSS13	6.02E-44	0.187847785	0.281	0.125	1.12E-39
MKNK1	6.42E-44	0.179515481	0.339	0.168	1.20E-39
TBC1D14	6.43E-44	0.209211767	0.438	0.254	1.20E-39
IREB2	6.51E-44	0.206740057	0.389	0.212	1.21E-39
PCNX3	7.17E-44	0.156036662	0.284	0.125	1.34E-39
EIPR1	7.41E-44	0.150360862	0.275	0.121	1.38E-39
HIF1A	7.95E-44	0.412260864	0.635	0.501	1.48E-39
MTHFD2L	9.44E-44	0.170519936	0.359	0.186	1.76E-39
FBXL5	1.03E-43	0.260272349	0.484	0.307	1.92E-39
SPAG16	1.16E-43	-0.333103915	0.3	0.467	2.16E-39
WDR4	1.18E-43	0.195472886	0.3	0.142	2.20E-39
PLCB3	1.24E-43	0.167153481	0.349	0.175	2.31E-39
GOT2	1.26E-43	0.265348561	0.433	0.264	2.35E-39
SPTLC2	1.26E-43	0.407013445	0.573	0.4	2.35E-39
NDUFA1	1.27E-43	0.470850886	0.692	0.649	2.37E-39
FBXW2	1.36E-43	0.115519186	0.221	0.081	2.53E-39
CYP2R1	1.38E-43	0.192225661	0.317	0.153	2.57E-39
CADM1	1.51E-43	-0.415376503	0.356	0.535	2.82E-39
OXR1	1.53E-43	-0.4358157	0.517	0.655	2.85E-39
PARD6B	1.62E-43	-0.357383872	0.223	0.383	3.02E-39
DESI1	2.09E-43	0.192148715	0.375	0.201	3.89E-39
IFIH1	2.23E-43	0.218905317	0.281	0.131	4.16E-39
ARSA	2.32E-43	0.10806773	0.2	0.068	4.33E-39
DEFB1	2.34E-43	-0.346118888	0.671	0.791	4.37E-39
ZNHIT2	2.44E-43	0.102793036	0.188	0.061	4.56E-39
KRT80	2.78E-43	-0.423556411	0.263	0.438	5.18E-39
ATP5MC2	2.95E-43	-0.344965808	0.76	0.817	5.50E-39
VWA1	3.05E-43	0.152019068	0.288	0.13	5.68E-39
MAPKAP1	3.24E-43	0.284610381	0.558	0.395	6.03E-39
FGFBP1	3.37E-43	0.286240761	0.75	0.579	6.29E-39
ITFG2	3.48E-43	0.18244421	0.347	0.176	6.48E-39
ANKRD22	3.60E-43	-0.409445311	0.386	0.53	6.71E-39
DDX21	3.65E-43	-0.446166866	0.626	0.704	6.80E-39
ITPKC	4.07E-43	-0.313294375	0.488	0.651	7.58E-39
SBDS	4.58E-43	-0.3298515	0.564	0.682	8.54E-39
PLAA	4.79E-43	0.145194778	0.296	0.135	8.93E-39
WDR12	4.95E-43	0.192265349	0.36	0.188	9.24E-39
ZBTB8OS	5.04E-43	0.236996731	0.484	0.304	9.39E-39
GFPT2	5.50E-43	0.331696113	0.177	0.058	1.03E-38
SAP30	5.65E-43	-0.158040764	0.076	0.218	1.05E-38
ITGBL1	5.92E-43	-0.108012244	0.028	0.148	1.10E-38
CGAS	6.07E-43	0.113847262	0.136	0.032	1.13E-38
SYPL1	6.29E-43	-0.28517148	0.99	0.998	1.17E-38
CCT4	7.17E-43	-0.260381119	0.484	0.635	1.34E-38
COPB2	9.44E-43	0.292412326	0.53	0.364	1.76E-38
DNAJA3	1.04E-42	0.234070182	0.387	0.219	1.93E-38
RELL1	1.04E-42	-0.20591469	0.153	0.315	1.95E-38
GABRE	1.05E-42	0.154896259	0.249	0.104	1.95E-38
SCAMP4	1.06E-42	0.177359066	0.322	0.157	1.98E-38
ACPP	1.12E-42	0.191093105	0.32	0.156	2.10E-38
OXLD1	1.13E-42	0.168540282	0.327	0.161	2.11E-38
ORMDL2	1.13E-42	0.242080969	0.376	0.21	2.11E-38
PGF	1.24E-42	0.151792016	0.179	0.058	2.31E-38
PDCD11	1.26E-42	0.236850985	0.355	0.191	2.35E-38
XPOT	1.33E-42	0.19385494	0.334	0.169	2.49E-38
HAS1	1.34E-42	-0.155184269	0.013	0.118	2.49E-38
TRMT11	1.43E-42	0.181771183	0.318	0.158	2.66E-38
CFB	1.48E-42	0.117448139	0.122	0.025	2.76E-38
G3BP2	1.71E-42	-0.326574154	0.368	0.529	3.19E-38
GGA1	1.74E-42	0.24323205	0.462	0.284	3.24E-38
FOXN2	1.75E-42	0.182154771	0.303	0.145	3.26E-38
MAPK3	2.03E-42	0.205446204	0.323	0.162	3.78E-38
ADAM17	2.06E-42	-0.447351627	0.565	0.673	3.84E-38
NBPF10	2.11E-42	-0.191533965	0.156	0.322	3.94E-38
FKBP8	2.44E-42	0.462739951	0.605	0.487	4.56E-38
MED25	2.75E-42	0.184990934	0.335	0.169	5.12E-38
ALOXE3	2.92E-42	0.158543214	0.194	0.067	5.44E-38
CBWD5	2.94E-42	-0.408930413	0.655	0.723	5.48E-38
RHOB	2.96E-42	-0.588512144	0.543	0.666	5.52E-38
RALB	3.17E-42	0.15233615	0.311	0.151	5.91E-38
PHACTR2	3.22E-42	0.160121954	0.321	0.157	6.00E-38
SLFN5	3.68E-42	0.11338929	0.139	0.035	6.86E-38
LIPA	4.39E-42	0.144505848	0.238	0.095	8.18E-38
SLC36A1	4.71E-42	0.106307656	0.151	0.041	8.79E-38
ZC2HC1A	4.94E-42	-0.299277303	0.242	0.401	9.22E-38
POU2F2	5.33E-42	-0.308197793	0.094	0.239	9.94E-38
MRFAP1	5.57E-42	-0.219677584	0.448	0.62	1.04E-37
FBXO38	5.69E-42	0.151105406	0.287	0.133	1.06E-37
EXOC2	5.77E-42	0.178441531	0.382	0.207	1.08E-37
NDUFAF2	5.90E-42	0.356074782	0.613	0.472	1.10E-37
TCAF2	6.39E-42	0.132686915	0.148	0.039	1.19E-37
HMGB3	6.49E-42	0.230691798	0.342	0.182	1.21E-37
FARSB	6.92E-42	0.123559111	0.278	0.122	1.29E-37
CNN3	7.13E-42	0.32833409	0.331	0.175	1.33E-37
UQCR10	7.46E-42	0.521975846	0.702	0.661	1.39E-37
FGD3	8.14E-42	0.105754254	0.161	0.047	1.52E-37
XPO4	8.45E-42	0.15377809	0.365	0.191	1.57E-37
LYPD3	8.75E-42	-0.82133983	0.835	0.862	1.63E-37
SVIP	8.94E-42	-0.176320084	0.074	0.215	1.67E-37
HUWE1	8.98E-42	-0.479699844	0.653	0.74	1.67E-37
SRBD1	9.81E-42	0.150625547	0.315	0.152	1.83E-37
SEPTIN1	1.02E-41	-0.159720186	0.081	0.223	1.90E-37
SORBS1	1.16E-41	-0.294295216	0.171	0.333	2.16E-37
ZNF57	1.21E-41	-0.244142259	0.204	0.367	2.25E-37
MARK4	1.26E-41	-0.376055762	0.405	0.544	2.35E-37
CSKMT	1.43E-41	0.284679656	0.334	0.175	2.66E-37
DDB2	1.50E-41	-0.289319321	0.236	0.402	2.80E-37
SLMAP	1.51E-41	-0.566809224	0.651	0.729	2.82E-37
MT-ATP8	1.58E-41	0.593786763	0.82	0.807	2.95E-37
FOXO1	1.64E-41	-0.486961202	0.458	0.604	3.07E-37
WBP2	1.68E-41	-0.317161528	0.415	0.562	3.14E-37
CEPT1	1.97E-41	0.152596264	0.348	0.18	3.67E-37
MMP28	1.99E-41	-0.235358284	0.146	0.302	3.71E-37
ARHGEF37	2.05E-41	0.218570942	0.477	0.292	3.82E-37
SPPL2B	2.18E-41	0.167630018	0.267	0.118	4.07E-37
TUBGCP2	2.20E-41	0.215780232	0.441	0.263	4.10E-37
SNX3	2.24E-41	-0.337356876	0.611	0.735	4.18E-37
CKAP5	2.37E-41	0.256803088	0.493	0.323	4.42E-37
GRK2	3.37E-41	0.292705981	0.521	0.341	6.29E-37
DNASE1L3	3.48E-41	0.170806293	0.245	0.105	6.49E-37
TECR	3.49E-41	0.353768046	0.503	0.341	6.51E-37
NIPAL2	3.50E-41	0.348568015	0.555	0.395	6.53E-37
PPRC1	3.70E-41	-0.306006982	0.341	0.49	6.89E-37
DDX41	3.92E-41	0.159846945	0.367	0.199	7.30E-37
RAB40C	4.52E-41	-0.376043483	0.388	0.532	8.43E-37
BBOX1	4.67E-41	-0.327892702	0.32	0.48	8.72E-37
UQCR11	5.15E-41	0.501733304	0.657	0.594	9.61E-37
PROCR	5.58E-41	0.149652984	0.23	0.092	1.04E-36
SERINC2	6.03E-41	0.222559321	0.378	0.209	1.12E-36
CDC42	6.32E-41	-0.341562871	0.796	0.847	1.18E-36
CDKN1B	6.42E-41	-0.23806959	0.241	0.408	1.20E-36
ANXA3	6.50E-41	0.110314068	0.116	0.024	1.21E-36
RPL27	7.05E-41	-0.454541846	0.884	0.882	1.31E-36
PRKY	7.07E-41	0.465713453	0.587	0.437	1.32E-36
LY6D	7.68E-41	0.717775426	0.941	0.909	1.43E-36
PLEKHG5	8.02E-41	-0.341760442	0.295	0.452	1.50E-36
UTP18	8.37E-41	-0.317129081	0.347	0.492	1.56E-36
NCOR2	8.66E-41	-0.245078572	0.216	0.379	1.61E-36
GOLGA8A	8.71E-41	0.33016127	0.5	0.323	1.62E-36
FBXO42	9.36E-41	-0.517881414	0.422	0.555	1.74E-36
HMBS	9.51E-41	0.120863763	0.231	0.093	1.77E-36
SH2D4A	1.08E-40	0.124070899	0.237	0.097	2.00E-36
ILF2	1.17E-40	-0.316521992	0.509	0.649	2.18E-36
EBNA1BP2	1.18E-40	0.346569277	0.45	0.299	2.21E-36
GFOD1	1.26E-40	0.266552526	0.48	0.304	2.35E-36
ACER3	1.26E-40	0.243064605	0.396	0.223	2.36E-36
CCDC167	1.39E-40	0.171758779	0.234	0.098	2.60E-36
E2F3	1.49E-40	0.150669397	0.232	0.095	2.78E-36
PLD2	1.50E-40	0.286554616	0.397	0.231	2.79E-36
PREP	1.58E-40	0.168201999	0.41	0.231	2.95E-36
SPEN	1.65E-40	-0.35004449	0.442	0.586	3.07E-36
RFX2	1.70E-40	-0.396683448	0.279	0.433	3.18E-36
ETF1	1.86E-40	-0.426798379	0.581	0.69	3.46E-36
SERPINB7	1.86E-40	-0.362127695	0.061	0.193	3.46E-36
ZNF703	1.87E-40	-0.317761021	0.186	0.339	3.49E-36
CARD9	1.98E-40	0.271391951	0.329	0.178	3.69E-36
CALR	2.00E-40	0.45416334	0.742	0.706	3.73E-36
SLC1A5	2.07E-40	0.200887677	0.234	0.099	3.85E-36
LINC02694	2.21E-40	0.130245754	0.128	0.03	4.12E-36
MCM9	2.31E-40	0.153659594	0.331	0.167	4.31E-36
ARL6IP1	2.49E-40	-0.258119339	0.243	0.399	4.65E-36
TRAP1	2.49E-40	0.309996257	0.532	0.384	4.65E-36
PRMT3	2.81E-40	0.167339269	0.377	0.21	5.24E-36
CCM2	3.07E-40	0.168696112	0.268	0.12	5.72E-36
GAREM1	3.42E-40	-0.546115596	0.537	0.641	6.38E-36
PSMB3	3.50E-40	0.452057947	0.662	0.609	6.52E-36
AP2S1	3.52E-40	0.492464065	0.677	0.607	6.57E-36
BOD1	3.53E-40	-0.203661988	0.211	0.368	6.59E-36
OSBPL3	3.57E-40	0.285233615	0.495	0.326	6.66E-36
GALNT1	3.61E-40	-0.44293003	0.507	0.636	6.72E-36
TRA2B	4.18E-40	-0.287914175	0.698	0.807	7.79E-36
GPS1	4.23E-40	0.230786381	0.388	0.219	7.89E-36
NUDCD3	4.34E-40	0.24798363	0.472	0.303	8.09E-36
SNRPF	4.37E-40	0.442052904	0.625	0.527	8.15E-36
ARFGAP1	4.47E-40	0.186430432	0.256	0.114	8.34E-36
C19orf25	4.55E-40	0.129894736	0.307	0.148	8.47E-36
TMEM54	4.86E-40	0.417254312	0.562	0.424	9.07E-36
FASTK	4.95E-40	0.244155784	0.409	0.243	9.23E-36
COX4I1	4.99E-40	-0.333078728	0.795	0.827	9.31E-36
FBXL6	6.50E-40	0.147354182	0.285	0.131	1.21E-35
TKT	7.51E-40	0.53860915	0.579	0.483	1.40E-35
POLM	8.13E-40	0.112266083	0.212	0.081	1.52E-35
HNRNPH1	8.25E-40	-0.494483197	0.782	0.883	1.54E-35
CKS2	8.41E-40	-0.331752913	0.418	0.562	1.57E-35
MRPL41	8.51E-40	0.371081249	0.619	0.516	1.59E-35
SNX1	8.88E-40	-0.338762837	0.471	0.594	1.66E-35
ST5	9.16E-40	0.144499159	0.213	0.082	1.71E-35
SELENOM	9.21E-40	-0.184009608	0.138	0.295	1.72E-35
CLDN16	9.26E-40	-0.140764262	0.017	0.12	1.73E-35
SCN2A	9.51E-40	0.105911918	0.105	0.019	1.77E-35
GPAA1	9.75E-40	0.210879026	0.382	0.219	1.82E-35
MTCH1	9.86E-40	-0.355733198	0.481	0.613	1.84E-35
TTC13	1.30E-39	0.104322764	0.197	0.071	2.43E-35
C12orf4	1.37E-39	0.130213996	0.194	0.07	2.55E-35
TRAPPC1	1.40E-39	0.330071513	0.541	0.41	2.62E-35
S100A16	1.41E-39	0.589797656	0.824	0.787	2.62E-35
KARS1	1.50E-39	0.298023431	0.506	0.351	2.79E-35
MTG1	1.53E-39	0.172638681	0.306	0.152	2.84E-35
AC138811.2	1.58E-39	-0.201170597	0.129	0.275	2.95E-35
TBC1D10A	1.61E-39	-0.290282827	0.352	0.498	3.01E-35
EPRS	1.69E-39	0.311327855	0.564	0.416	3.14E-35
TMEM50B	1.71E-39	-0.237187848	0.231	0.383	3.18E-35
LITAF	1.84E-39	-0.295931492	0.292	0.451	3.43E-35
LPIN3	1.94E-39	0.187637302	0.403	0.234	3.62E-35
ADORA2B	1.97E-39	-0.203996918	0.111	0.256	3.67E-35
POR	2.07E-39	0.292031277	0.532	0.369	3.85E-35
ALDH16A1	2.08E-39	0.116582416	0.227	0.092	3.88E-35
TECPR1	2.09E-39	0.144630302	0.209	0.08	3.89E-35
SNX13	2.12E-39	0.245027217	0.503	0.326	3.95E-35
DUOXA2	2.18E-39	0.196568441	0.291	0.142	4.06E-35
PRKCA	2.41E-39	-0.396737586	0.352	0.504	4.50E-35
TARS1	2.46E-39	0.249098184	0.464	0.297	4.58E-35
SLC16A13	2.46E-39	0.164274759	0.268	0.122	4.59E-35
MEGF6	2.52E-39	-0.206141017	0.068	0.201	4.69E-35
TRIM8	2.55E-39	-0.220129286	0.147	0.296	4.75E-35
STAG1	2.61E-39	-0.449225915	0.671	0.771	4.87E-35
CLCN3	2.83E-39	0.272779765	0.56	0.394	5.27E-35
ACAT1	2.90E-39	-0.293922707	0.292	0.447	5.40E-35
SHISA5	2.99E-39	0.187771052	0.393	0.228	5.57E-35
CRKL	2.99E-39	-0.309405011	0.358	0.505	5.58E-35
TSTA3	3.55E-39	0.401700801	0.624	0.517	6.62E-35
KCNJ2	3.58E-39	0.143627355	0.165	0.053	6.67E-35
DGKZ	3.88E-39	0.163565829	0.307	0.151	7.24E-35
VCP	4.29E-39	0.396922	0.746	0.711	8.00E-35
PUM3	4.33E-39	0.352018561	0.596	0.447	8.07E-35
SRRM1	4.34E-39	-0.360753488	0.638	0.739	8.09E-35
GTF2IRD1	4.88E-39	0.320215677	0.52	0.356	9.10E-35
LZTR1	5.10E-39	0.127789883	0.166	0.053	9.51E-35
VASP	5.56E-39	-0.282210043	0.293	0.446	1.04E-34
MRPS21	5.78E-39	0.328332661	0.626	0.534	1.08E-34
LRSAM1	6.32E-39	0.220842023	0.427	0.257	1.18E-34
MTUS1	6.67E-39	0.196930026	0.406	0.238	1.24E-34
SUN1	6.67E-39	-0.350780348	0.477	0.612	1.24E-34
FURIN	6.72E-39	0.231744784	0.359	0.196	1.25E-34
USP9X	7.52E-39	-0.441720231	0.595	0.711	1.40E-34
APEX1	7.70E-39	-0.29086653	0.462	0.602	1.44E-34
EIF2S3	7.91E-39	-0.355697983	0.612	0.714	1.47E-34
TEAD1	8.02E-39	-0.634980042	0.434	0.553	1.49E-34
ZXDB	9.15E-39	-0.105334453	0.023	0.128	1.71E-34
RNASE4	1.06E-38	-0.108109825	0.018	0.119	1.98E-34
RAB27A	1.07E-38	0.151524572	0.331	0.169	1.99E-34
DUSP5	1.15E-38	-0.262990802	0.156	0.313	2.15E-34
RUVBL1	1.21E-38	0.228103348	0.36	0.205	2.26E-34
CXCR4	1.27E-38	0.146435955	0.109	0.022	2.37E-34
BMP2K	1.45E-38	0.231935604	0.458	0.287	2.70E-34
CCDC66	1.48E-38	0.148194452	0.327	0.169	2.76E-34
PAFAH1B1	1.52E-38	-0.437964801	0.668	0.748	2.83E-34
MFSD3	1.54E-38	0.107088091	0.209	0.079	2.87E-34
RNF5	1.61E-38	-0.201209674	0.167	0.315	3.00E-34
MYD88	1.75E-38	0.197660338	0.3	0.153	3.26E-34
NFKB1	1.82E-38	-0.613660653	0.656	0.695	3.38E-34
SCAF11	1.89E-38	-0.361580339	0.652	0.746	3.52E-34
NPIPB5	1.89E-38	-0.355061449	0.446	0.592	3.53E-34
MCCC2	2.05E-38	0.186799745	0.417	0.246	3.81E-34
MRM3	2.05E-38	-0.207077957	0.174	0.319	3.83E-34
SNRNP35	2.13E-38	0.155589923	0.37	0.202	3.98E-34
RIOX2	2.25E-38	0.123916758	0.26	0.118	4.19E-34
ERCC8	2.33E-38	0.11315733	0.227	0.094	4.35E-34
AP5Z1	2.34E-38	0.229320216	0.415	0.246	4.37E-34
NAA50	2.39E-38	-0.337923419	0.548	0.66	4.46E-34
IQGAP1	2.41E-38	-0.369069628	0.714	0.802	4.49E-34
SRSF11	2.46E-38	-0.331561152	0.736	0.801	4.59E-34
SCAP	2.48E-38	0.233040312	0.527	0.351	4.63E-34
PSME4	2.54E-38	-0.533390846	0.634	0.709	4.73E-34
AIG1	2.64E-38	0.327495209	0.564	0.437	4.91E-34
DHX58	3.03E-38	0.10584972	0.131	0.034	5.65E-34
JARID2	3.13E-38	-0.732670993	0.704	0.796	5.83E-34
ARHGAP30	3.23E-38	-0.328852371	0.253	0.408	6.03E-34
UBE2L6	3.62E-38	0.163096019	0.281	0.137	6.75E-34
OVOL1	3.82E-38	-0.460544036	0.351	0.508	7.12E-34
DAPL1	3.96E-38	-0.362373925	0.628	0.758	7.38E-34
EFNA3	4.12E-38	-0.32009429	0.321	0.474	7.69E-34
ACTR3B	4.35E-38	0.116649992	0.273	0.127	8.10E-34
SELENOO	4.47E-38	0.171857714	0.359	0.193	8.33E-34
STN1	4.62E-38	0.149226588	0.271	0.126	8.62E-34
DRG2	5.01E-38	0.113314771	0.244	0.106	9.35E-34
COX6A1	5.48E-38	0.522670546	0.75	0.743	1.02E-33
PLA2G4E	5.86E-38	0.559502824	0.644	0.497	1.09E-33
TBC1D16	5.89E-38	0.131463761	0.236	0.1	1.10E-33
GGH	6.33E-38	0.359861225	0.468	0.302	1.18E-33
PIGU	6.44E-38	0.114155472	0.3	0.145	1.20E-33
ZFAND3	7.66E-38	-0.534912814	0.75	0.822	1.43E-33
PIP5KL1	7.83E-38	0.110595224	0.143	0.041	1.46E-33
CDK5RAP2	8.99E-38	0.174053179	0.387	0.221	1.68E-33
SLC25A13	9.51E-38	0.241226812	0.485	0.315	1.77E-33
SETD5	9.53E-38	-0.443153531	0.673	0.755	1.78E-33
DUSP2	9.92E-38	-0.590525856	0.244	0.405	1.85E-33
TAMM41	1.01E-37	0.191686527	0.383	0.217	1.89E-33
PPP1R21	1.05E-37	0.239478972	0.469	0.298	1.95E-33
SPTBN2	1.07E-37	0.2602868	0.507	0.346	2.00E-33
HDHD3	1.23E-37	0.198704331	0.385	0.218	2.28E-33
IGSF3	1.49E-37	0.229312774	0.42	0.255	2.77E-33
UBB	1.55E-37	-0.334397451	0.789	0.878	2.90E-33
TPI1	1.65E-37	0.460627129	0.794	0.745	3.07E-33
RBPMS	1.65E-37	0.133528012	0.2	0.077	3.07E-33
ZFC3H1	1.86E-37	-0.3721382	0.507	0.624	3.46E-33
THUMPD2	1.88E-37	0.139822061	0.344	0.184	3.51E-33
PMM2	1.92E-37	0.259756859	0.48	0.317	3.58E-33
DEK	2.11E-37	-0.313115118	0.465	0.597	3.93E-33
EVA1C	2.14E-37	0.236246151	0.404	0.24	3.99E-33
POP1	2.27E-37	0.129841587	0.179	0.064	4.22E-33
SKP1	2.27E-37	-0.303294552	0.77	0.837	4.24E-33
VMP1	2.35E-37	0.561925618	0.717	0.601	4.39E-33
ENSA	2.39E-37	-0.300141233	0.775	0.841	4.45E-33
RAB14	2.39E-37	-0.257408472	0.34	0.481	4.46E-33
GCNT4	2.60E-37	0.152529662	0.174	0.06	4.85E-33
PTDSS2	2.76E-37	0.103655889	0.244	0.107	5.14E-33
EPN2	2.89E-37	-0.440642978	0.616	0.748	5.39E-33
MACF1	2.94E-37	-0.532476553	0.821	0.864	5.49E-33
ABL1	3.07E-37	0.218436673	0.488	0.309	5.71E-33
DCK	3.09E-37	-0.173367986	0.108	0.245	5.76E-33
SLC20A2	3.72E-37	0.378384908	0.616	0.468	6.93E-33
TMEM259	3.84E-37	0.354377507	0.659	0.511	7.16E-33
FBXW8	4.15E-37	0.106876344	0.25	0.112	7.74E-33
EGLN3	4.17E-37	-0.258391755	0.436	0.597	7.77E-33
POLR1A	4.36E-37	0.172357143	0.284	0.141	8.12E-33
THSD1	4.81E-37	0.101284208	0.152	0.047	8.96E-33
RNF25	4.97E-37	0.116520358	0.177	0.061	9.27E-33
HES4	4.98E-37	-0.214030945	0.113	0.259	9.29E-33
PPIP5K1	5.40E-37	0.115924072	0.254	0.113	1.01E-32
MFSD8	5.57E-37	0.124502349	0.301	0.147	1.04E-32
SAV1	5.85E-37	-0.248146262	0.269	0.421	1.09E-32
ZMPSTE24	6.13E-37	0.157368311	0.34	0.182	1.14E-32
PNPO	6.50E-37	0.106815434	0.132	0.036	1.21E-32
RNF103	7.32E-37	-0.214897349	0.173	0.323	1.36E-32
PSMB6	7.58E-37	0.464119749	0.64	0.595	1.41E-32
SLC25A44	7.60E-37	-0.301595289	0.228	0.37	1.42E-32
CNBP	7.62E-37	-0.287523533	0.765	0.826	1.42E-32
PHF14	7.96E-37	0.334761454	0.606	0.485	1.48E-32
IBA57	9.44E-37	0.132143296	0.156	0.049	1.76E-32
ETV7	1.07E-36	0.118235319	0.147	0.045	2.00E-32
ZCCHC2	1.14E-36	-0.303221522	0.281	0.433	2.12E-32
AC008763.2	1.16E-36	0.221621157	0.409	0.25	2.17E-32
PPARGC1B	1.17E-36	0.260546898	0.4	0.248	2.19E-32
APOC1	1.21E-36	-0.222810725	0.056	0.177	2.25E-32
CD59	1.22E-36	-0.193865056	0.316	0.474	2.27E-32
CASP3	1.25E-36	-0.227229363	0.197	0.347	2.32E-32
MRPL20	1.36E-36	0.343919615	0.638	0.543	2.53E-32
NFIA	1.37E-36	0.456531266	0.726	0.674	2.55E-32
AC091167.2	1.46E-36	-0.219003532	0.255	0.402	2.71E-32
PTPRS	1.48E-36	-0.237725568	0.222	0.381	2.76E-32
NLRC5	1.51E-36	0.583351188	0.51	0.395	2.82E-32
MLXIP	1.66E-36	-0.3133672	0.368	0.51	3.09E-32
PCSK6	1.67E-36	0.178280945	0.188	0.07	3.10E-32
SURF2	2.36E-36	0.238394031	0.396	0.243	4.40E-32
DYRK1A	2.53E-36	-0.451522687	0.609	0.712	4.72E-32
NDUFV3	2.66E-36	0.243381642	0.527	0.38	4.96E-32
JMJD6	2.98E-36	-0.246498365	0.287	0.441	5.56E-32
ECHDC1	3.14E-36	0.230740394	0.478	0.323	5.86E-32
STAU1	3.54E-36	-0.348915412	0.525	0.645	6.60E-32
EZH2	3.73E-36	-0.541694935	0.558	0.671	6.96E-32
IGBP1	4.13E-36	-0.263846755	0.395	0.533	7.69E-32
INSR	4.13E-36	-0.376055701	0.384	0.52	7.70E-32
TUBA1C	4.16E-36	0.433016587	0.789	0.692	7.76E-32
NANS	4.17E-36	0.20680332	0.397	0.243	7.78E-32
INTS13	4.22E-36	0.183523457	0.281	0.138	7.86E-32
CHMP2B	4.24E-36	-0.297555537	0.414	0.54	7.91E-32
MELK	4.31E-36	0.123155008	0.161	0.054	8.04E-32
ADD3	4.56E-36	-0.446701424	0.312	0.454	8.50E-32
CAMKMT	4.60E-36	0.285413804	0.62	0.468	8.57E-32
PDIA4	4.69E-36	0.206897022	0.401	0.241	8.74E-32
HK1	5.38E-36	-0.391600742	0.613	0.72	1.00E-31
PPP2R2D	5.78E-36	-0.315340221	0.37	0.506	1.08E-31
FANCL	5.88E-36	0.163266071	0.283	0.141	1.10E-31
DIAPH1	6.08E-36	-0.423069458	0.564	0.66	1.13E-31
MT2A	6.09E-36	-0.481310252	0.632	0.747	1.13E-31
PNPLA6	6.14E-36	0.157787348	0.227	0.098	1.14E-31
KLK1	6.14E-36	-0.356134577	0.174	0.322	1.14E-31
MYEOV	6.36E-36	-0.192165545	0.03	0.135	1.19E-31
TMBIM1	6.66E-36	-0.246162434	0.351	0.516	1.24E-31
PLCH2	6.78E-36	-0.277143146	0.189	0.341	1.26E-31
ESPN	6.97E-36	-0.282587164	0.228	0.383	1.30E-31
HEATR5A	7.02E-36	0.111828874	0.226	0.097	1.31E-31
ITPA	7.82E-36	0.301206794	0.513	0.367	1.46E-31
MFSD2A	7.88E-36	-0.354557198	0.447	0.59	1.47E-31
FER	8.31E-36	-0.488237465	0.52	0.606	1.55E-31
MPZL1	8.60E-36	0.263251696	0.528	0.362	1.60E-31
SMARCA2	1.05E-35	-0.339413134	0.561	0.68	1.96E-31
DTL	1.14E-35	-0.221283864	0.315	0.459	2.12E-31
MYADM	1.34E-35	-0.116248038	0.028	0.132	2.50E-31
ARFRP1	1.42E-35	0.147395546	0.299	0.153	2.65E-31
WDTC1	1.44E-35	-0.292913877	0.299	0.444	2.69E-31
ADH5	1.49E-35	0.217283993	0.374	0.215	2.77E-31
ZNF430	1.51E-35	-0.371356684	0.385	0.514	2.82E-31
FAM50A	1.56E-35	0.191718549	0.371	0.215	2.91E-31
GAS1	1.60E-35	-0.125879258	0.038	0.146	2.98E-31
NPC2	1.62E-35	-0.278297159	0.497	0.631	3.02E-31
SLC39A6	1.64E-35	0.318078303	0.589	0.462	3.06E-31
TTC22	1.64E-35	0.151220235	0.361	0.201	3.07E-31
SH3BP2	1.69E-35	-0.39283517	0.366	0.511	3.16E-31
ABHD17A	1.90E-35	0.301052687	0.564	0.417	3.55E-31
BTBD3	1.95E-35	0.144919452	0.311	0.163	3.64E-31
PLPP2	2.00E-35	-0.284258051	0.337	0.489	3.73E-31
B3GNT5	2.05E-35	-0.269715277	0.264	0.413	3.82E-31
CHST15	2.10E-35	-0.133536052	0.044	0.155	3.92E-31
CMTR1	2.26E-35	0.138827642	0.223	0.096	4.22E-31
ARL8B	2.33E-35	-0.355380489	0.622	0.705	4.35E-31
LRRC8A	2.37E-35	-0.333065739	0.445	0.569	4.41E-31
ACADVL	2.46E-35	0.390005902	0.598	0.467	4.60E-31
CYSTM1	2.48E-35	-0.221456667	0.14	0.279	4.63E-31
NDE1	2.55E-35	-0.407203296	0.362	0.497	4.75E-31
MARCKS	2.70E-35	-0.474067749	0.727	0.762	5.03E-31
TGM5	2.73E-35	-0.26104302	0.114	0.252	5.09E-31
NFKB2	2.88E-35	-0.204988503	0.217	0.362	5.36E-31
GPR157	3.05E-35	0.281309753	0.496	0.339	5.69E-31
ADARB1	3.09E-35	0.164285708	0.325	0.173	5.77E-31
SKIL	3.23E-35	-0.342170104	0.526	0.651	6.03E-31
BRK1	3.41E-35	-0.203306243	0.472	0.63	6.36E-31
SNX31	3.42E-35	-0.156643146	0.055	0.172	6.38E-31
RASAL1	3.53E-35	0.125290591	0.13	0.036	6.59E-31
TRAF3	3.77E-35	0.272168436	0.53	0.373	7.02E-31
ABHD17C	3.87E-35	0.17146442	0.402	0.239	7.22E-31
SPINK4	4.13E-35	-0.22718938	0.126	0.263	7.70E-31
MAT2A	4.31E-35	0.125554351	0.2	0.081	8.04E-31
NT5C	4.43E-35	0.225346975	0.448	0.294	8.25E-31
DENND2D	4.45E-35	0.124175029	0.226	0.099	8.30E-31
PPFIBP2	4.70E-35	0.202996378	0.433	0.274	8.76E-31
MEGF8	4.94E-35	0.142344757	0.136	0.04	9.20E-31
GLMN	5.03E-35	0.168152843	0.422	0.253	9.38E-31
ATE1	5.07E-35	0.232799311	0.499	0.335	9.45E-31
TCTN3	5.16E-35	0.151307785	0.322	0.175	9.62E-31
HOMER3	5.25E-35	0.173771596	0.29	0.147	9.79E-31
DBP	5.70E-35	-0.240803732	0.174	0.314	1.06E-30
HOMER2	5.80E-35	0.180818542	0.326	0.178	1.08E-30
ELF3	5.88E-35	0.321172022	0.184	0.071	1.10E-30
WNT7B	6.01E-35	-0.148772029	0.076	0.2	1.12E-30
PRSS22	6.17E-35	0.217599369	0.268	0.13	1.15E-30
SLC38A10	6.95E-35	0.14206556	0.249	0.116	1.30E-30
GJB3	7.06E-35	-0.300747729	0.37	0.504	1.32E-30
STPG1	7.10E-35	0.11172592	0.177	0.065	1.32E-30
ZNF710	7.18E-35	0.23379658	0.426	0.271	1.34E-30
ANKRD10	7.70E-35	-0.244701596	0.203	0.352	1.44E-30
HSPA8	7.72E-35	-0.343609725	0.782	0.839	1.44E-30
CYTH1	7.89E-35	-0.368800802	0.542	0.665	1.47E-30
SLC9A9	7.94E-35	0.273545286	0.575	0.426	1.48E-30
DROSHA	8.35E-35	0.174734085	0.372	0.215	1.56E-30
FOXN3	8.90E-35	-0.39841366	0.727	0.839	1.66E-30
MANBA	1.14E-34	0.120524212	0.247	0.113	2.13E-30
MTHFD2	1.17E-34	0.160292022	0.304	0.161	2.18E-30
YTHDC2	1.21E-34	0.15633832	0.372	0.213	2.26E-30
MOB3B	1.27E-34	0.164900204	0.196	0.08	2.36E-30
DPP9	1.38E-34	0.158058782	0.32	0.171	2.57E-30
MARK3	1.40E-34	0.385075552	0.685	0.587	2.61E-30
TNFAIP2	1.54E-34	0.249957356	0.27	0.132	2.87E-30
SERPING1	1.63E-34	0.130884199	0.149	0.048	3.04E-30
TTC19	1.77E-34	-0.375545691	0.396	0.514	3.30E-30
LTBP4	2.20E-34	0.139446949	0.303	0.158	4.11E-30
PIGL	2.25E-34	0.180118561	0.445	0.278	4.20E-30
CBX6	2.36E-34	-0.117979286	0.029	0.131	4.40E-30
WSB1	2.37E-34	-0.279281275	0.775	0.829	4.41E-30
STIM1	2.41E-34	0.348542565	0.703	0.633	4.50E-30
GK5	2.47E-34	0.173673093	0.325	0.178	4.61E-30
PSMD1	2.74E-34	0.289957246	0.607	0.484	5.12E-30
SH3BGRL	2.79E-34	-0.30893612	0.418	0.564	5.20E-30
RALGAPA1	2.80E-34	-0.447819694	0.607	0.697	5.22E-30
PRLR	3.05E-34	-0.151330724	0.038	0.144	5.68E-30
NOC4L	3.11E-34	0.128243143	0.261	0.126	5.81E-30
POSTN	3.13E-34	-0.332428857	0.03	0.13	5.84E-30
RABEP2	3.32E-34	0.114553612	0.36	0.199	6.19E-30
SLC2A1	3.37E-34	0.477815299	0.687	0.615	6.29E-30
VEGFA	3.40E-34	0.404970785	0.412	0.259	6.34E-30
R3HDM1	3.53E-34	0.191222511	0.414	0.251	6.59E-30
SCIN	3.55E-34	-0.101263128	0.031	0.135	6.63E-30
AHDC1	3.89E-34	-0.290527248	0.373	0.522	7.25E-30
PML	3.96E-34	0.223063776	0.367	0.216	7.39E-30
LMO4	4.07E-34	-0.381074597	0.511	0.625	7.58E-30
PEBP4	4.08E-34	0.147383291	0.267	0.13	7.60E-30
PLXNB2	4.37E-34	0.208812147	0.486	0.323	8.14E-30
ZNF83	4.63E-34	-0.342883162	0.324	0.47	8.62E-30
FAM13B	4.74E-34	-0.381540821	0.385	0.519	8.84E-30
RASD1	4.75E-34	0.428454669	0.363	0.214	8.85E-30
SNW1	4.84E-34	-0.246192822	0.368	0.505	9.03E-30
CASK	5.41E-34	0.312736906	0.636	0.511	1.01E-29
CTSF	5.52E-34	-0.101070858	0.021	0.115	1.03E-29
CYP39A1	6.03E-34	-0.239503632	0.158	0.3	1.12E-29
SLBP	6.40E-34	-0.262681595	0.373	0.512	1.19E-29
ANO9	6.43E-34	0.136014535	0.384	0.222	1.20E-29
IRF2BP2	6.71E-34	-0.403529184	0.537	0.622	1.25E-29
SLC16A1	6.72E-34	0.236476271	0.274	0.138	1.25E-29
CYBC1	6.76E-34	0.133376199	0.259	0.125	1.26E-29
C11orf24	6.94E-34	0.110357935	0.18	0.068	1.29E-29
SDHA	6.99E-34	-0.142415706	0.122	0.261	1.30E-29
TMEM116	7.18E-34	-0.260065168	0.137	0.276	1.34E-29
SSH3	8.52E-34	0.191420409	0.304	0.161	1.59E-29
PPP1R12A	8.94E-34	-0.364922466	0.567	0.671	1.67E-29
RPS9	9.14E-34	-0.565822818	0.952	0.921	1.70E-29
MRPL1	1.06E-33	0.195060672	0.45	0.287	1.98E-29
LIMCH1	1.14E-33	0.230913168	0.49	0.324	2.12E-29
LYPLA1	1.14E-33	0.259881743	0.556	0.42	2.13E-29
SARAF	1.21E-33	-0.279798638	0.569	0.696	2.26E-29
PLCB4	1.30E-33	0.440701921	0.79	0.689	2.42E-29
PARP8	1.31E-33	0.178893579	0.309	0.167	2.44E-29
IFNLR1	1.45E-33	-0.219691622	0.151	0.288	2.71E-29
DDR1	1.48E-33	-0.246431114	0.382	0.525	2.76E-29
PTPRA	1.62E-33	0.249370455	0.593	0.453	3.01E-29
HSD17B6	1.63E-33	0.100412547	0.101	0.022	3.03E-29
ZNF331	1.92E-33	-0.31519821	0.224	0.369	3.58E-29
PARP10	1.97E-33	0.153696781	0.217	0.097	3.67E-29
DOCK6	2.00E-33	0.213437733	0.449	0.286	3.74E-29
TRIP4	2.40E-33	0.165336336	0.354	0.199	4.48E-29
NUAK1	2.47E-33	-0.247980296	0.14	0.28	4.60E-29
KLHL21	2.49E-33	-0.275735367	0.294	0.438	4.64E-29
TUBGCP5	2.61E-33	0.108625587	0.277	0.136	4.86E-29
ANO10	3.01E-33	0.120549725	0.492	0.325	5.60E-29
FAM160B2	3.11E-33	0.173279111	0.318	0.172	5.79E-29
LEMD3	3.15E-33	-0.314378164	0.374	0.505	5.86E-29
KPNA6	3.22E-33	-0.316038563	0.418	0.541	6.01E-29
AP4E1	3.30E-33	0.136319373	0.31	0.163	6.15E-29
RABGAP1L	3.99E-33	-0.443252881	0.668	0.761	7.44E-29
THEM5	4.11E-33	-0.472100777	0.323	0.466	7.66E-29
SEPTIN10	4.12E-33	-0.32365564	0.514	0.635	7.67E-29
SMIM14	4.22E-33	0.175410142	0.373	0.221	7.87E-29
HMGXB3	4.30E-33	0.139795514	0.242	0.114	8.02E-29
DDX56	4.51E-33	0.147529019	0.351	0.197	8.41E-29
PRRC2A	5.02E-33	0.24682726	0.508	0.357	9.35E-29
ARHGDIB	5.26E-33	0.192303435	0.309	0.169	9.80E-29
ADGRG6	5.40E-33	-0.350382739	0.298	0.43	1.01E-28
C1orf159	5.50E-33	0.122149178	0.227	0.104	1.02E-28
ARHGEF9	5.64E-33	0.168259442	0.371	0.217	1.05E-28
RBM3	5.71E-33	-0.31552847	0.738	0.77	1.06E-28
SBNO1	5.72E-33	-0.339915595	0.402	0.528	1.07E-28
PRPF40B	5.82E-33	0.125999392	0.312	0.165	1.08E-28
LSS	5.91E-33	-0.325174871	0.472	0.598	1.10E-28
SENP5	6.27E-33	-0.348195655	0.482	0.599	1.17E-28
TRIM69	6.44E-33	-0.313832036	0.28	0.421	1.20E-28
DPP3	7.55E-33	0.139930114	0.233	0.108	1.41E-28
CASP8	7.75E-33	0.107863183	0.206	0.088	1.44E-28
MARCHF7	8.40E-33	-0.335642724	0.551	0.661	1.57E-28
NELL2	8.42E-33	0.262407608	0.351	0.207	1.57E-28
CMC2	9.93E-33	-0.23361109	0.227	0.361	1.85E-28
DDX5	1.08E-32	-0.305461125	0.863	0.885	2.01E-28
ANKRD11	1.09E-32	-0.370556437	0.731	0.803	2.03E-28
MYH9	1.10E-32	0.410143423	0.767	0.716	2.05E-28
BOK	1.11E-32	0.140695211	0.271	0.135	2.08E-28
ERC1	1.16E-32	-0.487233659	0.729	0.788	2.17E-28
PPP1R13L	1.17E-32	-0.289825962	0.607	0.7	2.18E-28
UBAC2	1.27E-32	0.326348564	0.638	0.559	2.36E-28
WWP2	1.31E-32	0.168260683	0.441	0.278	2.45E-28
HGS	1.32E-32	0.169826983	0.436	0.278	2.46E-28
PAFAH1B2	1.35E-32	-0.307791007	0.357	0.496	2.51E-28
ATP10D	1.44E-32	0.189063971	0.521	0.361	2.68E-28
SRD5A3	1.54E-32	0.204471533	0.363	0.22	2.86E-28
OGA	1.55E-32	-0.385494687	0.617	0.723	2.90E-28
TM9SF4	1.58E-32	0.230219601	0.511	0.359	2.94E-28
TNFRSF19	1.61E-32	-0.381129622	0.488	0.626	2.99E-28
LDAH	1.65E-32	0.133935403	0.246	0.117	3.07E-28
STAT6	1.70E-32	0.256196414	0.597	0.437	3.18E-28
PIK3C2B	1.87E-32	0.137359318	0.42	0.254	3.49E-28
NPTN	2.01E-32	-0.343873547	0.579	0.683	3.75E-28
EIF3A	2.02E-32	-0.306248901	0.691	0.767	3.76E-28
PTK2	2.03E-32	-0.391503232	0.551	0.662	3.78E-28
MCPH1	2.05E-32	0.101378506	0.257	0.125	3.82E-28
RAD21	2.09E-32	-0.295039333	0.437	0.563	3.90E-28
LGALS1	2.10E-32	0.232711677	0.226	0.102	3.91E-28
MAGOHB	2.25E-32	0.118877575	0.321	0.176	4.20E-28
ANAPC16	2.30E-32	-0.3186596	0.516	0.626	4.28E-28
SORT1	2.37E-32	0.10526881	0.213	0.092	4.43E-28
KIAA0513	2.56E-32	0.122367427	0.208	0.089	4.77E-28
EXOSC4	2.60E-32	0.152508761	0.298	0.159	4.84E-28
AMMECR1	2.80E-32	0.240071141	0.507	0.351	5.23E-28
GLRX	2.90E-32	0.151756813	0.181	0.073	5.41E-28
UBAC1	3.04E-32	-0.262342864	0.418	0.551	5.66E-28
SMIM19	3.12E-32	-0.243432212	0.306	0.444	5.81E-28
CASP10	3.12E-32	0.11811776	0.206	0.089	5.83E-28
ITGB1	3.16E-32	-0.269955331	0.208	0.347	5.90E-28
DCP1A	3.31E-32	-0.323114071	0.395	0.517	6.16E-28
RNF145	3.37E-32	0.240522358	0.511	0.354	6.28E-28
EIF5A	3.55E-32	-0.249682528	0.523	0.661	6.63E-28
SRSF10	3.62E-32	-0.295541434	0.53	0.638	6.74E-28
TICAM1	3.65E-32	-0.250122166	0.229	0.362	6.80E-28
ERICH1	3.66E-32	0.176830597	0.407	0.252	6.82E-28
VPS16	4.12E-32	0.123167219	0.289	0.149	7.68E-28
SYF2	4.76E-32	-0.249893233	0.5	0.62	8.87E-28
AC005840.1	5.00E-32	0.283035384	0.62	0.493	9.31E-28
CC2D1A	5.08E-32	0.184514619	0.432	0.272	9.46E-28
NME1	5.17E-32	0.423163562	0.53	0.438	9.63E-28
MMAB	5.19E-32	0.157646388	0.318	0.175	9.67E-28
RPL31	5.74E-32	-0.276467872	0.88	0.875	1.07E-27
MICOS13	6.07E-32	0.407117801	0.59	0.505	1.13E-27
DCTN3	6.79E-32	-0.224936793	0.437	0.585	1.27E-27
PEX3	6.93E-32	0.157100364	0.381	0.232	1.29E-27
POLR3GL	8.81E-32	-0.136719397	0.095	0.217	1.64E-27
NAP1L1	9.10E-32	-0.274669729	0.643	0.743	1.70E-27
MED8	1.00E-31	0.220737762	0.398	0.251	1.87E-27
BCL10	1.02E-31	-0.260451902	0.42	0.54	1.91E-27
AFF1	1.03E-31	-0.495028387	0.677	0.759	1.92E-27
SYNGR2	1.04E-31	-0.239044444	0.391	0.53	1.94E-27
SPNS1	1.15E-31	0.145171561	0.315	0.175	2.15E-27
FAM83A	1.22E-31	0.190407709	0.273	0.141	2.28E-27
SPG7	1.22E-31	0.206033794	0.527	0.368	2.28E-27
TRAF4	1.39E-31	-0.139420249	0.064	0.177	2.59E-27
PRELID1	1.42E-31	0.439106448	0.619	0.531	2.66E-27
MARK1	1.49E-31	0.107171806	0.241	0.114	2.79E-27
SNRPN	1.65E-31	-0.146327062	0.111	0.239	3.07E-27
KLF9	1.67E-31	-0.2235082	0.177	0.314	3.12E-27
EEA1	1.74E-31	0.306348162	0.637	0.524	3.24E-27
TMEM43	1.76E-31	-0.278819111	0.408	0.537	3.29E-27
SPATC1L	1.78E-31	-0.15154133	0.109	0.234	3.32E-27
MCUB	1.94E-31	0.241120366	0.429	0.285	3.61E-27
ST13	1.97E-31	-0.277118236	0.497	0.63	3.67E-27
ERO1B	2.03E-31	-0.254454859	0.147	0.277	3.79E-27
NADK	2.06E-31	0.159593536	0.28	0.145	3.83E-27
THAP9	2.22E-31	0.117987133	0.23	0.108	4.13E-27
SSH2	2.26E-31	-0.512465038	0.574	0.658	4.21E-27
TANK	2.28E-31	0.17691298	0.475	0.318	4.25E-27
PGLYRP4	2.44E-31	0.134247414	0.211	0.094	4.54E-27
CUL4A	2.45E-31	-0.316534009	0.501	0.6	4.57E-27
NDUFAF8	2.45E-31	0.279529907	0.492	0.365	4.57E-27
SS18L2	2.55E-31	-0.244940035	0.34	0.465	4.76E-27
ASCC2	2.57E-31	0.260209267	0.508	0.359	4.80E-27
SGK3	2.60E-31	-0.364291107	0.335	0.462	4.85E-27
WDR34	2.70E-31	0.116534441	0.207	0.092	5.04E-27
UBE2I	2.81E-31	-0.256715959	0.525	0.646	5.25E-27
YPEL2	2.94E-31	-0.247692829	0.161	0.294	5.48E-27
ALKBH7	3.01E-31	-0.216558392	0.376	0.523	5.61E-27
CORO1C	3.08E-31	-0.444164338	0.554	0.653	5.74E-27
FBXO3	3.27E-31	-0.266209186	0.345	0.481	6.10E-27
RNASEH2C	3.82E-31	0.16242815	0.302	0.166	7.12E-27
DENND1A	3.89E-31	0.264966066	0.516	0.368	7.25E-27
ZFYVE9	4.00E-31	0.169615485	0.45	0.293	7.45E-27
FBXW5	4.06E-31	0.267222675	0.458	0.32	7.57E-27
MYBBP1A	4.09E-31	0.154851304	0.301	0.164	7.62E-27
SYT17	4.35E-31	-0.130897371	0.045	0.148	8.11E-27
IL6ST	4.69E-31	-0.215905705	0.309	0.443	8.75E-27
GTF2H5	4.70E-31	0.333818722	0.567	0.459	8.76E-27
KANSL1L	5.11E-31	-0.381606132	0.363	0.494	9.53E-27
ECM1	5.15E-31	0.102004326	0.167	0.063	9.59E-27
IPMK	5.17E-31	-0.352448399	0.302	0.433	9.64E-27
SPIRE1	5.21E-31	0.100855797	0.178	0.071	9.71E-27
PAIP2B	5.27E-31	-0.26261685	0.215	0.35	9.82E-27
NACC1	5.66E-31	0.193338844	0.357	0.213	1.05E-26
GGT1	5.94E-31	0.348835209	0.618	0.545	1.11E-26
SOX7	5.94E-31	0.2153853	0.366	0.216	1.11E-26
DSTN	6.01E-31	-0.260274752	0.8	0.847	1.12E-26
DST	6.80E-31	-1.009947267	0.334	0.452	1.27E-26
NFXL1	7.20E-31	0.125699991	0.208	0.093	1.34E-26
POU2F3	7.23E-31	-0.401644048	0.541	0.654	1.35E-26
PHF23	7.40E-31	-0.185437936	0.183	0.316	1.38E-26
CABIN1	7.46E-31	0.179642639	0.367	0.22	1.39E-26
RNF227	7.59E-31	-0.252913827	0.227	0.366	1.42E-26
ELOVL4	8.24E-31	0.238304653	0.435	0.285	1.54E-26
SUPT7L	8.84E-31	0.113512649	0.204	0.09	1.65E-26
ZNF219	9.29E-31	0.229045731	0.389	0.242	1.73E-26
GIPC1	9.82E-31	0.337996094	0.696	0.64	1.83E-26
RELB	1.04E-30	-0.229594569	0.243	0.373	1.94E-26
NOP56	1.08E-30	0.356132808	0.553	0.422	2.01E-26
SRSF7	1.11E-30	0.430313228	0.745	0.687	2.08E-26
PODXL2	1.11E-30	0.111053055	0.168	0.065	2.08E-26
E2F4	1.12E-30	0.204108194	0.345	0.204	2.08E-26
ASCC3	1.13E-30	0.270994672	0.595	0.47	2.11E-26
ASXL1	1.16E-30	-0.633992911	0.52	0.6	2.17E-26
NSG1	1.20E-30	-0.341120777	0.599	0.694	2.23E-26
[truncated: 2,487 more rows]
