# Supplementary material for: IL36G is associated with cutaneous antiviral competence in psoriasis
Source: Front Immunol. 2022 Sep 12;13:971071. doi: 10.3389/fimmu.2022.971071 (PMC9510771; doi:10.3389/fimmu.2022.971071)
Supplement: Supplementary file 8 [file Table_6.xlsx]

## Sheet: 0.6_1 10_GS_and_MM
probes	moduleColor	GS.Normal	p.GS.Normal	GS.Psoriasis	p.GS.Psoriasis	MMlightpink4	p.MMlightpink4	MMturquoise	p.MMturquoise	MMantiquewhite4	p.MMantiquewhite4	MMlightgreen	p.MMlightgreen	MMcoral1	p.MMcoral1	MMskyblue3	p.MMskyblue3	MMgrey	p.MMgrey
HES4	antiquewhite4	-0.0384824	0.222424	0.0384824	0.222424	-0.197917	2.3653e-10	-0.272946	1.15809e-18	0.661556	9.02885e-128	0.00926406	0.769048	-0.0219315	0.486944	-0.0471651	0.134738	0.241174	8.59129e-15
SDF4	antiquewhite4	-0.391071	3.83541e-38	0.391071	3.83541e-38	-0.374993	5.65387e-35	0.0972229	0.00201042	0.655972	6.25046e-125	0.36299	1.00941e-32	-0.0727371	0.0209781	0.04872	0.122336	0.492648	1.09248e-62
MXRA8	antiquewhite4	0.0397853	0.207147	-0.0397853	0.207147	-0.475634	5.62411e-58	-0.352311	8.48283e-31	0.712481	8.40576e-157	0.0285557	0.365346	-0.0454225	0.149767	-0.0742561	0.0184373	0.171679	4.2072e-08
TMEM240	antiquewhite4	-0.0605237	0.0548593	0.0605237	0.0548593	-0.482523	7.48732e-60	-0.374005	8.73382e-35	0.886034	0	0.0384693	0.222581	-0.0347884	0.270065	-0.0862441	0.0061718	0.258632	7.47091e-17
MMP23B	antiquewhite4	0.0877699	0.00531742	-0.0877699	0.00531742	-0.331878	2.56904e-27	-0.213598	7.43984e-12	0.492934	9.0535e-63	0.0182412	0.563142	-0.0201673	0.522665	-0.0491825	0.118824	0.150039	1.73206e-06
SLC35E2A	antiquewhite4	0.0473082	0.133558	-0.0473082	0.133558	-0.254332	2.48703e-16	0.0586148	0.0629806	0.482885	5.9495e-60	0.121374	0.000112874	0.0248231	0.431363	-0.030419	0.334886	0.370573	3.91378e-34
TMEM52	antiquewhite4	-0.0132889	0.673613	0.0132889	0.673613	-0.209681	1.81179e-11	-0.134392	1.87879e-05	0.297076	5.75635e-22	-0.0969546	0.00206915	-0.0587317	0.0624565	-0.0693661	0.0277269	0.0599957	0.0570131
CFAP74	antiquewhite4	0.183541	4.43703e-09	-0.183541	4.43703e-09	0.100928	0.00134137	-0.101739	0.00122541	0.393302	1.34952e-38	-0.0210794	0.504031	-0.0428622	0.174118	0.0256631	0.415933	0.296338	7.3439e-22
GABRD	antiquewhite4	-0.0453999	0.149969	0.0453999	0.149969	-0.159979	3.33852e-07	-0.185	3.32898e-09	0.533357	4.19876e-75	0.250381	7.36286e-16	-0.0302552	0.337497	-0.0353262	0.262726	0.299982	2.18929e-22
FAAP20	antiquewhite4	-0.460919	4.13328e-54	0.460919	4.13328e-54	-0.19652	3.17648e-10	0.3263	2.06799e-26	0.76351	4.60957e-193	0.447448	9.85698e-51	-0.0107393	0.73357	0.00770371	0.807104	0.789147	5.73078e-215
SKI	antiquewhite4	0.284581	3.24348e-20	-0.284581	3.24348e-20	0.242616	5.88581e-15	-0.205352	4.74846e-11	0.613644	3.13936e-105	0.354181	3.95255e-31	-0.0838561	0.0077583	0.274804	6.61898e-19	0.60521	1.1799e-101
PRDM16	antiquewhite4	0.0199165	0.527848	-0.0199165	0.527848	-0.129076	3.98916e-05	-0.192015	8.10035e-10	0.44427	5.87031e-50	0.197948	2.34988e-10	-0.00618346	0.844626	-0.011115	0.724621	0.237662	2.13575e-14
SMIM1	antiquewhite4	0.102886	0.00107725	-0.102886	0.00107725	-0.407815	1.23636e-41	-0.413534	7.13023e-43	0.617148	9.53327e-107	-0.0587652	0.0623069	0.467104	1.03348e-55	-0.06676	0.0341544	0.09698	0.00206352
C1orf174	antiquewhite4	-0.101185	0.00130348	0.101185	0.00130348	0.0262991	0.404471	0.129226	3.90675e-05	0.68096	3.90735e-138	0.335642	6.13566e-28	-0.113194	0.000319307	-0.0129443	0.681607	0.714831	2.69815e-158
AJAP1	antiquewhite4	-0.0240145	0.446525	0.0240145	0.446525	-0.0168392	0.593524	-0.0298744	0.343616	0.406756	2.08459e-41	0.0188796	0.549558	-0.0179563	0.569255	-0.0415035	0.188183	0.268284	4.6254e-18
GPR153	antiquewhite4	-0.14106	7.01582e-06	0.14106	7.01582e-06	-0.180789	7.57889e-09	0.202479	8.8951e-11	0.314025	1.75076e-24	-0.226611	3.41237e-13	-0.0229034	0.467844	-0.127903	4.69216e-05	0.216257	4.02611e-12
THAP3	antiquewhite4	-0.0326357	0.300844	0.0326357	0.300844	-0.166861	1.00479e-07	-0.221385	1.2042e-12	0.83986	6.19046e-269	0.494888	2.50116e-63	-0.032817	0.298165	-0.0352504	0.263751	0.604628	2.06429e-101
SLC45A1	antiquewhite4	-0.110022	0.000469363	0.110022	0.000469363	-0.25145	5.49955e-16	-0.241645	7.59635e-15	0.690327	1.9747e-143	0.504539	3.83665e-66	-0.0458652	0.145832	0.024817	0.431477	0.399707	6.42619e-40
H6PD	antiquewhite4	0.035322	0.262783	-0.035322	0.262783	0.04861	0.123183	0.0290955	0.35635	0.341596	6.11579e-29	0.321261	1.31119e-25	-0.0441785	0.161253	-0.158822	4.06531e-07	0.43799	1.88878e-48
ANGPTL7	antiquewhite4	0.210495	1.50801e-11	-0.210495	1.50801e-11	-0.173867	2.81044e-08	-0.178321	1.21658e-08	0.291052	4.12324e-21	0.00598691	0.849505	0.0629158	0.0459317	-0.0375521	0.233814	0.100505	0.00140575
UBIAD1	antiquewhite4	0.177598	1.3956e-08	-0.177598	1.3956e-08	0.079795	0.0113074	-0.0743756	0.0182493	0.664928	1.62368e-129	0.342184	4.85718e-29	0.0637367	0.0431642	0.0328137	0.298213	0.63478	1.10785e-114
CLCN6	antiquewhite4	-0.460212	6.27134e-54	0.460212	6.27134e-54	-0.463812	7.42904e-55	0.191862	8.35825e-10	0.622264	5.35929e-109	0.424227	2.95892e-45	0.0410367	0.193204	-0.0339124	0.28232	0.475212	7.30536e-58
PDPN	antiquewhite4	-0.244974	3.15526e-15	0.244974	3.15526e-15	-0.385146	5.91722e-37	-0.00171598	0.956628	0.285099	2.75513e-20	-0.0715927	0.0230886	0.0313845	0.319766	-0.0788327	0.0123352	0.034099	0.279678
KAZN	antiquewhite4	-0.166104	1.14945e-07	0.166104	1.14945e-07	-0.321625	1.14873e-25	-0.0619444	0.0493975	0.481069	1.87786e-59	0.0349179	0.268285	-0.0817557	0.00944535	-0.151026	1.47757e-06	0.188755	1.57271e-09
TMEM51	antiquewhite4	0.0354329	0.261286	-0.0354329	0.261286	0.337505	2.99776e-28	0.2993	2.74946e-22	-0.160801	2.90008e-07	-0.268091	4.89602e-18	0.093433	0.00299992	-0.108391	0.000570009	0.101452	0.00126534
FHAD1	antiquewhite4	-0.337201	3.37088e-28	0.337201	3.37088e-28	-0.185025	3.31275e-09	0.298384	3.73055e-22	0.622961	2.6287e-109	0.331966	2.48508e-27	-0.00290573	0.926623	0.0390841	0.215272	0.650624	2.88418e-122
CELA2A	antiquewhite4	0.12036	0.000128873	-0.12036	0.000128873	0.145511	3.54363e-06	0.00378527	0.904507	0.208745	2.2351e-11	-0.0501835	0.111494	-0.0594499	0.0593131	-0.0397779	0.207232	0.20913	2.05034e-11
CELA2B	antiquewhite4	0.12146	0.000111621	-0.12146	0.000111621	0.0299261	0.342781	-0.152621	1.14059e-06	0.328377	9.56005e-27	-0.0453495	0.150423	-0.0505014	0.109243	-0.0142617	0.651247	0.158218	4.50344e-07
CASP9	antiquewhite4	-0.0746065	0.017891	0.0746065	0.017891	0.0646493	0.0402543	0.16149	2.57581e-07	0.365819	3.03328e-33	0.067055	0.033368	-0.000432728	0.989058	0.185778	2.85362e-09	0.42435	2.77489e-45
FBLIM1	antiquewhite4	-0.418259	6.47247e-44	0.418259	6.47247e-44	-0.171251	4.55014e-08	0.195124	4.25543e-10	0.471904	5.59879e-57	-0.153259	1.02762e-06	-0.0637252	0.0432018	-0.12236	9.91354e-05	0.265841	9.45633e-18
HSPB7	antiquewhite4	-0.140725	7.37893e-06	0.140725	7.37893e-06	-0.308415	1.24354e-23	-0.234193	5.17582e-14	0.724953	6.64713e-165	0.017347	0.582433	-0.0691326	0.0282569	-0.0624961	0.0474032	0.248789	1.13424e-15
NBPF1	antiquewhite4	-0.13513	1.6884e-05	0.13513	1.6884e-05	-0.451548	9.59147e-52	-0.117619	0.000183444	0.722497	2.83821e-163	0.319554	2.43201e-25	0.036691	0.24472	-0.028971	0.358411	0.41984	2.8763e-44
MFAP2	antiquewhite4	-0.0437788	0.165081	0.0437788	0.165081	-0.445237	3.41926e-50	-0.26589	9.32212e-18	0.532997	5.5014e-75	0.0244567	0.438197	-0.0152822	0.628115	-0.0601822	0.0562447	0.0978773	0.00187356
ARHGEF10L	antiquewhite4	-0.0291047	0.356198	0.0291047	0.356198	-0.0782793	0.012963	-0.0712583	0.0237391	0.458899	1.3566e-53	-0.283918	3.99557e-20	0.0456473	0.147758	-0.112444	0.000350064	0.184407	3.74224e-09
AKR7A2	antiquewhite4	0.0980047	0.00184792	-0.0980047	0.00184792	-0.0871729	0.00563813	-0.0989542	0.00166679	0.707165	1.76752e-153	0.187082	2.20081e-09	-0.0308232	0.328501	-0.173073	3.25555e-08	0.529164	9.57447e-74
NBL1	antiquewhite4	0.285751	2.24292e-20	-0.285751	2.24292e-20	-0.0299072	0.343085	-0.260486	4.41712e-17	0.599618	2.41885e-99	0.177891	1.32011e-08	-0.196209	3.39117e-10	-0.221348	1.21487e-12	0.358113	7.80032e-32
PLA2G2A	antiquewhite4	-0.167588	8.82582e-08	0.167588	8.82582e-08	-0.395404	5.00522e-39	-0.225465	4.51119e-13	0.332296	2.19342e-27	-0.0127661	0.685753	-0.0449106	0.154415	-0.0578364	0.066566	-0.0511172	0.104983
PLA2G5	antiquewhite4	0.265086	1.17764e-17	-0.265086	1.17764e-17	-0.225056	4.9821e-13	-0.258723	7.28084e-17	0.46568	2.43294e-55	0.0485875	0.123357	-0.000756679	0.980867	-0.0333949	0.289733	0.162832	2.04183e-07
CAMK2N1	antiquewhite4	0.0616364	0.0505413	-0.0616364	0.0505413	-0.408597	8.39788e-42	-0.403872	8.55997e-41	0.824017	3.1706e-250	0.131179	2.97186e-05	0.353653	4.90453e-31	-0.00529695	0.866676	0.280619	1.11703e-19
PINK1	antiquewhite4	0.131838	2.70741e-05	-0.131838	2.70741e-05	-0.0130964	0.678073	-0.297117	5.67919e-22	0.578283	6.28963e-91	0.435982	5.64276e-48	-0.00450342	0.886502	-0.13667	1.34881e-05	0.426676	8.19006e-46
DDOST	antiquewhite4	-0.597034	2.73391e-98	0.597034	2.73391e-98	-0.326827	1.70133e-26	0.275325	5.65348e-19	0.556228	7.39792e-83	0.547224	9.8498e-80	0.0199703	0.526735	0.0339968	0.281122	0.554186	3.85559e-82
HMGCL	antiquewhite4	-0.224938	5.12682e-13	0.224938	5.12682e-13	-0.305083	3.90564e-23	-0.0503235	0.110499	0.741107	4.35126e-176	0.561685	8.48212e-85	0.211978	1.07737e-11	-0.0453541	0.150382	0.593734	5.85567e-97
FUCA1	antiquewhite4	0.185195	3.20333e-09	-0.185195	3.20333e-09	-0.176555	1.69977e-08	-0.289979	5.82511e-21	0.663524	8.708e-129	0.32439	4.18233e-26	0.168282	7.79311e-08	0.0853273	0.00674269	0.433746	1.8925e-47
SYF2	antiquewhite4	0.292287	2.76441e-21	-0.292287	2.76441e-21	0.255773	1.66614e-16	-0.226723	3.31996e-13	0.516065	1.26767e-69	0.500515	5.86595e-65	-0.0638152	0.0429071	-0.0200621	0.524835	0.541276	1.01319e-77
TMEM50A	antiquewhite4	0.187669	1.9569e-09	-0.187669	1.9569e-09	0.0213984	0.497596	-0.443658	8.25949e-50	0.684189	6.15056e-140	0.2294	1.71854e-13	-0.0556319	0.0776383	-0.00399012	0.899366	0.389086	9.65246e-38
MAN1C1	antiquewhite4	0.13948	8.89679e-06	-0.13948	8.89679e-06	-0.157045	5.48659e-07	-0.171193	4.59859e-08	0.595264	1.42049e-97	0.0596186	0.0585942	-0.0561328	0.0749996	0.153188	1.03966e-06	0.34672	8.0707e-30
MTFR1L	antiquewhite4	0.028026	0.374312	-0.028026	0.374312	-0.461564	2.82423e-54	-0.383473	1.26848e-36	0.862031	7.47031e-299	0.0889683	0.00472287	0.122015	0.000103761	-0.129049	4.00396e-05	0.297128	5.6571e-22
TRNP1	antiquewhite4	0.0586079	0.0630117	-0.0586079	0.0630117	0.142626	5.53018e-06	-0.0842582	0.0074679	0.338893	1.75332e-28	-0.238224	1.84779e-14	-0.120658	0.000123971	-0.148759	2.12513e-06	0.162237	2.26389e-07
FAM76A	antiquewhite4	-0.0585038	0.0634821	0.0585038	0.0634821	0.0334486	0.288957	0.205679	4.41774e-11	0.701953	2.71173e-150	0.274423	7.42522e-19	-0.0588388	0.0619792	-0.0275304	0.382822	0.750348	7.17817e-183
PTPRU	antiquewhite4	-0.0107441	0.733457	0.0107441	0.733457	-0.507611	4.67131e-67	-0.339356	1.46447e-28	0.842604	2.20898e-272	0.0179762	0.568826	0.0150617	0.633083	-0.088324	0.0050346	0.247736	1.50698e-15
SDC3	antiquewhite4	-0.37696	2.36677e-35	0.37696	2.36677e-35	-0.426479	9.08336e-46	-0.0120492	0.702536	0.5599	3.6943e-84	0.198434	2.11978e-10	0.203596	6.97659e-11	-0.0086164	0.784783	0.309878	7.48723e-24
FABP3	antiquewhite4	-0.0354374	0.261226	0.0354374	0.261226	-0.336684	4.11417e-28	-0.230708	1.24169e-13	0.534815	1.4012e-75	-0.00568489	0.857013	-0.0189787	0.547465	-0.0530163	0.0926713	0.130717	3.17132e-05
TINAGL1	antiquewhite4	-0.123367	8.67365e-05	0.123367	8.67365e-05	-0.233276	6.52485e-14	-0.238779	1.60124e-14	0.616688	1.51227e-106	0.319171	2.79223e-25	-0.0281393	0.372382	-0.0363689	0.248888	0.284946	2.89136e-20
COL16A1	antiquewhite4	-0.0395425	0.209935	0.0395425	0.209935	-0.318363	3.73351e-25	-0.169083	6.74578e-08	0.449031	4.02445e-51	-0.149556	1.8713e-06	-0.0887762	0.00481393	-0.135702	1.55371e-05	0.0883566	0.00501838
TXLNA	antiquewhite4	-0.344708	1.79579e-29	0.344708	1.79579e-29	-0.106567	0.000706185	0.217315	3.14675e-12	0.701068	9.28008e-150	0.520938	3.89665e-71	-0.00663212	0.833512	-0.00921593	0.770214	0.726079	1.1716e-165
CCDC28B	antiquewhite4	-0.23392	5.54622e-14	0.23392	5.54622e-14	-0.416665	1.46026e-43	-0.239248	1.41801e-14	0.873312	3.72687481326945e-316	0.581864	2.68913e-92	0.0114284	0.717185	0.063736	0.0431664	0.496745	7.30493e-64
FNDC5	antiquewhite4	0.345067	1.55784e-29	-0.345067	1.55784e-29	-0.215607	4.6821e-12	-0.261793	3.04221e-17	0.500822	4.77016e-65	0.0465738	0.139702	0.0530197	0.0926503	-0.0187699	0.551882	0.210937	1.36442e-11
ZNF362	antiquewhite4	-0.503509	7.7401e-66	0.503509	7.7401e-66	-0.314205	1.64251e-24	0.313252	2.29947e-24	0.625703	1.5606e-110	0.1614	2.61614e-07	-0.0171611	0.586483	-0.00986841	0.754451	0.544272	9.93775e-79
PHC2	antiquewhite4	-0.481721	1.24415e-59	0.481721	1.24415e-59	-0.396974	2.37545e-39	0.0314098	0.319375	0.77951	2.17742e-206	0.55881	9.02759e-84	0.0167813	0.594795	-0.0116516	0.711907	0.561952	6.80698e-85
SMIM12	antiquewhite4	-0.389778	7.00458e-38	0.389778	7.00458e-38	0.0101286	0.748194	0.207742	2.79677e-11	0.420983	1.59556e-44	0.437911	1.97196e-48	0.049512	0.116371	0.0583527	0.0641697	0.512976	1.11961e-68
GJA4	antiquewhite4	-0.115523	0.000239079	0.115523	0.000239079	-0.138282	1.06338e-05	-0.169901	5.81774e-08	0.566929	1.07011e-86	0.177264	1.48681e-08	-0.0288483	0.360452	-0.0180917	0.566344	0.288125	1.05526e-20
C1orf216	antiquewhite4	-0.241859	7.18166e-15	0.241859	7.18166e-15	-0.284732	3.09339e-20	-0.0665874	0.0346217	0.817621	3.37216e-243	0.422558	7.05681e-45	0.0263005	0.404445	0.151732	1.31808e-06	0.595167	1.55486e-97
COL8A2	antiquewhite4	0.0774896	0.0139075	-0.0774896	0.0139075	-0.411966	1.56718e-42	-0.275289	5.7154e-19	0.602433	1.68153e-100	0.030592	0.332143	-0.0470474	0.135715	-0.068715	0.0292264	0.166318	1.10661e-07
EVA1B	antiquewhite4	-0.240599	9.98156e-15	0.240599	9.98156e-15	-0.508506	2.51856e-67	-0.32699	1.60125e-26	0.915872	0	0.406832	2.00773e-41	-0.0288168	0.360977	-0.0171756	0.586166	0.393881	1.02751e-38
GRIK3	antiquewhite4	0.0432614	0.170137	-0.0432614	0.170137	-0.265901	9.29237e-18	-0.0612743	0.051914	0.637692	4.8296e-116	0.133314	2.19396e-05	0.124504	7.45012e-05	0.00815239	0.79611	0.400378	4.65238e-40
RSPO1	antiquewhite4	-0.0836876	0.00788288	0.0836876	0.00788288	-0.397472	1.87378e-39	-0.201884	1.01187e-10	0.389294	8.76561e-38	-0.00588401	0.852062	0.0328409	0.297813	-0.0511226	0.104947	0.0339628	0.281605
C1orf122	antiquewhite4	-0.631007	6.10237e-113	0.631007	6.10237e-113	-0.339619	1.32243e-28	0.207925	2.68489e-11	0.634947	9.26885e-115	0.301345	1.38571e-22	0.0509115	0.106391	-0.00620795	0.844019	0.48406	2.81697e-60
INPP5B	antiquewhite4	-0.369665	5.80328e-34	0.369665	5.80328e-34	-0.129343	3.84341e-05	0.253681	2.97799e-16	0.707927	5.96672e-154	0.528063	2.16142e-73	0.050692	0.10791	0.221968	1.04787e-12	0.773367	3.83124e-201
FHL3	antiquewhite4	-0.321698	1.11867e-25	0.321698	1.11867e-25	-0.254377	2.45643e-16	0.0650422	0.0390535	0.769614	5.09892e-198	0.2126	9.35008e-12	-0.0403855	0.200371	-0.0398906	0.205947	0.528134	2.05144e-73
BMP8A	antiquewhite4	-0.142665	5.49709e-06	0.142665	5.49709e-06	-0.0244689	0.437967	-0.0212029	0.501534	0.450219	2.0482e-51	0.0265555	0.399904	-0.021636	0.492834	0.0237125	0.452263	0.284868	2.9632e-20
PABPC4	antiquewhite4	-0.5425	3.93558e-78	0.5425	3.93558e-78	-0.291265	3.84851e-21	0.180358	8.23581e-09	0.628767	6.4276e-112	0.22599	3.97014e-13	-0.066637	0.0344869	-0.00979251	0.75628	0.443924	7.12288e-50
HEYL	antiquewhite4	-0.0565305	0.0729565	0.0565305	0.0729565	-0.217424	3.06726e-12	-0.249308	9.85644e-16	0.69571	1.44178e-146	0.0381678	0.226231	-0.0520434	0.0988254	-0.0440166	0.162795	0.276367	4.12012e-19
PPIE	antiquewhite4	-0.0932135	0.00306899	0.0932135	0.00306899	0.090563	0.00402493	0.251235	5.83266e-16	0.530008	5.12145e-74	-0.0107446	0.733444	-0.0236973	0.452554	-0.00651602	0.836385	0.595318	1.35166e-97
BMP8B	antiquewhite4	-0.235987	3.28033e-14	0.235987	3.28033e-14	-0.178969	1.07498e-08	-0.136176	1.44997e-05	0.548173	4.66196e-80	0.00253817	0.935884	-0.00404359	0.898024	-0.00167632	0.957629	0.217694	2.87952e-12
CAP1	antiquewhite4	-0.166822	1.01179e-07	0.166822	1.01179e-07	-0.056342	0.0739189	-0.177685	1.3727e-08	0.514967	2.75746e-69	0.592486	1.84941e-96	0.0505419	0.108958	0.328573	8.88463e-27	0.447101	1.19896e-50
ZFP69	antiquewhite4	-0.420252	2.32637e-44	0.420252	2.32637e-44	-0.313877	1.8443e-24	0.121238	0.000114907	0.714011	8.98987e-158	0.622846	2.95661e-109	0.0749032	0.0174394	0.164795	1.44858e-07	0.654513	3.37219e-124
KCNQ4	antiquewhite4	0.171475	4.36768e-08	-0.171475	4.36768e-08	0.0235851	0.454698	-0.163467	1.82818e-07	0.3609	2.43506e-32	-0.0761266	0.0156812	0.0677995	0.0314523	-0.0499621	0.113084	0.189484	1.35729e-09
CCDC30	antiquewhite4	-0.166655	1.04241e-07	0.166655	1.04241e-07	-0.233866	5.62223e-14	0.00670598	0.831685	0.792288	7.30002e-218	0.504857	3.08964e-66	0.111385	0.000398231	0.148286	2.29106e-06	0.686045	5.51364e-141
YBX1	antiquewhite4	-0.203163	7.66656e-11	0.203163	7.66656e-11	-0.0932766	0.003049	0.0644971	0.0407275	0.447685	8.62562e-51	0.401748	2.40153e-40	-0.105006	0.000846075	-0.0507457	0.107537	0.400703	3.9796e-40
SVBP	antiquewhite4	0.0942876	0.00274435	-0.0942876	0.00274435	-0.320105	1.99345e-25	-0.320386	1.8003e-25	0.825679	4.24417e-252	0.490099	5.77077e-62	0.00192441	0.951366	0.0422467	0.180389	0.483898	3.1242e-60
HYI	antiquewhite4	0.389879	6.68328e-38	-0.389879	6.68328e-38	-0.13259	2.43276e-05	-0.493291	7.16188e-63	0.722077	5.37458e-163	0.0451668	0.152075	0.0276482	0.380788	-0.197074	2.82671e-10	0.247527	1.5944e-15
ST3GAL3	antiquewhite4	0.0488216	0.121558	-0.0488216	0.121558	-0.373818	9.48089e-35	-0.313518	2.09337e-24	0.808872	5.07942e-234	0.422546	7.09959e-45	0.0923126	0.00336782	-0.0462504	0.142475	0.432369	3.96954e-47
ARTN	antiquewhite4	-0.175036	2.26049e-08	0.175036	2.26049e-08	-0.0972607	0.00200227	0.0418667	0.184344	0.308189	1.34425e-23	-0.0634676	0.0440553	0.0127531	0.686056	-0.0490965	0.119471	0.175365	2.12571e-08
TMEM53	antiquewhite4	-0.406299	2.60926e-41	0.406299	2.60926e-41	-0.155222	7.43604e-07	0.217292	3.16357e-12	0.447141	1.17256e-50	0.327718	1.22197e-26	0.0428097	0.174646	-0.000493538	0.98752	0.445053	3.79043e-50
PTCH2	antiquewhite4	0.258553	7.63994e-17	-0.258553	7.63994e-17	-0.173987	2.7485e-08	-0.239855	1.21161e-14	0.585937	7.10577e-94	0.0341575	0.278854	-0.0387868	0.218784	-0.0531484	0.0918595	0.274037	8.34297e-19
UROD	antiquewhite4	-0.42204	9.22979e-45	0.42204	9.22979e-45	-0.299542	2.53571e-22	0.218761	2.24165e-12	0.678804	6.06723e-137	0.477638	1.61737e-58	0.0129243	0.682073	-0.12464	7.31528e-05	0.622779	3.16608e-109
ATPAF1	antiquewhite4	-0.043532	0.167479	0.043532	0.167479	-0.00712142	0.821428	0.0161423	0.608898	0.661202	1.3717e-127	-0.0887499	0.00482653	0.0783874	0.0128381	-0.0669689	0.0335961	0.516555	8.95763e-70
CYP4B1	antiquewhite4	0.42921	2.14455e-46	-0.42921	2.14455e-46	0.142317	5.79674e-06	-0.157266	5.2868e-07	0.174761	2.37967e-08	-0.135014	1.71727e-05	-0.0865677	0.00598094	-0.116044	0.000223936	0.123007	9.09924e-05
CYP4X1	antiquewhite4	-0.0193204	0.540276	0.0193204	0.540276	-0.221635	1.13449e-12	-0.104269	0.000920635	0.584705	2.14405e-93	-0.131153	2.98279e-05	0.203185	7.6299e-11	-0.118937	0.000154942	0.24856	1.20663e-15
CYP4Z1	antiquewhite4	0.373928	9.03384e-35	-0.373928	9.03384e-35	0.102117	0.00117469	-0.148486	2.21936e-06	0.108279	0.00057766	-0.189266	1.41852e-09	-0.0865264	0.00600496	-0.129971	3.52135e-05	0.0370518	0.240108
FOXD2	antiquewhite4	0.26012	4.90155e-17	-0.26012	4.90155e-17	-0.283295	4.85729e-20	-0.295697	9.07206e-22	0.578718	4.30008e-91	0.0690599	0.0284234	0.0256926	0.415398	0.00122697	0.96898	0.223533	7.19786e-13
SPATA6	antiquewhite4	-0.101817	0.00121484	0.101817	0.00121484	-0.43323	2.49945e-47	-0.169707	6.02629e-08	0.772078	4.60111e-200	0.392973	1.57495e-38	0.0978904	0.0018709	-0.0821758	0.00908391	0.44883	4.51094e-51
CDKN2C	antiquewhite4	0.421329	1.33363e-44	-0.421329	1.33363e-44	-0.00726381	0.81792	-0.323362	6.09581e-26	0.501126	3.88691e-65	-0.0991696	0.00162803	0.0676972	0.0317099	0.0301776	0.338737	0.237695	2.11792e-14
GPX7	antiquewhite4	-0.273661	9.34237e-19	0.273661	9.34237e-19	-0.472807	3.2175e-57	-0.211463	1.21112e-11	0.744742	1.01303e-178	0.251351	5.65055e-16	-0.0343301	0.27643	0.0364572	0.247741	0.325297	2.99503e-26
ZYG11B	antiquewhite4	-0.223634	7.02514e-13	0.223634	7.02514e-13	-0.0320754	0.309222	0.205873	4.23261e-11	0.694871	4.49395e-146	0.58839	7.77233e-95	0.0231982	0.462134	-0.0559236	0.0760927	0.81576	3.32374e-241
PODN	antiquewhite4	0.0869049	0.00578772	-0.0869049	0.00578772	-0.413029	9.19521e-43	-0.351981	9.70105e-31	0.787192	3.42433e-213	0.0368188	0.24308	-0.0611298	0.0524707	-0.073196	0.0201802	0.244634	3.45349e-15
CZIB	antiquewhite4	-0.183039	4.89465e-09	0.183039	4.89465e-09	-0.523755	5.0725e-72	-0.293938	1.61494e-21	0.922651	0	0.407875	1.20016e-41	-0.0465892	0.13957	-0.10027	0.00144269	0.410525	3.22176e-42
GLIS1	antiquewhite4	-0.149503	1.88745e-06	0.149503	1.88745e-06	-0.408816	7.5342e-42	-0.265025	1.19869e-17	0.614079	2.0388e-105	0.0170775	0.588308	-0.0603653	0.0554981	-0.0617935	0.0499551	0.142262	5.84592e-06
AC119674.2	antiquewhite4	0.0829044	0.00848612	-0.0829044	0.00848612	-0.304226	5.22998e-23	-0.355155	2.64941e-31	0.824619	6.67835e-251	0.376961	2.36495e-35	-0.0403713	0.20053	-0.0446401	0.156916	0.395745	4.25843e-39
PLPP3	antiquewhite4	0.00557879	0.859654	-0.00557879	0.859654	-0.48316	4.99565e-60	-0.415645	2.45301e-43	0.914568	0	0.308424	1.23957e-23	-0.0575617	0.0678707	-0.0715458	0.023179	0.343752	2.62007e-29
PRKAA2	antiquewhite4	-0.0827923	0.00857568	0.0827923	0.00857568	-0.34008	1.10513e-28	-0.272366	1.37791e-18	0.736238	1.24715e-172	0.03778	0.230987	0.101484	0.0012608	-0.0553989	0.0788914	0.251627	5.24039e-16
DAB1	antiquewhite4	-0.203131	7.71969e-11	0.203131	7.71969e-11	-0.0613794	0.0515123	0.155942	6.59753e-07	0.64571	7.24899e-120	0.317431	5.21491e-25	0.152363	1.18969e-06	0.113156	0.000320785	0.690755	1.11895e-143
C1orf87	antiquewhite4	-0.204591	5.61251e-11	0.204591	5.61251e-11	-0.0708557	0.0245432	0.139408	8.99222e-06	0.0949535	0.00255915	-0.132818	2.3549e-05	-0.076563	0.0150928	-0.0499477	0.113188	0.0800113	0.0110872
NFIA	antiquewhite4	-0.0389247	0.21715	0.0389247	0.21715	-0.157822	4.81406e-07	0.182264	5.69412e-09	0.521597	2.42253e-71	0.291039	4.13964e-21	0.0429968	0.172767	-0.227575	2.69464e-13	0.518919	1.66017e-70
ROR1	antiquewhite4	0.035475	0.260719	-0.035475	0.260719	-0.396196	3.43855e-39	-0.283304	4.84302e-20	0.833054	1.17314e-260	-0.0121703	0.69969	-0.0503436	0.110356	-0.0911114	0.00380741	0.320275	1.87446e-25
DNAJC6	antiquewhite4	-0.0428382	0.174359	0.0428382	0.174359	0.100138	0.00146388	-0.0950157	0.00254243	0.590349	1.30864e-95	0.362978	1.01485e-32	0.120598	0.000124941	0.131061	3.02142e-05	0.551474	3.3936e-81
SGIP1	antiquewhite4	-0.310304	6.45614e-24	0.310304	6.45614e-24	-0.356852	1.31587e-31	-0.217046	3.35057e-12	0.734494	2.0695e-171	0.294064	1.54975e-21	0.00706346	0.822858	-0.0311456	0.323464	0.319408	2.56388e-25
WDR78	antiquewhite4	-0.206191	3.94576e-11	0.206191	3.94576e-11	-0.337357	3.17467e-28	-0.0626175	0.0469733	0.861299	8.78462e-298	0.465857	2.18757e-55	0.0672214	0.0329313	-0.0334942	0.2883	0.609388	2.06228e-103
MIER1	antiquewhite4	-0.00827385	0.793141	0.00827385	0.793141	-0.00581511	0.853774	0.0195753	0.534944	0.697698	9.62387e-148	0.423566	4.17638e-45	0.09192	0.00350614	0.44291	1.25295e-49	0.698765	2.22831e-148
DIRAS3	antiquewhite4	-0.0880971	0.00514877	0.0880971	0.00514877	-0.403613	9.71262e-41	-0.196444	3.22745e-10	0.476407	3.48051e-58	0.0216625	0.492304	-0.0293392	0.352333	-0.0548146	0.0821064	0.106243	0.000733297
CTH	antiquewhite4	-0.105011	0.000845604	0.105011	0.000845604	-0.0562703	0.0742878	0.104902	0.000856245	0.333324	1.48542e-27	0.0334953	0.288284	0.0740233	0.0188083	0.1417	6.36719e-06	0.293773	1.70408e-21
PTGER3	antiquewhite4	0.0955739	0.00239694	-0.0955739	0.00239694	-0.225896	4.06175e-13	-0.206254	3.89133e-11	0.479183	6.15501e-59	-0.0599465	0.0572174	0.0145337	0.645048	-0.0234664	0.456972	0.159897	3.38584e-07
NEGR1	antiquewhite4	0.0179199	0.570038	-0.0179199	0.570038	-0.485309	1.26921e-60	-0.3682	1.09228e-33	0.752013	3.99919e-184	0.094206	0.00276787	-0.0519211	0.0996218	-0.0544849	0.083967	0.195755	3.73009e-10
TYW3	antiquewhite4	0.217937	2.72006e-12	-0.217937	2.72006e-12	-0.142792	5.39107e-06	-0.28499	2.85198e-20	0.723117	1.10398e-163	0.432894	2.99444e-47	-0.0845987	0.00722971	-0.104316	0.000915692	0.462915	1.26749e-54
ST6GALNAC5	antiquewhite4	-0.17484	2.34463e-08	0.17484	2.34463e-08	-0.331977	2.47476e-27	-0.10849	0.000563431	0.382326	2.13387e-36	0.108259	0.000579032	0.234801	4.43655e-14	0.065193	0.0386008	0.15982	3.43037e-07
PIGK	antiquewhite4	-0.311126	4.84624e-24	0.311126	4.84624e-24	-0.205595	4.50024e-11	0.129563	3.72747e-05	0.663068	1.49934e-128	0.536307	4.53176e-76	0.0508694	0.106681	0.175735	1.98326e-08	0.659358	1.20503e-126
AK5	antiquewhite4	-0.229123	1.84047e-13	0.229123	1.84047e-13	-0.409817	4.58366e-42	-0.137431	1.20605e-05	0.676347	1.34345e-135	0.199137	1.82506e-10	-0.0082786	0.793025	-0.0418132	0.184906	0.315188	1.1597e-24
USP33	antiquewhite4	-0.450658	1.59442e-51	0.450658	1.59442e-51	-0.275091	6.0684e-19	0.208045	2.61411e-11	0.687145	1.31051e-141	0.444353	5.60545e-50	0.0878721	0.00526423	0.239461	1.34196e-14	0.667095	1.19465e-130
MIGA1	antiquewhite4	-0.384672	7.34711e-37	0.384672	7.34711e-37	-0.27092	2.12083e-18	0.0776834	0.0136703	0.790636	2.46326e-216	0.544208	1.04427e-78	0.0659846	0.0362968	0.255002	2.06532e-16	0.694539	7.0342e-146
NEXN	antiquewhite4	-0.171688	4.20067e-08	0.171688	4.20067e-08	-0.360328	3.09479e-32	-0.24498	3.14989e-15	0.701216	7.55463e-150	0.0396183	0.209061	-0.0735843	0.0195259	-0.0671101	0.0332231	0.21826	2.52193e-12
PTGFR	antiquewhite4	0.100332	0.00143284	-0.100332	0.00143284	-0.401955	2.17239e-40	-0.315284	1.1209e-24	0.551728	2.77085e-81	0.026469	0.401441	-0.0326813	0.300168	-0.0656506	0.0372541	0.111692	0.000383695
TTLL7	antiquewhite4	-0.0239126	0.448456	0.0239126	0.448456	-0.389402	8.339e-38	-0.318124	4.06853e-25	0.814267	1.27044e-239	0.022069	0.484216	0.0882418	0.00507569	-0.0496754	0.11517	0.268786	3.98977e-18
MCOLN3	antiquewhite4	0.147328	2.66546e-06	-0.147328	2.66546e-06	-0.359934	3.64963e-32	-0.28457	3.25507e-20	0.49956	1.11453e-64	0.0244106	0.43906	0.142014	6.07084e-06	-0.0290284	0.35746	0.120628	0.00012446
SYDE2	antiquewhite4	0.33101	3.56421e-27	-0.33101	3.56421e-27	-0.0333743	0.290031	-0.142222	5.88172e-06	0.393376	1.30343e-38	-0.191524	8.95894e-10	0.248731	1.15217e-15	-0.0769014	0.01465	0.220707	1.41493e-12
DDAH1	antiquewhite4	-0.226811	3.24936e-13	0.226811	3.24936e-13	-0.293862	1.65503e-21	-0.254613	2.301e-16	0.766078	3.95306e-195	0.414309	4.82311e-43	-0.0250055	0.427985	-0.0730768	0.0203849	0.406591	2.26095e-41
COL24A1	antiquewhite4	-0.198422	2.12529e-10	0.198422	2.12529e-10	-0.399388	7.48998e-40	-0.145382	3.61551e-06	0.601266	5.09711e-100	0.0925618	0.0032826	0.149412	1.91485e-06	-0.0225819	0.474116	0.249496	9.36554e-16
BTBD8	antiquewhite4	-0.316247	7.95993e-25	0.316247	7.95993e-25	-0.357987	8.21817e-32	-0.0079464	0.801152	0.837333	8.12867e-266	0.311373	4.44517e-24	0.128501	4.31987e-05	0.0697395	0.0268972	0.575617	6.41601e-90
F3	antiquewhite4	-0.169183	6.62591e-08	0.169183	6.62591e-08	-0.186795	2.3306e-09	0.062163	0.048599	0.393887	1.02479e-38	0.12043	0.0001277	0.0146529	0.642339	-0.0605236	0.0548596	0.288241	1.01665e-20
CNN3	antiquewhite4	-0.175872	1.93286e-08	0.175872	1.93286e-08	-0.470971	9.9054e-57	-0.380637	4.57177e-36	0.833456	3.90456e-261	0.600323	1.24358e-99	0.0642908	0.0413768	-0.0581686	0.065016	0.362565	1.20808e-32
PTBP2	antiquewhite4	-0.390767	4.42028e-38	0.390767	4.42028e-38	-0.344028	2.34997e-29	0.146975	2.81796e-06	0.78996	1.03232e-215	0.488467	1.66343e-61	0.0834887	0.00803231	0.158984	3.95489e-07	0.673394	5.33334e-134
SNX7	antiquewhite4	-0.0527852	0.0941042	0.0527852	0.0941042	-0.478873	7.47434e-59	-0.231803	9.4469e-14	0.920149	0	0.2598	5.36821e-17	-0.0181285	0.565555	-0.114708	0.000264726	0.43706	3.13816e-48
PLPPR4	antiquewhite4	-0.193452	6.02408e-10	0.193452	6.02408e-10	-0.243075	5.21662e-15	-0.153854	9.32032e-07	0.589218	3.66438e-95	0.205961	4.15113e-11	0.00134546	0.965986	-0.0316673	0.315422	0.266947	6.84771e-18
VCAM1	antiquewhite4	-0.154385	8.54031e-07	0.154385	8.54031e-07	-0.471175	8.74322e-57	-0.365717	3.16893e-33	0.71126	4.94491e-156	0.287183	1.42448e-20	-0.0581619	0.0650469	-0.0359808	0.253979	0.198789	1.96575e-10
EXTL2	antiquewhite4	-0.203846	6.60614e-11	0.203846	6.60614e-11	-0.419156	4.08663e-44	0.013706	0.663987	0.755126	1.70126e-186	0.253773	2.90364e-16	0.0655697	0.0374892	-0.112585	0.000344073	0.485858	8.92957e-61
COL11A1	antiquewhite4	-0.00182154	0.953962	0.00182154	0.953962	-0.203119	7.7415e-11	-0.118318	0.000167759	0.301337	1.3894e-22	0.0338019	0.283892	0.0301679	0.338893	-0.0121268	0.700712	0.116621	0.000208226
RNPC3	antiquewhite4	-0.579856	1.58246e-91	0.579856	1.58246e-91	-0.480615	2.50112e-59	0.238326	1.79999e-14	0.524927	2.1585e-72	0.306682	2.2589e-23	0.122743	9.42383e-05	0.0943053	0.00273927	0.407488	1.45334e-41
NTNG1	antiquewhite4	-0.0350147	0.26696	0.0350147	0.26696	-0.303735	6.17942e-23	-0.229529	1.66433e-13	0.802683	8.22975e-228	0.21252	9.52056e-12	0.0246435	0.434705	0.0119457	0.70497	0.418625	5.36604e-44
SORT1	antiquewhite4	-0.10282	0.00108528	0.10282	0.00108528	-0.216583	3.73258e-12	-0.203204	7.59808e-11	0.565991	2.35452e-86	0.174295	2.59571e-08	0.139028	9.51787e-06	-0.0198459	0.529313	0.256116	1.51422e-16
SYPL2	antiquewhite4	-0.135753	1.54232e-05	0.135753	1.54232e-05	-0.180883	7.44264e-09	-0.170703	5.02887e-08	0.604964	1.49491e-101	0.0338206	0.283625	-0.0404955	0.199147	-0.0394037	0.21154	0.246648	2.01851e-15
GSTM4	antiquewhite4	-0.307485	1.71371e-23	0.307485	1.71371e-23	-0.298205	3.95839e-22	0.0596302	0.0585449	0.712067	1.53446e-156	-0.0838112	0.0077913	-0.00807669	0.797962	-0.148663	2.1579e-06	0.377304	2.0307e-35
GSTM2	antiquewhite4	0.22471	5.41835e-13	-0.22471	5.41835e-13	-0.197785	2.43236e-10	-0.208764	2.22575e-11	0.570324	6.04748e-88	-0.151656	1.33449e-06	-0.0674554	0.0323258	-0.0923808	0.00334432	0.223312	7.59178e-13
GSTM5	antiquewhite4	0.244055	4.02608e-15	-0.244055	4.02608e-15	-0.31108	4.92568e-24	-0.311109	4.87639e-24	0.577719	1.02989e-90	0.0235727	0.454935	-0.0299679	0.342107	-0.05686	0.0712983	0.174248	2.61825e-08
CSF1	antiquewhite4	0.00775232	0.805911	-0.00775232	0.805911	-0.47312	2.65504e-57	-0.460341	5.81422e-54	0.830128	3.27419e-257	0.441526	2.6995e-49	0.00714455	0.820858	0.0326442	0.300717	0.280074	1.32228e-19
SLC16A4	antiquewhite4	0.0741536	0.0185999	-0.0741536	0.0185999	-0.15226	1.20973e-06	-0.164232	1.59918e-07	0.639232	9.0902e-117	0.188752	1.57371e-09	0.0477938	0.129611	-0.0188906	0.549326	0.414694	3.97089e-43
INKA2	antiquewhite4	-0.179961	8.88897e-09	0.179961	8.88897e-09	0.145424	3.5921e-06	0.0868907	0.00579569	0.388101	1.52227e-37	0.285625	2.33426e-20	-0.0323922	0.304466	0.0547712	0.0823493	0.439887	6.67111e-49
OLFML3	antiquewhite4	0.133125	2.25399e-05	-0.133125	2.25399e-05	-0.395744	4.2602e-39	-0.356577	1.47406e-31	0.687919	4.74608e-142	0.0315223	0.317644	-0.0587327	0.0624521	-0.0749565	0.0173593	0.193842	5.55711e-10
NGF	antiquewhite4	-0.0672094	0.0329628	0.0672094	0.0329628	-0.203331	7.39191e-11	-0.212869	8.79196e-12	0.586294	5.15298e-94	-0.0368443	0.242752	-0.0662727	0.0354877	-0.0623489	0.0479287	0.189702	1.29872e-09
CASQ2	antiquewhite4	0.0858681	0.00640047	-0.0858681	0.00640047	-0.120571	0.000125381	-0.192411	7.46809e-10	0.370027	4.96061e-34	-0.0443914	0.159241	-0.0407667	0.196152	-0.0449323	0.154216	0.111999	0.000369611
SPAG17	antiquewhite4	-0.129003	4.02982e-05	0.129003	4.02982e-05	-0.272804	1.20851e-18	-0.0238503	0.44964	0.620718	2.59323e-108	0.1162	0.000219595	-0.0326754	0.300256	-0.0466233	0.139281	0.354039	4.18856e-31
TBX15	antiquewhite4	-0.0298739	0.343624	0.0298739	0.343624	-0.464518	4.87688e-55	-0.360212	3.24972e-32	0.900707	0	0.0551363	0.0803236	-0.069873	0.0266056	-0.0734373	0.0197713	0.295187	1.07274e-21
WARS2	antiquewhite4	-0.27808	2.44181e-19	0.27808	2.44181e-19	-0.208054	2.60861e-11	0.149494	1.89011e-06	0.7348	1.26693e-171	0.0462957	0.142084	-0.0735212	0.0196309	-0.0874844	0.00546871	0.554454	3.10764e-82
NBPF15	antiquewhite4	-0.22452	5.67242e-13	0.22452	5.67242e-13	-0.224983	5.07146e-13	-0.045176	0.151991	0.703771	2.13732e-151	0.52108	3.51742e-71	0.0263246	0.404014	0.422188	8.54897e-45	0.606166	4.69808e-102
AC243547.3	antiquewhite4	0.250816	6.54112e-16	-0.250816	6.54112e-16	-0.165937	1.18407e-07	-0.409227	6.14469e-42	0.560191	2.90869e-84	0.545213	4.76972e-79	0.0929619	0.0031499	0.299326	2.7253e-22	0.336829	3.89002e-28
LIX1L	antiquewhite4	0.00780683	0.804574	-0.00780683	0.804574	-0.442457	1.61152e-49	-0.413044	9.1256e-43	0.847712	5.5712e-279	0.650385	3.78148e-122	0.0157303	0.618072	0.0877788	0.00531281	0.420653	1.89097e-44
POLR3GL	antiquewhite4	0.299617	2.47316e-22	-0.299617	2.47316e-22	-0.19629	3.33388e-10	-0.528719	1.33082e-73	0.635391	5.75991e-115	0.632117	1.88775e-113	0.0927936	0.00320514	0.162403	2.1998e-07	0.33821	2.2835e-28
PRKAB2	antiquewhite4	-0.167469	9.01522e-08	0.167469	9.01522e-08	-0.153656	9.6293e-07	-0.0441422	0.161597	0.698532	3.06665e-148	0.0320786	0.309174	-0.0656625	0.0372196	-0.0646947	0.0401137	0.431852	5.24045e-47
NUDT4B	antiquewhite4	0.0812614	0.0098871	-0.0812614	0.0098871	-0.0467307	0.138371	-0.24662	2.03362e-15	0.496786	7.10976e-64	0.0206172	0.513429	-0.0448512	0.154961	-0.0219148	0.487275	0.203919	6.50201e-11
PDE4DIP	antiquewhite4	0.220103	1.6331e-12	-0.220103	1.6331e-12	-0.183996	4.05791e-09	-0.367689	1.36093e-33	0.617917	4.4034e-107	-0.282232	6.76863e-20	-0.127319	5.08398e-05	0.0104352	0.740841	0.150836	1.52366e-06
NBPF19	antiquewhite4	0.0654917	0.0377171	-0.0654917	0.0377171	-0.168509	7.48139e-08	-0.0612918	0.051847	0.384083	9.61203e-37	-0.388926	1.03962e-37	-0.0895695	0.00444781	-0.0524699	0.0960883	0.0949279	0.00256605
SV2A	antiquewhite4	-0.155172	7.49844e-07	0.155172	7.49844e-07	-0.330963	3.62752e-27	-0.236788	2.67262e-14	0.734691	1.50851e-171	0.0646425	0.0402752	-0.0381135	0.226892	0.0501699	0.111592	0.282807	5.65788e-20
VPS45	antiquewhite4	-0.256521	1.35203e-16	0.256521	1.35203e-16	-0.0454983	0.149087	0.364908	4.47373e-33	0.430792	9.23499e-47	0.123378	8.66093e-05	0.00375317	0.905313	0.160202	3.21389e-07	0.568921	1.99118e-87
PLEKHO1	antiquewhite4	-0.194976	4.38955e-10	0.194976	4.38955e-10	-0.181484	6.62468e-09	-0.193976	5.40413e-10	0.563331	2.16838e-85	0.516577	8.81488e-70	-0.000242642	0.993864	0.239217	1.4296e-14	0.386987	2.5446e-37
C1orf54	antiquewhite4	-0.0762781	0.0154746	0.0762781	0.0154746	-0.100028	0.00148165	-0.188302	1.72296e-09	0.533682	3.28869e-75	0.710688	1.13165e-155	-0.0301806	0.33869	0.0229409	0.467116	0.454596	1.6618e-52
ECM1	antiquewhite4	-0.106508	0.000711067	0.106508	0.000711067	-0.423382	4.59605e-45	-0.102731	0.00109622	0.581837	2.75563e-92	-0.000699042	0.982324	-0.032334	0.305336	-0.0833699	0.00812281	0.213993	6.7957e-12
ADAMTSL4	antiquewhite4	0.222818	8.54854e-13	-0.222818	8.54854e-13	-0.286141	1.98257e-20	-0.275898	4.75147e-19	0.49823	2.71508e-64	0.0762784	0.0154743	-0.0268433	0.394814	-0.0352954	0.263142	0.159837	3.42075e-07
CTSK	antiquewhite4	-0.00122789	0.968957	0.00122789	0.968957	-0.465756	2.32413e-55	-0.306612	2.31378e-23	0.613262	4.58245e-105	0.0200243	0.525617	-0.0508418	0.106872	-0.0723738	0.0216292	0.121729	0.000107737
ARNT	antiquewhite4	-0.0455473	0.148649	0.0455473	0.148649	-0.323506	5.78409e-26	-0.109613	0.000492934	0.772812	1.11881e-200	0.214163	6.53378e-12	-0.0191802	0.543221	0.0551794	0.0800872	0.48977	7.14705e-62
MLLT11	antiquewhite4	-0.0587056	0.062573	0.0587056	0.062573	-0.205293	4.8097e-11	-0.174745	2.38654e-08	0.548989	2.44698e-80	0.153613	9.69678e-07	0.0181444	0.565216	0.00917127	0.771297	0.278883	1.90887e-19
SELENBP1	antiquewhite4	0.0154777	0.623725	-0.0154777	0.623725	-0.42418	3.03147e-45	-0.387413	2.0914e-37	0.877223	1.58101006669199e-322	0.0306784	0.330779	0.035426	0.261379	-0.103855	0.000965097	0.265198	1.13982e-17
S100A10	antiquewhite4	0.0593005	0.059956	-0.0593005	0.059956	-0.172973	3.31623e-08	0.0248559	0.430755	0.106857	0.000682699	0.282577	6.07918e-20	0.00995768	0.752302	-0.00461273	0.883767	0.120891	0.000120244
S100A4	antiquewhite4	0.00684188	0.828327	-0.00684188	0.828327	-0.494955	2.39182e-63	-0.470719	1.15456e-56	0.914288	0	0.219835	1.73982e-12	0.0685546	0.0296062	0.218487	2.39066e-12	0.303924	5.7946e-23
S100A3	antiquewhite4	-0.401941	2.1872e-40	0.401941	2.1872e-40	-0.403817	8.79502e-41	0.221436	1.18973e-12	0.645974	5.40255e-120	0.140729	7.37533e-06	-0.0721083	0.0221161	-0.0923389	0.00335874	0.443048	1.16007e-49
IL6R	antiquewhite4	0.0787453	0.0124326	-0.0787453	0.0124326	-0.146838	2.87923e-06	-0.296291	7.46059e-22	0.630459	1.08833e-112	0.0366109	0.245751	-0.000402662	0.989818	0.303231	7.33178e-23	0.279195	1.73385e-19
PBXIP1	antiquewhite4	0.0888289	0.00478882	-0.0888289	0.00478882	-0.189959	1.23264e-09	-0.336513	4.39365e-28	0.525456	1.46708e-72	0.192816	6.86929e-10	0.0233195	0.459794	0.52222	1.54451e-71	0.240544	1.01282e-14
DPM3	antiquewhite4	-0.18939	1.38336e-09	0.18939	1.38336e-09	-0.306561	2.35474e-23	0.0472014	0.134438	0.701344	6.3227e-150	0.601936	2.6987e-100	0.150854	1.51932e-06	-0.0182502	0.56295	0.610182	9.48796e-104
THBS3	antiquewhite4	-0.178007	1.2914e-08	0.178007	1.2914e-08	-0.515684	1.66089e-69	-0.199792	1.58698e-10	0.704747	5.42205e-152	0.101748	0.00122425	-0.0711402	0.0239726	-0.128099	4.56692e-05	0.223496	7.26359e-13
SYT11	antiquewhite4	-0.221502	1.17125e-12	0.221502	1.17125e-12	-0.226701	3.3376e-13	-0.173917	2.78412e-08	0.607754	1.01139e-102	0.649115	1.5917e-121	0.0394852	0.210597	0.295548	9.5255e-22	0.443997	6.83994e-50
LMNA	antiquewhite4	-0.0196438	0.533516	0.0196438	0.533516	0.0902032	0.00417366	0.161128	2.74174e-07	0.647115	1.50793e-120	0.487048	4.15682e-61	0.0975394	0.00194311	-0.138343	1.0539e-05	0.74735	1.22578e-180
MEF2D	antiquewhite4	0.207943	2.67394e-11	-0.207943	2.67394e-11	0.166251	1.12001e-07	-0.164857	1.43293e-07	0.600256	1.32475e-99	0.180735	7.65773e-09	-0.0577457	0.0669941	0.255291	1.90586e-16	0.52542	1.50613e-72
HAPLN2	antiquewhite4	0.180574	7.89925e-09	-0.180574	7.89925e-09	-0.0757033	0.0162711	-0.184879	3.4095e-09	0.281698	7.99388e-20	-0.0421455	0.181436	-0.0271355	0.389687	-0.0387934	0.218707	0.0843135	0.00742875
NES	antiquewhite4	-0.28699	1.51443e-20	0.28699	1.51443e-20	-0.174451	2.52098e-08	-0.0332297	0.292126	0.450957	1.34478e-51	0.761399	2.20303e-191	-0.00132892	0.966404	0.0190715	0.545509	0.446752	1.45972e-50
PEAR1	antiquewhite4	-0.143837	4.59256e-06	0.143837	4.59256e-06	-0.21022	1.60449e-11	-0.199387	1.73049e-10	0.553013	9.89779e-82	0.766849	9.35429e-196	0.0103507	0.742865	0.000894073	0.977394	0.409366	5.73471e-42
KIRREL1	antiquewhite4	-0.164225	1.6011e-07	0.164225	1.6011e-07	-0.400016	5.53967e-40	-0.159043	3.91583e-07	0.901753	0	0.159278	3.76219e-07	-0.0501302	0.111876	-0.0866042	0.00595972	0.442339	1.72027e-49
ATP1A2	antiquewhite4	0.175022	2.26626e-08	-0.175022	2.26626e-08	-0.155877	6.66951e-07	-0.247299	1.6951e-15	0.452756	4.7974e-52	-0.0273213	0.386447	-0.031637	0.315885	-0.0449737	0.153836	0.142825	5.36387e-06
AL591806.3	antiquewhite4	-0.14027	7.90268e-06	0.14027	7.90268e-06	0.547177	1.02229e-79	0.65454	3.26874e-124	-0.692589	9.67918e-145	0.110877	0.000423505	0.0906478	0.00399056	0.0438447	0.164445	0.0963636	0.00220407
PCP4L1	antiquewhite4	-0.148942	2.06405e-06	0.148942	2.06405e-06	-0.039025	0.215967	0.242275	6.43859e-15	0.00937533	0.766354	-0.197324	2.68144e-10	-0.0472391	0.134127	-0.0859462	0.00635233	0.0352046	0.264373
DUSP12	antiquewhite4	-0.446001	2.22696e-50	0.446001	2.22696e-50	-0.208999	2.11166e-11	0.266181	8.56455e-18	0.686469	3.17027e-141	0.614512	1.327e-105	0.0610812	0.052659	-0.00875893	0.781312	0.728729	1.90789e-167
OLFML2B	antiquewhite4	-0.119237	0.000149059	0.119237	0.000149059	-0.470724	1.15146e-56	-0.341858	5.51945e-29	0.894471	0	0.0379292	0.229149	-0.0819275	0.00929604	-0.0571171	0.0700263	0.274345	7.60184e-19
UAP1	antiquewhite4	0.087164	0.00564307	-0.087164	0.00564307	0.000608629	0.98461	0.120595	0.000124996	0.45684	4.51925e-53	-0.00341214	0.913881	0.0110073	0.727183	-0.0870451	0.00570902	0.422968	5.70119e-45
DDR2	antiquewhite4	0.0202675	0.520599	-0.0202675	0.520599	-0.468106	5.64376e-56	-0.416454	1.62628e-43	0.917156	0	0.0605677	0.054683	-0.0584337	0.0638002	-0.0880768	0.00515906	0.279813	1.43309e-19
RGS4	antiquewhite4	-0.187117	2.18552e-09	0.187117	2.18552e-09	-0.246387	2.16464e-15	-0.199738	1.60548e-10	0.679775	1.76928e-137	0.0570371	0.0704203	-0.0613111	0.051773	-0.039876	0.206113	0.271637	1.71309e-18
RGS5	antiquewhite4	-0.161532	2.55735e-07	0.161532	2.55735e-07	-0.204232	6.07173e-11	-0.14726	2.69438e-06	0.609298	2.25198e-103	0.114978	0.000255944	-0.0548654	0.0818228	-0.0252566	0.42336	0.274814	6.59755e-19
PBX1	antiquewhite4	-0.308982	1.02177e-23	0.308982	1.02177e-23	-0.401739	2.41226e-40	0.13442	1.87117e-05	0.550582	6.90905e-81	0.242133	6.6823e-15	0.0418951	0.184046	-0.19127	9.43587e-10	0.388483	1.2764e-37
MGST3	antiquewhite4	0.204718	5.45774e-11	-0.204718	5.45774e-11	-0.213945	6.86988e-12	-0.428859	2.58326e-46	0.831495	8.18456e-259	0.389337	8.59197e-38	0.0964243	0.00218985	-0.104262	0.000921329	0.443322	9.96143e-50
TADA1	antiquewhite4	0.0496816	0.115124	-0.0496816	0.115124	-0.360319	3.10685e-32	-0.343706	2.66864e-29	0.883157	0	0.0157908	0.61672	-0.0813678	0.0097905	-0.0882353	0.00507898	0.324599	3.87272e-26
RCSD1	antiquewhite4	-0.219885	1.71952e-12	0.219885	1.71952e-12	-0.208041	2.61602e-11	-0.147178	2.7294e-06	0.503617	7.19254e-66	0.0892739	0.00458121	0.0306334	0.33149	0.5068	8.16027e-67	0.23388	5.60205e-14
GPR161	antiquewhite4	-0.0823979	0.0088978	0.0823979	0.0088978	-0.205025	5.10216e-11	-0.0861649	0.00621932	0.754284	7.51353e-186	0.640392	2.56651e-117	0.0415104	0.18811	-0.0193278	0.540121	0.61384	2.58562e-105
SFT2D2	antiquewhite4	-0.0130785	0.678489	0.0130785	0.678489	0.0339957	0.281139	0.107675	0.000620254	0.282457	6.3102e-20	0.372128	1.98835e-34	0.120779	0.000122024	0.176994	1.56457e-08	0.446724	1.48248e-50
DPT	antiquewhite4	0.23553	3.6859e-14	-0.23553	3.6859e-14	-0.328396	9.49357e-27	-0.316425	7.46939e-25	0.546064	2.44904e-79	0.0244053	0.43916	-0.0341485	0.27898	-0.05311	0.0920948	0.143705	4.68673e-06
NME7	antiquewhite4	-0.14981	1.79688e-06	0.14981	1.79688e-06	-0.316218	8.04178e-25	-0.0559688	0.0758554	0.71613	3.97494e-159	0.527265	3.89183e-73	0.160184	3.22359e-07	0.331358	3.12601e-27	0.585211	1.36369e-93
KIFAP3	antiquewhite4	-0.170132	5.57923e-08	0.170132	5.57923e-08	-0.35589	1.95797e-31	-0.196278	3.34253e-10	0.924344	0	0.257971	9.00179e-17	-0.0269472	0.392986	-0.0137659	0.662607	0.511634	2.8651e-68
GORAB	antiquewhite4	-0.368858	8.22513e-34	0.368858	8.22513e-34	-0.466749	1.27989e-55	-0.0454718	0.149324	0.820481	2.63626e-246	0.520102	7.11216e-71	-0.0214391	0.49678	0.0809858	0.0101412	0.533871	2.85338e-75
PRRX1	antiquewhite4	-0.0621058	0.0488068	0.0621058	0.0488068	-0.499695	1.01797e-64	-0.385905	4.18144e-37	0.918481	0	0.0456772	0.147493	-0.0837983	0.00780083	-0.0836021	0.00794683	0.262576	2.43064e-17
FMO3	antiquewhite4	-0.261516	3.29266e-17	0.261516	3.29266e-17	-0.238322	1.80192e-14	-0.100826	0.00135657	0.584028	3.92822e-93	0.0523987	0.0965414	-0.0616413	0.0505229	-0.0374548	0.235029	0.250079	7.99488e-16
FMO2	antiquewhite4	0.0976153	0.00192729	-0.0976153	0.00192729	-0.337829	2.64546e-28	-0.343221	3.23045e-29	0.655914	6.68609e-125	0.0979845	0.00185196	-0.0388778	0.217706	-0.0605557	0.0547307	0.175189	2.19696e-08
FMO1	antiquewhite4	-0.047822	0.129386	0.047822	0.129386	-0.157163	5.37888e-07	0.0605341	0.0548173	0.260993	3.82265e-17	-0.101308	0.0012858	-0.0372864	0.237142	-0.0644776	0.0407886	0.148803	2.11028e-06
FMO4	antiquewhite4	-0.0542489	0.0853191	0.0542489	0.0853191	-0.178988	1.0711e-08	0.122077	0.000102914	0.28661	1.7086e-20	-0.0203544	0.518813	-0.0362692	0.25019	-0.0888693	0.00476961	0.223128	7.93527e-13
MYOC	antiquewhite4	0.281029	9.83878e-20	-0.281029	9.83878e-20	-0.131764	2.73598e-05	-0.225202	4.80891e-13	0.351396	1.23016e-30	0.0186105	0.555265	-0.0133602	0.671963	-0.0269057	0.393716	0.126173	5.94515e-05
PIGC	antiquewhite4	0.401472	2.74488e-40	-0.401472	2.74488e-40	0.123566	8.44645e-05	-0.186934	2.26694e-09	0.237522	2.21395e-14	-0.0123809	0.694753	-0.0518177	0.100299	-0.0780106	0.0132778	0.214641	5.85365e-12
KIAA0040	antiquewhite4	-0.0124784	0.69247	0.0124784	0.69247	-0.142904	5.30002e-06	-0.256064	1.53622e-16	0.631822	2.57965e-113	0.319323	2.64333e-25	0.0451553	0.152179	0.0658749	0.0366088	0.346701	8.13368e-30
RASAL2	antiquewhite4	-0.0832828	0.00818967	0.0832828	0.00818967	0.141169	6.90053e-06	-0.022939	0.467153	0.290581	4.80012e-21	0.747374	1.17832e-180	-0.0339498	0.281788	-0.0972168	0.00201174	0.451093	1.24418e-51
ANGPTL1	antiquewhite4	0.0760089	0.0158433	-0.0760089	0.0158433	-0.424009	3.31412e-45	-0.348139	4.57651e-30	0.73527	5.95174e-172	-0.0137625	0.662686	-0.0650932	0.0388997	-0.0939364	0.00284688	0.186183	2.63304e-09
TOR1AIP1	antiquewhite4	0.444874	4.18849e-50	-0.444874	4.18849e-50	0.0634237	0.0442023	-0.394895	6.36955e-39	0.669123	1.01779e-131	0.261513	3.29607e-17	-0.0636941	0.0433041	0.0876007	0.00540661	0.450603	1.64525e-51
KIAA1614	antiquewhite4	-0.208517	2.35249e-11	0.208517	2.35249e-11	-0.489004	1.17511e-61	-0.214663	5.82399e-12	0.910982	0	0.393041	1.52561e-38	0.00137024	0.96536	-0.0834685	0.00804768	0.460803	4.4265e-54
RNASEL	antiquewhite4	-0.0882675	0.00506283	0.0882675	0.00506283	-0.205362	4.73767e-11	-0.0291075	0.356151	0.680902	4.20989e-138	0.272113	1.48618e-18	-0.0848137	0.0070828	0.248776	1.13831e-15	0.52358	5.7591e-72
RGS16	antiquewhite4	0.144966	3.85697e-06	-0.144966	3.85697e-06	-0.278921	1.88619e-19	-0.400993	3.46e-40	0.686339	3.75908e-141	0.369924	5.1863e-34	-0.064417	0.0409786	-0.0404656	0.199479	0.248753	1.14542e-15
LAMC1	antiquewhite4	-0.18247	5.47039e-09	0.18247	5.47039e-09	-0.396719	2.68184e-39	-0.309892	7.45237e-24	0.803054	3.5451e-228	0.687968	4.44991e-142	-0.0276969	0.379949	-0.0630174	0.0455811	0.437697	2.21636e-48
NMNAT2	antiquewhite4	0.0602382	0.0560156	-0.0602382	0.0560156	-0.140012	8.21559e-06	-0.225372	4.61465e-13	0.502735	1.30917e-65	0.0990804	0.00164399	-0.00625521	0.842847	-0.0298667	0.34374	0.217441	3.05484e-12
ARPC5	antiquewhite4	-0.197816	2.41671e-10	0.197816	2.41671e-10	-0.0616772	0.0503886	-0.0753829	0.0167304	0.624359	6.2469e-110	0.246382	2.16715e-15	0.00372746	0.905958	0.112321	0.000355381	0.45409	2.22506e-52
RGL1	antiquewhite4	-0.337233	3.3293e-28	0.337233	3.3293e-28	-0.215868	4.40699e-12	0.0984495	0.00176093	0.710332	1.89155e-155	0.491931	1.74766e-62	0.0146198	0.643091	0.118075	0.000173061	0.620893	2.16942e-108
TRMT1L	antiquewhite4	-0.368254	1.06752e-33	0.368254	1.06752e-33	-0.321562	1.17548e-25	0.185805	2.83827e-09	0.674416	1.49949e-134	0.601734	3.2693e-100	0.0661056	0.0359549	0.122635	9.55904e-05	0.652391	3.84907e-123
HMCN1	antiquewhite4	-0.287244	1.39708e-20	0.287244	1.39708e-20	-0.341065	7.52814e-29	0.034752	0.270567	0.393153	1.44712e-38	0.227281	2.89579e-13	0.0313403	0.320447	-0.0245013	0.43736	0.257163	1.12964e-16
BRINP3	antiquewhite4	0.248486	1.2311e-15	-0.248486	1.2311e-15	-0.0950326	0.00253792	-0.0801752	0.0109228	0.456823	4.5643e-53	0.0642909	0.0413766	0.0278157	0.377909	0.0518756	0.0999195	0.338973	1.69913e-28
RO60	antiquewhite4	0.278667	2.03955e-19	-0.278667	2.03955e-19	0.148126	2.34972e-06	-0.261101	3.70736e-17	0.634944	9.29562e-115	0.704473	7.97059e-152	0.0089104	0.777629	0.0900408	0.00424242	0.648367	3.6968e-121
CDC73	antiquewhite4	-0.0103566	0.742723	0.0103566	0.742723	0.0518402	0.100151	0.00134598	0.965973	0.656965	1.97385e-125	0.62258	3.8824e-109	0.0698059	0.0267519	0.35106	1.4096e-30	0.737675	1.2115e-173
KCNT2	antiquewhite4	0.00438256	0.889528	-0.00438256	0.889528	-0.451521	9.73818e-52	-0.345543	1.28951e-29	0.822448	1.78282e-248	0.0969724	0.0020652	-0.0577166	0.0671321	-0.0630825	0.0453578	0.266685	7.39198e-18
CFH	antiquewhite4	0.0793513	0.0117715	-0.0793513	0.0117715	-0.443443	9.31393e-50	-0.359321	4.71544e-32	0.722077	5.37352e-163	0.0797746	0.0113284	-0.0442639	0.160443	-0.0662564	0.035533	0.19848	2.09928e-10
CFHR1	antiquewhite4	-0.168875	7.00432e-08	0.168875	7.00432e-08	-0.301589	1.27651e-22	-0.223494	7.26674e-13	0.642803	1.8189e-118	0.0568103	0.0715467	-0.0466475	0.139075	-0.0486226	0.123086	0.225902	4.0562e-13
TMEM9	antiquewhite4	0.148718	2.13896e-06	-0.148718	2.13896e-06	-0.428261	3.54695e-46	-0.380976	3.92596e-36	0.768704	2.85955e-197	0.0887623	0.00482059	-0.0044392	0.88811	-0.114491	0.000271978	0.25199	4.74423e-16
PHLDA3	antiquewhite4	0.21291	8.70928e-12	-0.21291	8.70928e-12	0.0786094	0.0125852	0.129843	3.58465e-05	0.191754	8.54545e-10	-0.37251	1.68261e-34	-0.150114	1.71125e-06	-0.259672	5.56695e-17	0.162379	2.20908e-07
CSRP1	antiquewhite4	-0.0173881	0.58154	0.0173881	0.58154	-0.277409	2.99817e-19	-0.283629	4.37409e-20	0.671081	9.26581e-133	0.189289	1.41184e-09	0.0752185	0.0169705	-0.0536947	0.0885643	0.276417	4.05809e-19
SHISA4	antiquewhite4	-0.0282251	0.370926	0.0282251	0.370926	-0.509902	9.56952e-68	-0.420746	1.80269e-44	0.889629	0	0.457404	3.25225e-53	0.0130689	0.678711	-0.0593659	0.059674	0.364846	4.59398e-33
LMOD1	antiquewhite4	-0.103146	0.00104604	0.103146	0.00104604	-0.268769	4.00999e-18	-0.222678	8.84015e-13	0.64341	9.3112e-119	0.00543633	0.863202	-0.0744118	0.0181928	-0.0581292	0.0651982	0.212597	9.35557e-12
LGR6	antiquewhite4	0.0173867	0.581571	-0.0173867	0.581571	-0.0457489	0.146858	0.0614186	0.0513633	0.237582	2.17998e-14	-0.106457	0.000715271	-0.0076316	0.808875	0.010065	0.749722	0.186212	2.61796e-09
PPP1R12B	antiquewhite4	-0.247671	1.53362e-15	0.247671	1.53362e-15	-0.031352	0.320266	0.218194	2.56129e-12	0.575958	4.76998e-90	0.0436273	0.16655	0.0172775	0.583944	0.0457084	0.147216	0.53226	9.56154e-75
FMOD	antiquewhite4	-0.150243	1.67624e-06	0.150243	1.67624e-06	-0.532844	6.17314e-75	-0.332927	1.72708e-27	0.805691	8.42625e-231	0.0510762	0.105263	-0.0534174	0.0902246	-0.0732597	0.0200716	0.207412	3.01017e-11
PRELP	antiquewhite4	0.143206	5.05993e-06	-0.143206	5.05993e-06	-0.418476	5.79166e-44	-0.337042	3.58439e-28	0.685352	1.36007e-140	0.0291963	0.354684	0.00205588	0.948047	-0.0703777	0.0255284	0.195747	3.73568e-10
SOX13	antiquewhite4	0.00945603	0.764403	-0.00945603	0.764403	-0.289745	6.27998e-21	-0.34287	3.70922e-29	0.725006	6.12918e-165	0.607727	1.03779e-102	0.139205	9.26892e-06	0.00703929	0.823454	0.4076	1.37504e-41
ETNK2	antiquewhite4	0.293319	1.97625e-21	-0.293319	1.97625e-21	-0.366426	2.33951e-33	-0.525488	1.43307e-72	0.797652	6.34975e-223	0.0686457	0.02939	-0.000974079	0.975371	-0.0882993	0.00504693	0.214587	5.92721e-12
PLEKHA6	antiquewhite4	0.185449	3.04613e-09	-0.185449	3.04613e-09	-0.101551	0.0012515	-0.143209	5.05774e-06	0.437039	3.17427e-48	0.399836	6.03903e-40	0.121647	0.000108909	0.00742251	0.814014	0.35486	2.99125e-31
NFASC	antiquewhite4	-0.163039	1.96976e-07	0.163039	1.96976e-07	-0.103556	0.000998495	0.0207754	0.510202	0.420279	2.2936e-44	-0.0447679	0.15573	-0.0751573	0.0170606	-0.087492	0.00546463	0.231078	1.13243e-13
CDK18	antiquewhite4	-0.220913	1.34733e-12	0.220913	1.34733e-12	-0.1954	4.01717e-10	0.0265756	0.399547	0.614785	1.01126e-105	-0.0155352	0.622437	-0.0257356	0.414617	-0.0643278	0.0412597	0.354244	3.8512e-31
NUCKS1	antiquewhite4	0.212071	1.0548e-11	-0.212071	1.0548e-11	-0.230888	1.18737e-13	-0.169812	5.91251e-08	0.801942	4.40582e-227	0.181942	6.06186e-09	0.0113007	0.720212	-0.142956	5.25781e-06	0.49393	4.70347e-63
IL24	antiquewhite4	-0.338302	2.20355e-28	0.338302	2.20355e-28	-0.35216	9.02079e-31	-0.0904807	0.0040585	0.325361	2.92461e-26	-0.0162236	0.607097	-0.0413287	0.190051	0.0369869	0.240933	0.0224372	0.476954
HSD11B1	antiquewhite4	0.0399026	0.20581	-0.0399026	0.20581	-0.405746	3.42312e-41	-0.313528	2.08604e-24	0.453224	3.66621e-52	-0.0268283	0.395077	-0.0319903	0.310509	-0.0626005	0.0470336	0.0201609	0.522797
TRAF5	antiquewhite4	-0.210725	1.43155e-11	0.210725	1.43155e-11	-0.355144	2.66177e-31	-0.247724	1.51185e-15	0.732146	8.78168e-170	0.329888	5.43241e-27	0.123911	8.06652e-05	0.45082	1.45365e-51	0.379885	6.4115e-36
NENF	antiquewhite4	0.164883	1.42616e-07	-0.164883	1.42616e-07	-0.288629	8.98114e-21	-0.296667	6.58888e-22	0.844723	4.32289e-275	0.0713191	0.0236198	-0.0243152	0.440851	-0.151663	1.33291e-06	0.400766	3.85976e-40
BATF3	antiquewhite4	-0.269833	2.92827e-18	0.269833	2.92827e-18	-0.347966	4.90408e-30	-0.256407	1.39591e-16	0.72207	5.43411e-163	0.291532	3.53001e-21	-0.0294924	0.349825	0.0339636	0.281593	0.286776	1.62111e-20
VASH2	antiquewhite4	0.140982	7.09877e-06	-0.140982	7.09877e-06	-0.275146	5.96753e-19	-0.159278	3.7625e-07	0.519223	1.33585e-70	0.0990691	0.00164601	0.143229	5.04238e-06	-0.0123801	0.694772	0.254402	2.43977e-16
KCNK2	antiquewhite4	-0.0104631	0.740173	0.0104631	0.740173	-0.430697	9.71789e-47	-0.266232	8.43844e-18	0.528384	1.70481e-73	0.0543664	0.0846439	0.00530211	0.866547	-0.0435796	0.167015	0.106021	0.000752446
TGFB2	antiquewhite4	0.159904	3.38151e-07	-0.159904	3.38151e-07	-0.220541	1.47201e-12	-0.277841	2.6271e-19	0.700766	1.40956e-149	0.0326661	0.300394	0.000539479	0.986358	-0.0663148	0.0353708	0.296923	6.05522e-22
MARK1	antiquewhite4	-0.323981	4.85829e-26	0.323981	4.85829e-26	-0.0329405	0.29635	0.367201	1.67886e-33	0.420678	1.86718e-44	-0.0678092	0.031428	-0.0161019	0.609797	-0.0970198	0.00205473	0.445178	3.53373e-50
2022-03-01	antiquewhite4	0.163939	1.68346e-07	-0.163939	1.68346e-07	-0.0897627	0.00436257	-0.224682	5.45479e-13	0.299616	2.47422e-22	0.580995	5.79956e-92	0.0199603	0.526942	-0.0318745	0.312264	0.235991	3.27754e-14
MIA3	antiquewhite4	-0.486647	5.38059e-61	0.486647	5.38059e-61	-0.211895	1.09792e-11	0.270928	2.11634e-18	0.656064	5.61528e-125	0.525905	1.05593e-72	-0.00230655	0.941724	0.205099	5.02005e-11	0.709273	8.68745e-155
DISP1	antiquewhite4	-0.151439	1.38225e-06	0.151439	1.38225e-06	-0.19321	6.33359e-10	0.0833206	0.00816063	0.696482	5.05003e-147	0.343097	3.3922e-29	0.0359908	0.253846	-0.00152205	0.961525	0.59992	1.81974e-99
TLR5	antiquewhite4	-0.0586211	0.0629525	0.0586211	0.0629525	-0.264733	1.30451e-17	0.0570596	0.0703091	0.413934	5.82904e-43	-0.122101	0.000102582	0.0839286	0.00770514	-0.0599973	0.0570065	0.199504	1.6875e-10
TP53BP2	antiquewhite4	0.0125911	0.689838	-0.0125911	0.689838	-0.13225	2.55341e-05	-0.234848	4.38353e-14	0.613218	4.78621e-105	0.629143	4.33491e-112	0.190728	1.05402e-09	0.276559	3.88653e-19	0.459798	8.0019e-54
ENAH	antiquewhite4	-0.176708	1.65145e-08	0.176708	1.65145e-08	0.225836	4.12217e-13	0.334884	8.20084e-28	0.228977	1.90776e-13	-0.0127737	0.685577	-0.103413	0.00101485	-0.264139	1.54911e-17	0.378245	1.33576e-35
SRP9	antiquewhite4	0.0934113	0.00300669	-0.0934113	0.00300669	0.0478594	0.129085	-0.173761	2.86612e-08	0.595312	1.35928e-97	0.568448	2.9721e-87	0.0972734	0.00199954	-0.0341891	0.278409	0.57766	1.08484e-90
EPHX1	antiquewhite4	0.0777466	0.0135937	-0.0777466	0.0135937	-0.435833	6.11907e-48	-0.389041	9.85635e-38	0.850247	2.3988e-282	0.300748	1.69353e-22	-0.00789191	0.802488	-0.0920049	0.00347579	0.325247	3.05043e-26
TMEM63A	antiquewhite4	-0.508002	3.56513e-67	0.508002	3.56513e-67	-0.283614	4.39442e-20	0.264965	1.21966e-17	0.625447	2.03337e-110	0.193351	6.15083e-10	0.248752	1.14564e-15	0.330143	4.9376e-27	0.5595	5.12891e-84
PYCR2	antiquewhite4	-0.462952	1.23999e-54	0.462952	1.23999e-54	-0.414661	4.03721e-43	0.0716796	0.0229223	0.614335	1.58095e-105	0.466186	1.79556e-55	0.0658574	0.0366588	0.0925966	0.00327089	0.473285	2.39877e-57
STUM	antiquewhite4	-0.096906	0.00207996	0.096906	0.00207996	-0.445274	3.34816e-50	-0.356936	1.27073e-31	0.836536	7.6224e-265	0.0270258	0.391606	-0.0944421	0.00270031	-0.079217	0.0119153	0.218602	2.32727e-12
PSEN2	antiquewhite4	-0.232009	8.97139e-14	0.232009	8.97139e-14	-0.505804	1.61602e-66	-0.301265	1.42361e-22	0.664566	2.50578e-129	0.49861	2.10613e-64	0.175254	2.17029e-08	0.000726745	0.981624	0.256388	1.40333e-16
COQ8A	antiquewhite4	0.26938	3.34851e-18	-0.26938	3.34851e-18	0.103905	0.0009597	-0.317214	5.63578e-25	0.541361	9.49151e-78	0.674934	7.85708e-135	-0.00273858	0.930833	-0.0689516	0.0286736	0.506218	1.21685e-66
WNT9A	antiquewhite4	0.135604	1.57607e-05	-0.135604	1.57607e-05	-0.249816	8.58827e-16	-0.252126	4.5702e-16	0.540688	1.59426e-77	0.186818	2.32003e-09	0.0200614	0.52485	-0.013146	0.676924	0.245445	2.7834e-15
GJC2	antiquewhite4	0.257636	9.89094e-17	-0.257636	9.89094e-17	0.107363	0.00064341	-0.179298	1.00945e-08	0.276044	4.54453e-19	0.205	5.1297e-11	0.112978	0.000327885	-0.0474507	0.13239	0.230582	1.28156e-13
GALNT2	antiquewhite4	-0.441087	3.44198e-49	0.441087	3.44198e-49	-0.209085	2.07132e-11	0.174844	2.34297e-08	0.667019	1.30875e-130	0.414096	5.36967e-43	0.0604516	0.0551491	0.194338	5.01286e-10	0.608776	3.74354e-103
PGBD5	antiquewhite4	-0.0901502	0.00419598	0.0901502	0.00419598	-0.0237148	0.452219	0.203094	7.78285e-11	0.112982	0.000327735	-0.124369	7.58633e-05	0.044128	0.161733	-0.0511237	0.104939	0.134825	1.76493e-05
AGT	antiquewhite4	-0.237167	2.42567e-14	0.237167	2.42567e-14	-0.426135	1.0887e-45	-0.233323	6.4492e-14	0.471292	8.13765e-57	0.0318442	0.312725	-0.054292	0.0850709	-0.0675743	0.0320217	0.0358363	0.255891
C1orf198	antiquewhite4	-0.104166	0.000931572	0.104166	0.000931572	-0.421381	1.29869e-44	-0.329638	5.96776e-27	0.853414	1.22047e-286	0.0280577	0.373771	-0.0486172	0.123127	-0.122018	0.00010372	0.270434	2.45028e-18
NID1	antiquewhite4	-0.159617	3.55163e-07	0.159617	3.55163e-07	-0.523871	4.6613e-72	-0.380647	4.55134e-36	0.907673	0	0.347075	7.0063e-30	-0.00774847	0.806005	-0.038311	0.224493	0.341656	5.97317e-29
ACTN2	antiquewhite4	0.104084	0.000940277	-0.104084	0.000940277	0.205335	4.7662e-11	0.119614	0.000141986	0.283741	4.22278e-20	0.144493	4.15041e-06	0.000746552	0.981123	0.0466835	0.13877	0.419782	2.96282e-44
RYR2	antiquewhite4	-0.0848412	0.00706423	0.0848412	0.00706423	-0.237021	2.51771e-14	-0.222044	1.02905e-12	0.655009	1.9029e-124	0.0818739	0.00934238	-0.044727	0.156109	-0.0387828	0.218832	0.260187	4.80877e-17
GREM2	antiquewhite4	-0.0410131	0.19346	0.0410131	0.19346	-0.471118	9.05047e-57	-0.285607	2.34722e-20	0.504341	4.39359e-66	0.0201153	0.523737	-0.0405131	0.198952	0.0905797	0.00401814	0.0521914	0.0978688
RGS7	antiquewhite4	0.0602718	0.0558784	-0.0602718	0.0558784	-0.232398	8.13853e-14	-0.0594923	0.0591319	0.575766	5.63494e-90	0.277472	2.94165e-19	0.0377986	0.230757	0.0646661	0.040202	0.433125	2.64451e-47
CHML	antiquewhite4	-0.142558	5.58741e-06	0.142558	5.58741e-06	0.00141882	0.964133	0.0518629	0.100002	0.496102	1.11932e-63	0.345932	1.10488e-29	0.0618397	0.0497838	0.0326009	0.301359	0.491984	1.68833e-62
MAP1LC3C	antiquewhite4	0.242024	6.87721e-15	-0.242024	6.87721e-15	-0.184629	3.582e-09	-0.278309	2.27627e-19	0.468791	3.72839e-56	0.103107	0.00105065	0.0100705	0.749589	0.00691223	0.826589	0.194908	4.4517e-10
PLD5	antiquewhite4	0.328167	1.03399e-26	-0.328167	1.03399e-26	-0.072771	0.0209183	-0.184168	3.92232e-09	0.441899	2.19616e-49	0.0604532	0.0551429	-0.0232496	0.461142	-0.0623019	0.0480973	0.261028	3.78535e-17
COX20	antiquewhite4	-0.0562254	0.0745197	0.0562254	0.0745197	0.326367	2.01746e-26	0.355127	2.68029e-31	0.200326	1.41546e-10	0.173944	2.77035e-08	0.0518553	0.100052	0.00816914	0.7957	0.537282	2.16167e-76
ZNF496	antiquewhite4	-0.345381	1.375e-29	0.345381	1.375e-29	-0.316387	7.57054e-25	-0.017926	0.569905	0.780543	2.74386e-207	0.628326	1.01955e-111	0.0913737	0.00370722	0.0525549	0.0955505	0.61201	1.57749e-104
ALKAL2	antiquewhite4	0.0161535	0.608652	-0.0161535	0.608652	-0.323221	6.41795e-26	-0.323031	6.88174e-26	0.587505	1.72974e-94	-0.00896422	0.776321	0.0383751	0.223717	-0.0612363	0.05206	0.140717	7.38866e-06
ADI1	antiquewhite4	-0.0635997	0.0436159	0.0635997	0.0436159	0.0514588	0.102678	0.131452	2.85924e-05	0.447804	8.06478e-51	-0.169708	6.02489e-08	0.194617	4.73055e-10	-0.184672	3.55215e-09	0.370302	4.40238e-34
KIDINS220	antiquewhite4	-0.213449	7.6981e-12	0.213449	7.6981e-12	-0.222778	8.63184e-13	-0.0459845	0.144786	0.838281	5.58374e-267	0.522169	1.6021e-71	0.113666	0.000301234	0.10244	0.00113281	0.683664	1.21251e-139
ITGB1BP1	antiquewhite4	-0.102374	0.00114119	0.102374	0.00114119	-0.392792	1.71432e-38	-0.180972	7.31499e-09	0.831351	1.21059e-258	0.585537	1.01741e-93	0.0152117	0.629703	0.0258933	0.411762	0.528371	1.72111e-73
IAH1	antiquewhite4	0.152701	1.12584e-06	-0.152701	1.12584e-06	-0.204722	5.45278e-11	-0.327808	1.18174e-26	0.840405	1.2957e-269	-0.0814733	0.00969552	-0.0526162	0.0951639	-0.00113416	0.971325	0.373805	9.53755e-35
YWHAQ	antiquewhite4	0.167359	9.19469e-08	-0.167359	9.19469e-08	0.155422	7.19286e-07	-0.010267	0.74487	0.670151	2.89941e-132	0.311393	4.41486e-24	-0.0572252	0.0694973	0.00382641	0.903474	0.674577	1.2272e-134
CYS1	antiquewhite4	0.202582	8.6996e-11	-0.202582	8.6996e-11	-0.399336	7.67859e-40	-0.345386	1.37266e-29	0.76193	8.35384e-192	0.0215644	0.494267	-0.0542523	0.0852993	-0.0765282	0.015139	0.25138	5.60713e-16
SLC66A3	antiquewhite4	0.130754	3.15492e-05	-0.130754	3.15492e-05	-0.426083	1.11903e-45	-0.431311	7.00031e-47	0.86724	1.20946e-306	0.323468	5.86469e-26	-0.0148986	0.63677	0.0223183	0.479293	0.362156	1.43559e-32
ROCK2	antiquewhite4	-0.121365	0.000113007	0.121365	0.000113007	-0.158134	4.56787e-07	-0.121339	0.000113398	0.653357	1.27438e-123	0.696306	6.41689e-147	-0.00110165	0.972147	0.010533	0.7385	0.523759	5.05819e-72
GREB1	antiquewhite4	-0.032092	0.308972	0.032092	0.308972	-0.228616	2.08557e-13	-0.0263643	0.403307	0.515599	1.76332e-69	0.127626	4.87442e-05	0.142311	5.80196e-06	0.0647038	0.0400857	0.355437	2.35894e-31
KCNS3	antiquewhite4	-0.29817	4.00572e-22	0.29817	4.00572e-22	-0.175995	1.88878e-08	0.254602	2.30805e-16	0.655442	1.154e-124	0.0832928	0.00818199	-0.00577396	0.854798	-0.0817478	0.0094523	0.540507	1.83255e-77
RDH14	antiquewhite4	0.0226578	0.47263	-0.0226578	0.47263	-0.330944	3.65339e-27	-0.349191	2.9992e-30	0.860946	2.85742e-297	0.143357	4.94424e-06	-0.0945884	0.00265923	-0.119361	0.000146696	0.360021	3.51936e-32
OSR1	antiquewhite4	0.0822505	0.00902092	-0.0822505	0.00902092	-0.409592	5.12547e-42	-0.318297	3.82335e-25	0.560402	2.44421e-84	0.0131047	0.677881	-0.0384279	0.223081	-0.0671363	0.0331543	0.102743	0.00109472
WDR35	antiquewhite4	-0.335033	7.74613e-28	0.335033	7.74613e-28	-0.446332	1.84873e-50	-0.0384254	0.223111	0.76643	2.04692e-195	0.150893	1.50973e-06	-0.00290893	0.926543	0.069902	0.0265427	0.418009	7.35484e-44
MATN3	antiquewhite4	-0.287436	1.31414e-20	0.287436	1.31414e-20	-0.201269	1.15562e-10	-0.105784	0.000773405	0.655314	1.33812e-124	0.402989	1.31555e-40	-0.0202114	0.521755	-0.00960569	0.760786	0.431662	5.80079e-47
LAPTM4A	antiquewhite4	0.309925	7.36728e-24	-0.309925	7.36728e-24	-0.208489	2.36693e-11	-0.505732	1.69816e-66	0.821509	1.95081e-247	0.219735	1.7814e-12	0.0324281	0.303931	-0.161783	2.44904e-07	0.34764	5.58851e-30
RHOB	antiquewhite4	0.323876	5.04938e-26	-0.323876	5.04938e-26	0.262854	2.244e-17	-0.254573	2.32647e-16	0.387816	1.73619e-37	0.223499	7.25802e-13	-0.108435	0.000567085	-0.207876	2.71412e-11	0.358866	5.70057e-32
KLHL29	antiquewhite4	0.138043	1.10172e-05	-0.138043	1.10172e-05	0.360151	3.33334e-32	0.0980526	0.00183836	0.310822	5.39016e-24	-0.152188	1.22407e-06	-0.161723	2.47453e-07	-0.232256	8.43399e-14	0.368686	8.85771e-34
FKBP1B	antiquewhite4	-0.288349	9.82446e-21	0.288349	9.82446e-21	-0.286664	1.67973e-20	-0.0375451	0.233902	0.694003	1.44931e-145	0.589066	4.20924e-95	0.0957975	0.00234081	-0.0428417	0.174323	0.52638	7.4528e-73
FAM228B	antiquewhite4	0.16877	7.13815e-08	-0.16877	7.13815e-08	-0.372717	1.53671e-34	-0.440985	3.64049e-49	0.902602	0	0.301639	1.25511e-22	-0.0168923	0.59236	-0.0298324	0.344294	0.392629	1.85136e-38
TP53I3	antiquewhite4	-0.594174	3.90119e-97	0.594174	3.90119e-97	-0.511179	3.93462e-68	0.0517327	0.100858	0.538905	6.26201e-77	0.467972	6.11859e-56	-0.00605296	0.847865	-0.112523	0.000346684	0.307786	1.54527e-23
NCOA1	antiquewhite4	0.378367	1.26464e-35	-0.378367	1.26464e-35	0.139649	8.67498e-06	-0.283936	3.97318e-20	0.631429	3.91043e-113	0.506323	1.13206e-66	0.11065	0.000435239	0.232343	8.25056e-14	0.592085	2.67325e-96
ADCY3	antiquewhite4	-0.236734	2.70986e-14	0.236734	2.70986e-14	-0.208688	2.26392e-11	-0.0191907	0.543001	0.69371	2.15003e-145	-0.0100722	0.749548	-0.0797977	0.0113047	-0.0281701	0.37186	0.368917	8.01883e-34
DNAJC27	antiquewhite4	0.0895899	0.00443876	-0.0895899	0.00443876	-0.0732975	0.0200074	-0.0423537	0.179287	0.425916	1.22116e-45	0.0421867	0.181009	-0.0195886	0.534667	-0.0207817	0.510073	0.276046	4.54263e-19
KCNK3	antiquewhite4	-0.122643	9.54968e-05	0.122643	9.54968e-05	-0.187364	2.08026e-09	-0.201914	1.00538e-10	0.6012	5.42628e-100	0.0372507	0.237591	-0.0608672	0.0534945	-0.0470684	0.13554	0.228407	2.19596e-13
TMEM214	antiquewhite4	-0.509131	1.63333e-67	0.509131	1.63333e-67	-0.352671	7.32504e-31	0.170701	5.03049e-08	0.510271	7.4046e-68	0.275489	5.37927e-19	0.0580178	0.0657158	0.0287053	0.362838	0.404272	7.04237e-41
EMILIN1	antiquewhite4	-0.253299	3.30949e-16	0.253299	3.30949e-16	-0.516295	1.07727e-69	-0.281728	7.91929e-20	0.651094	1.6896e-122	0.0195019	0.536478	-0.0336924	0.285455	-0.0723948	0.0215912	0.114196	0.000282129
KHK	antiquewhite4	-0.028454	0.367057	0.028454	0.367057	0.138711	9.97778e-06	0.154577	8.27405e-07	0.401502	2.70516e-40	0.255796	1.65547e-16	0.0345994	0.272678	-0.0170822	0.588203	0.50865	2.27852e-67
ATRAID	antiquewhite4	0.369725	5.6545e-34	-0.369725	5.6545e-34	-0.0586667	0.0627473	-0.342415	4.43614e-29	0.636757	1.32478e-115	0.305455	3.43925e-23	-0.010096	0.748975	-0.135483	1.60406e-05	0.416307	1.7519e-43
SNX17	antiquewhite4	0.130183	3.4184e-05	-0.130183	3.4184e-05	0.0759002	0.0159943	-0.17222	3.80974e-08	0.574105	2.37034e-89	0.308222	1.32905e-23	0.035255	0.263689	-0.0636017	0.0436095	0.515983	1.34352e-69
FNDC4	antiquewhite4	-0.120445	0.000127454	0.120445	0.000127454	-0.441469	2.78568e-49	-0.291912	3.12141e-21	0.837813	2.09961e-266	0.26699	6.76199e-18	0.00381353	0.903797	-0.0383343	0.224211	0.357646	9.46977e-32
ZNF512	antiquewhite4	-0.0987249	0.00170897	0.0987249	0.00170897	-0.495299	1.90633e-63	-0.311985	3.58829e-24	0.865433	6.62902e-304	0.43225	4.23338e-47	-0.000693246	0.982471	0.0326414	0.300759	0.401639	2.53207e-40
MRPL33	antiquewhite4	-0.131197	2.96402e-05	0.131197	2.96402e-05	-0.161225	2.69648e-07	-0.138394	1.04593e-05	0.499434	1.21318e-64	0.876128	9.79238110057351e-321	0.0927162	0.00323082	0.0691424	0.0282343	0.482424	7.97286e-60
RBKS	antiquewhite4	-0.0184456	0.558775	0.0184456	0.558775	-0.098177	0.00181377	-0.0410469	0.193094	0.296609	6.71565e-22	0.288624	8.99691e-21	0.0190212	0.546568	0.149458	1.90089e-06	0.226745	3.30211e-13
BABAM2	antiquewhite4	-0.163815	1.72018e-07	0.163815	1.72018e-07	-0.15994	3.36125e-07	-0.0288089	0.361109	0.669247	8.75257e-132	0.702146	2.07196e-150	0.105355	0.00081275	0.277948	2.54245e-19	0.637739	4.5876e-116
FOSL2	antiquewhite4	-0.072444	0.0215021	0.072444	0.0215021	0.0447914	0.155513	-0.253349	3.2638e-16	0.500786	4.88701e-65	0.611518	2.55841e-104	0.00445106	0.887813	0.174879	2.32762e-08	0.420255	2.32229e-44
LBH	antiquewhite4	-0.120124	0.000132887	0.120124	0.000132887	-0.313381	2.19692e-24	-0.25738	1.06271e-16	0.720852	3.43214e-162	0.178838	1.10229e-08	-0.0596849	0.0583138	0.0564949	0.0731375	0.2984	3.71055e-22
LCLAT1	antiquewhite4	-0.41361	6.86343e-43	0.41361	6.86343e-43	-0.139738	8.55949e-06	0.269229	3.50153e-18	0.501938	2.24561e-65	0.308354	1.27013e-23	-0.0473554	0.13317	0.0448562	0.154915	0.517721	3.90735e-70
LTBP1	antiquewhite4	-0.267859	5.24199e-18	0.267859	5.24199e-18	-0.434263	1.43194e-47	0.0505545	0.108871	0.643254	1.10629e-118	0.0878737	0.00526339	-0.0109984	0.727395	-0.0847666	0.00711473	0.353388	5.46741e-31
CRIM1	antiquewhite4	-0.0715165	0.0232356	0.0715165	0.0232356	-0.074486	0.0180773	-0.166128	1.14468e-07	0.378693	1.0933e-35	0.802631	9.27212e-228	0.037318	0.236745	0.0185685	0.556158	0.367253	1.64126e-33
VIT	antiquewhite4	0.160938	2.83275e-07	-0.160938	2.83275e-07	-0.342851	3.73668e-29	-0.286579	1.72549e-20	0.535476	8.50542e-76	0.0303228	0.336418	-0.0165406	0.60009	-0.0569213	0.0709933	0.148571	2.18961e-06
QPCT	antiquewhite4	0.128856	4.11259e-05	-0.128856	4.11259e-05	-0.242898	5.4659e-15	-0.152404	1.18172e-06	0.375198	5.16418e-35	0.0963132	0.00221595	0.231554	1.00543e-13	0.0126991	0.687315	0.18069	7.72427e-09
RMDN2	antiquewhite4	-0.269073	3.66645e-18	0.269073	3.66645e-18	-0.320037	2.04242e-25	0.173924	2.78096e-08	0.463086	1.14472e-54	-0.0456211	0.147991	-0.0509174	0.106351	-0.148464	2.22695e-06	0.295886	8.52495e-22
SLC8A1	antiquewhite4	0.0451375	0.152341	-0.0451375	0.152341	-0.0243002	0.441133	-0.247278	1.70446e-15	0.387032	2.49171e-37	0.457287	3.483e-53	-0.0702643	0.0257672	0.104198	0.000928078	0.278235	2.32898e-19
PKDCC	antiquewhite4	0.0645361	0.0406058	-0.0645361	0.0406058	-0.431562	6.1189e-47	-0.402458	1.70302e-40	0.816822	2.43526e-242	0.0538394	0.0877074	-0.0509881	0.105865	-0.0648924	0.0395075	0.235635	3.58891e-14
HAAO	antiquewhite4	-0.11823	0.00016967	0.11823	0.00016967	-0.428957	2.45227e-46	-0.194385	4.96455e-10	0.834581	1.75844e-262	-0.109517	0.000498628	-0.00307014	0.922484	-0.0888548	0.00477646	0.302852	8.33581e-23
PLEKHH2	antiquewhite4	-0.0876022	0.00540581	0.0876022	0.00540581	-0.481413	1.51137e-59	-0.252388	4.25242e-16	0.76351	4.6075e-193	0.041783	0.185223	-0.0472915	0.133695	-0.0790704	0.0120739	0.247512	1.60058e-15
DYNC2LI1	antiquewhite4	-0.0986515	0.00172268	0.0986515	0.00172268	-0.384148	9.33068e-37	-0.0358302	0.255973	0.708439	2.86887e-154	-0.0254273	0.420232	-0.0481776	0.126557	-0.17183	4.09271e-08	0.346827	7.73449e-30
PREPL	antiquewhite4	-0.366901	1.90888e-33	0.366901	1.90888e-33	-0.133057	2.27595e-05	0.229106	1.84812e-13	0.676919	6.54354e-136	0.297281	5.37881e-22	0.178759	1.11905e-08	0.117916	0.000176616	0.667623	6.30247e-131
PRKCE	antiquewhite4	0.0124778	0.692485	-0.0124778	0.692485	-0.220919	1.34554e-12	-0.233084	6.84854e-14	0.643258	1.10134e-118	0.699746	5.77716e-149	0.23655	2.84099e-14	0.127245	5.13603e-05	0.473657	1.90758e-57
EPAS1	antiquewhite4	-0.162686	2.09423e-07	0.162686	2.09423e-07	-0.133771	2.05475e-05	-0.112763	0.000336662	0.528507	1.55659e-73	0.73389	5.44615e-171	-0.0408782	0.194931	-0.0427459	0.175289	0.448513	5.39887e-51
RHOQ	antiquewhite4	-0.0389145	0.217271	0.0389145	0.217271	-0.29944	2.62376e-22	-0.313726	1.94569e-24	0.859716	1.7181e-295	0.0799634	0.0111357	0.00569528	0.856755	0.0196743	0.53288	0.361291	2.06654e-32
PIGF	antiquewhite4	-0.17913	1.0425e-08	0.17913	1.0425e-08	0.0931367	0.00309349	0.182689	5.24133e-09	0.676904	6.67464e-136	0.505496	1.99568e-66	0.0425065	0.177721	-0.0305815	0.332309	0.801379	1.5708e-226
CRIPT	antiquewhite4	-0.279141	1.7631e-19	0.279141	1.7631e-19	-0.045736	0.146973	0.178026	1.28678e-08	0.678432	9.71519e-137	0.158227	4.49667e-07	0.192843	6.83188e-10	-0.000673538	0.982969	0.651205	1.48941e-122
CALM2	antiquewhite4	0.110476	0.000444488	-0.110476	0.000444488	-0.078285	0.0129563	-0.330511	4.29961e-27	0.715082	1.86658e-158	0.081839	0.00937265	0.0785069	0.0127014	-0.0202149	0.521682	0.348415	4.09627e-30
STON1	antiquewhite4	-0.267631	5.60346e-18	0.267631	5.60346e-18	-0.528281	1.83923e-73	-0.3033	7.16294e-23	0.762079	6.36869e-192	0.229167	1.82029e-13	-0.0722903	0.0217813	-0.0617013	0.0502984	0.223899	6.59067e-13
ASB3	antiquewhite4	-0.149089	2.01626e-06	0.149089	2.01626e-06	-0.105202	0.000827217	0.0491653	0.118953	0.664691	2.15705e-129	0.586843	3.14452e-94	0.170409	5.30505e-08	0.280366	1.20799e-19	0.717972	2.58155e-160
ERLEC1	antiquewhite4	0.0486113	0.123173	-0.0486113	0.123173	-0.354737	3.14623e-31	-0.425253	1.72913e-45	0.868201	4.05982e-308	0.419585	3.27801e-44	0.0781303	0.0131367	0.0322968	0.305893	0.426173	1.06718e-45
CFAP36	antiquewhite4	0.05814	0.065148	-0.05814	0.065148	-0.2883	9.97666e-21	-0.328632	8.69237e-27	0.828518	2.40828e-255	0.627288	3.01084e-111	0.0743837	0.0182366	0.0867758	0.00586098	0.520103	7.1072e-71
EFEMP1	antiquewhite4	0.103694	0.000982967	-0.103694	0.000982967	-0.326223	2.12766e-26	-0.259079	6.5852e-17	0.456403	5.82662e-53	-0.0594347	0.0593786	-0.0183474	0.56087	-0.089431	0.00450987	0.0739545	0.0189192
B3GNT2	antiquewhite4	0.0755975	0.0164215	-0.0755975	0.0164215	0.320996	1.44375e-25	-0.0986099	0.00173049	0.280037	1.33764e-19	0.306681	2.25992e-23	0.0620074	0.0491665	0.0612426	0.0520356	0.367195	1.68277e-33
MEIS1	antiquewhite4	-0.1281	4.56622e-05	0.1281	4.56622e-05	-0.132171	2.58244e-05	0.254592	2.3144e-16	0.413231	8.30398e-43	-0.300634	1.75995e-22	-0.0952969	0.00246817	-0.197735	2.45811e-10	0.309938	7.3318e-24
C1D	antiquewhite4	0.126551	5.64688e-05	-0.126551	5.64688e-05	0.157332	5.22832e-07	-0.072068	0.0221908	0.6429	1.63559e-118	0.0391132	0.214931	-0.0323075	0.305732	-0.0550741	0.0806656	0.543601	1.67513e-78
ANTXR1	antiquewhite4	-0.222075	1.02135e-12	0.222075	1.02135e-12	-0.421703	1.09924e-44	0.0246044	0.435434	0.609559	1.74557e-103	-0.0972551	0.00200348	-0.0647377	0.0399813	-0.121143	0.000116358	0.265881	9.34719e-18
GFPT1	antiquewhite4	-0.0611762	0.0522913	0.0611762	0.0522913	0.0618548	0.0497282	-0.0224476	0.47675	0.642171	3.64809e-118	0.144299	4.2763e-06	0.0979362	0.00186166	0.306084	2.77319e-23	0.564443	8.59309e-86
NFU1	antiquewhite4	-0.282349	6.52607e-20	0.282349	6.52607e-20	-0.381787	2.72267e-36	-0.128086	4.57497e-05	0.871024	1.62872487933954e-312	0.429025	2.36611e-46	0.0201896	0.522205	0.0575027	0.0681534	0.528839	1.21849e-73
ANXA4	antiquewhite4	0.229365	1.73335e-13	-0.229365	1.73335e-13	0.156918	5.60474e-07	0.0879113	0.00524396	0.19348	5.98921e-10	-0.196114	3.45956e-10	-0.104914	0.000855087	-0.29034	5.18625e-21	0.250079	7.99431e-16
SNRNP27	antiquewhite4	0.00255628	0.935427	-0.00255628	0.935427	-0.0481964	0.126409	-0.174626	2.44048e-08	0.694874	4.47667e-146	0.395936	3.89076e-39	0.0485756	0.123449	0.016207	0.607465	0.544142	1.09989e-78
CYP26B1	antiquewhite4	-0.211349	1.24296e-11	0.211349	1.24296e-11	-0.447914	7.57727e-51	-0.24772	1.51333e-15	0.706415	5.13018e-153	0.0455553	0.148578	-0.080707	0.0104043	-0.0698463	0.0266637	0.187439	2.0491e-09
ALMS1	antiquewhite4	-0.339378	1.45254e-28	0.339378	1.45254e-28	-0.291458	3.61528e-21	0.100692	0.00137682	0.833326	5.57606e-261	0.429221	2.13203e-46	0.0748831	0.0174697	0.232748	7.45396e-14	0.699981	4.17392e-149
ACTG2	antiquewhite4	-0.0821837	0.00907721	0.0821837	0.00907721	-0.192914	6.73177e-10	-0.191398	9.19279e-10	0.484511	2.11306e-60	-0.01968	0.532763	-0.0535366	0.0895081	-0.0451372	0.152344	0.151293	1.41533e-06
DGUOK	antiquewhite4	0.00839122	0.790274	-0.00839122	0.790274	0.0646475	0.0402597	-0.044113	0.161876	0.67224	2.22494e-133	0.200789	1.2813e-10	0.0333357	0.290589	0.0224041	0.477605	0.618527	2.3826e-107
MTHFD2	antiquewhite4	-0.213834	7.04796e-12	0.213834	7.04796e-12	-0.230394	1.3429e-13	-0.0926165	0.00326419	0.638326	2.4308e-116	0.0833292	0.00815401	-0.0091374	0.772118	0.0936609	0.00292974	0.318102	4.10069e-25
AC006030.1	antiquewhite4	-0.117867	0.000177733	0.117867	0.000177733	-0.0202218	0.521541	0.0394395	0.211126	0.679059	4.39311e-137	0.302432	9.60649e-23	0.0318274	0.31298	0.0342066	0.278162	0.623048	2.40237e-109
DCTN1	antiquewhite4	-0.566166	2.03283e-86	0.566166	2.03283e-86	-0.295214	1.06312e-21	0.229782	1.56303e-13	0.529701	6.43098e-74	0.174507	2.4949e-08	-0.0485937	0.123309	-0.170428	5.28737e-08	0.398469	1.16373e-39
HTRA2	antiquewhite4	0.183421	4.54228e-09	-0.183421	4.54228e-09	0.0142289	0.651997	-0.182451	5.48997e-09	0.52087	4.091e-71	0.654017	5.96823e-124	0.041929	0.183691	0.0422045	0.180825	0.500447	6.14204e-65
LOXL3	antiquewhite4	-0.0828593	0.00852204	0.0828593	0.00852204	-0.428058	3.94822e-46	-0.308899	1.05177e-23	0.857832	8.42846e-293	0.190706	1.05886e-09	0.00525155	0.867808	-0.00886906	0.778634	0.353023	6.34607e-31
DOK1	antiquewhite4	-0.275048	6.14846e-19	0.275048	6.14846e-19	-0.479552	4.88117e-59	-0.314327	1.57326e-24	0.797919	3.52475e-223	0.397661	1.71233e-39	0.059805	0.0578084	0.36579	3.07075e-33	0.357998	8.18213e-32
TCF7L1	antiquewhite4	-0.00778313	0.805155	0.00778313	0.805155	-0.378758	1.06224e-35	-0.357822	8.80094e-32	0.870926	2.3178051479482e-312	0.595959	7.44347e-98	0.105225	0.00082501	-0.0347214	0.270989	0.467748	7.00891e-56
MAT2A	antiquewhite4	-0.386963	2.57267e-37	0.386963	2.57267e-37	-0.166228	1.12458e-07	0.337487	3.01976e-28	0.472784	3.26342e-57	0.091476	0.00366878	-0.00410067	0.896593	0.0614994	0.051057	0.448044	7.03903e-51
C2orf68	antiquewhite4	-0.0496511	0.115348	0.0496511	0.115348	-0.18549	3.02115e-09	-0.0386575	0.220326	0.643052	1.38256e-118	0.359368	4.62505e-32	0.054406	0.0844172	0.0214932	0.495694	0.543367	2.0089e-78
ST3GAL5	antiquewhite4	0.0649192	0.0394262	-0.0649192	0.0394262	-0.406092	2.88967e-41	-0.338707	1.88427e-28	0.582017	2.34794e-92	0.0583829	0.0640316	0.0691181	0.0282899	0.195255	4.14103e-10	0.153983	9.12462e-07
REEP1	antiquewhite4	-0.0458249	0.146188	0.0458249	0.146188	-0.126736	5.50625e-05	-0.040203	0.202414	0.389779	7.00061e-38	0.325699	2.58176e-26	0.0701333	0.0260453	-0.0368642	0.242498	0.302639	8.95835e-23
THNSL2	antiquewhite4	0.337037	3.59096e-28	-0.337037	3.59096e-28	-0.165283	1.32919e-07	-0.164904	1.42112e-07	0.45637	5.94003e-53	-0.167576	8.84414e-08	0.0858562	0.0064078	-0.175594	2.03631e-08	0.183864	4.16409e-09
KCNIP3	antiquewhite4	-0.213101	8.33752e-12	0.213101	8.33752e-12	-0.510788	5.16947e-68	-0.300903	1.60773e-22	0.731215	3.83743e-169	0.0310158	0.325486	0.00319185	0.919422	-0.0737292	0.0192864	0.165031	1.38957e-07
FAHD2A	antiquewhite4	0.0132724	0.673994	-0.0132724	0.673994	-0.0481593	0.126702	-0.098161	0.00181691	0.728298	3.74205e-167	0.220789	1.38788e-12	0.317007	6.06828e-25	-0.0493295	0.117725	0.572681	8.07025e-89
GPAT2	antiquewhite4	-0.0562215	0.0745395	0.0562215	0.0745395	-0.425167	1.80926e-45	-0.381489	3.1154e-36	0.839426	2.14136e-268	0.312398	3.10434e-24	-0.017153	0.586658	-0.0261136	0.407794	0.322734	7.66816e-26
ADRA2B	antiquewhite4	0.293336	1.96544e-21	-0.293336	1.96544e-21	0.067773	0.0315189	-0.225467	4.50922e-13	0.241145	8.65584e-15	-0.18205	5.93566e-09	-0.08533	0.00674095	-0.0866365	0.00594106	0.0478976	0.12878
ARID5A	antiquewhite4	-0.162043	2.34147e-07	0.162043	2.34147e-07	-0.236387	2.96192e-14	-0.278786	1.9666e-19	0.633553	4.10761e-114	0.489155	1.06527e-61	0.02147	0.496159	0.121347	0.000113282	0.318494	3.5615e-25
CNNM3	antiquewhite4	0.354507	3.45732e-31	-0.354507	3.45732e-31	0.194671	4.67737e-10	-0.22288	8.42209e-13	0.542871	2.95143e-78	0.414851	3.66675e-43	0.0711467	0.0239597	0.196905	2.92905e-10	0.5588	9.10035e-84
SEMA4C	antiquewhite4	-0.204746	5.42509e-11	0.204746	5.42509e-11	-0.24838	1.26682e-15	-0.0705739	0.0251201	0.71818	1.89125e-160	0.429261	2.08679e-46	-0.0295238	0.349311	-0.019322	0.540243	0.47603	4.40131e-58
FAM178B	antiquewhite4	-0.0369796	0.241026	0.0369796	0.241026	-0.0683655	0.0300597	0.210087	1.65339e-11	0.432705	3.31511e-47	-0.026285	0.404722	0.0184875	0.557882	-0.00889528	0.777996	0.40221	1.9201e-40
FAHD2B	antiquewhite4	0.327501	1.32467e-26	-0.327501	1.32467e-26	0.0388802	0.217677	-0.296959	5.98335e-22	0.657121	1.64602e-125	0.186631	2.40805e-09	0.17303	3.28163e-08	-0.0993404	0.00159789	0.450998	1.31367e-51
COA5	antiquewhite4	-0.286454	1.79522e-20	0.286454	1.79522e-20	-0.310776	5.47711e-24	-0.00893553	0.777018	0.70584	1.15787e-152	0.611503	2.59672e-104	0.114512	0.000271262	0.0185591	0.556358	0.582959	1.01799e-92
UNC50	antiquewhite4	-0.0211179	0.503252	0.0211179	0.503252	-0.065529	0.037608	-0.0347996	0.269911	0.691419	4.6229e-144	0.39419	8.88415e-39	0.0304175	0.334911	-0.28526	2.61898e-20	0.60248	1.60785e-100
AFF3	antiquewhite4	0.130652	3.20067e-05	-0.130652	3.20067e-05	-0.301729	1.21802e-22	-0.332274	2.21146e-27	0.687786	5.64938e-142	0.202028	9.80882e-11	0.0762953	0.0154514	0.14716	2.73731e-06	0.316249	7.95373e-25
PDCL3	antiquewhite4	0.128767	4.16403e-05	-0.128767	4.16403e-05	0.662435	3.18261e-128	0.263435	1.89857e-17	-0.545712	3.22681e-79	-0.274583	7.07562e-19	-0.0426108	0.176659	0.0924686	0.00331426	-0.057375	0.068769
RFX8	antiquewhite4	-0.233324	6.44647e-14	0.233324	6.44647e-14	-0.482019	1.03017e-59	-0.263789	1.71411e-17	0.68475	2.97008e-140	0.129935	3.53895e-05	-0.0461837	0.143052	-0.020003	0.526058	0.192512	7.31373e-10
POU3F3	antiquewhite4	0.151927	1.27707e-06	-0.151927	1.27707e-06	-0.436583	4.07069e-48	-0.35607	1.81744e-31	0.614176	1.85168e-105	0.00694701	0.825731	0.0599741	0.0571028	-0.0661168	0.0359237	0.118633	0.000161121
NCK2	antiquewhite4	-0.292982	2.20533e-21	0.292982	2.20533e-21	-0.0288503	0.360418	0.128585	4.27022e-05	0.445199	3.49234e-50	0.183295	4.65592e-09	-0.0285067	0.366169	0.398144	1.35929e-39	0.420263	2.3128e-44
ECRG4	antiquewhite4	0.0995644	0.00155915	-0.0995644	0.00155915	-0.23327	6.53549e-14	-0.294145	1.50899e-21	0.468207	5.30971e-56	0.00802606	0.799201	-0.0617383	0.0501606	-0.0734348	0.0197755	0.0761176	0.0156935
GCC2	antiquewhite4	-0.449628	2.8664e-51	0.449628	2.8664e-51	-0.366916	1.89686e-33	0.0850251	0.00694099	0.693298	3.73862e-145	0.633527	4.22125e-114	0.0899315	0.00428929	0.352193	8.90027e-31	0.620203	4.37241e-108
RANBP2	antiquewhite4	0.0385819	0.22123	-0.0385819	0.22123	0.291244	3.87458e-21	0.0697105	0.0269607	0.164199	1.60825e-07	0.150218	1.68287e-06	0.170762	4.97529e-08	0.502107	2.0029e-65	0.367209	1.67292e-33
SH3RF3	antiquewhite4	-0.40776	1.2703e-41	0.40776	1.2703e-41	-0.336325	4.72149e-28	0.0209102	0.507461	0.775116	1.27922e-202	0.476999	2.40926e-58	-0.00674538	0.830711	-0.0514607	0.102665	0.55118	4.29107e-81
MERTK	antiquewhite4	0.174183	2.65003e-08	-0.174183	2.65003e-08	-0.190152	1.1853e-09	-0.367788	1.30444e-33	0.546185	2.22758e-79	0.639606	6.04508e-117	0.00294107	0.925733	0.0280532	0.373848	0.301628	1.25994e-22
FBLN7	antiquewhite4	-0.00165961	0.958051	0.00165961	0.958051	-0.491436	2.41432e-62	-0.389901	6.61292e-38	0.915289	0	0.172639	3.52665e-08	0.00521876	0.868626	0.0434577	0.168206	0.333927	1.1812e-27
RABL2A	antiquewhite4	-0.0130627	0.678856	0.0130627	0.678856	-0.338186	2.30502e-28	-0.0330396	0.294898	0.574957	1.13533e-89	0.02703	0.391533	-0.023953	0.44769	-0.081593	0.0095888	0.313953	1.79579e-24
INSIG2	antiquewhite4	-0.151007	1.48214e-06	0.151007	1.48214e-06	-0.332797	1.81449e-27	-0.293282	1.99972e-21	0.789776	1.5222e-215	0.0695902	0.0272262	0.00447623	0.887183	0.0482086	0.126313	0.30623	2.63782e-23
EN1	antiquewhite4	-0.1612	2.70774e-07	0.1612	2.70774e-07	-0.301608	1.26839e-22	-0.194003	5.37422e-10	0.572612	8.56385e-89	-0.119987	0.000135274	0.336249	4.86184e-28	-0.0922683	0.00338318	0.147893	2.43824e-06
TMEM37	antiquewhite4	0.131846	2.70406e-05	-0.131846	2.70406e-05	-0.221189	1.26183e-12	-0.126831	5.43561e-05	0.511906	2.36914e-68	0.293152	2.08623e-21	-0.041462	0.188626	-0.0381344	0.226638	0.347023	7.15308e-30
SCTR	antiquewhite4	0.147278	2.68691e-06	-0.147278	2.68691e-06	-0.252271	4.39216e-16	-0.222318	9.63592e-13	0.545502	3.80409e-79	0.179623	9.48491e-09	-0.044888	0.154623	-0.0499045	0.113501	0.279616	1.52328e-19
CFAP221	antiquewhite4	-0.192285	7.66395e-10	0.192285	7.66395e-10	-0.434929	9.98788e-48	-0.205774	4.32643e-11	0.698022	6.17056e-148	0.069868	0.0266165	-0.0403642	0.200609	-0.0485764	0.123443	0.252286	4.3733e-16
GLI2	antiquewhite4	0.21025	1.59361e-11	-0.21025	1.59361e-11	-0.272063	1.50835e-18	-0.314081	1.7161e-24	0.551697	2.8399e-81	-0.054395	0.0844796	-0.0168947	0.592306	-0.0827369	0.00862031	0.165434	1.29415e-07
GYPC	antiquewhite4	0.00113356	0.971341	-0.00113356	0.971341	-0.492418	1.2706e-62	-0.438343	1.55733e-48	0.857591	1.85177e-292	0.395036	5.95863e-39	0.065733	0.0370159	0.249159	1.02612e-15	0.328705	8.45946e-27
BIN1	antiquewhite4	0.0940474	0.00281408	-0.0940474	0.00281408	-0.33986	1.20425e-28	-0.290369	5.13886e-21	0.671493	5.58574e-133	0.155606	6.97728e-07	-0.0078507	0.803498	0.408056	1.09763e-41	0.292507	2.57343e-21
HS6ST1	antiquewhite4	-0.1485	2.21458e-06	0.1485	2.21458e-06	-0.249803	8.61845e-16	-0.0548222	0.082064	0.244901	3.2171e-15	-0.209681	1.81176e-11	0.118522	0.000163428	-0.10373	0.00097896	0.0005214	0.986815
CCDC74A	antiquewhite4	0.083152	0.00829108	-0.083152	0.00829108	-0.141062	7.01351e-06	-0.147646	2.53523e-06	0.596096	6.55376e-98	-0.210258	1.59102e-11	-0.0918251	0.00354033	-0.158949	3.97896e-07	0.253007	3.58708e-16
LYPD1	antiquewhite4	-0.300362	1.92749e-22	0.300362	1.92749e-22	-0.115149	0.00025054	0.016023	0.61155	0.503653	7.01895e-66	0.0616804	0.0503766	-0.0164771	0.601491	-0.00897717	0.776007	0.303291	7.18395e-23
NCKAP5	antiquewhite4	-0.253132	3.46508e-16	0.253132	3.46508e-16	-0.270238	2.597e-18	0.0076239	0.809064	0.62074	2.53485e-108	-0.0149272	0.636122	-0.0495813	0.11586	-0.0714235	0.0234158	0.300321	1.95441e-22
THSD7B	antiquewhite4	-0.186665	2.39206e-09	0.186665	2.39206e-09	-0.156174	6.34757e-07	-0.0043954	0.889207	0.759315	9.62005e-190	0.2046	5.60075e-11	0.00125354	0.968309	0.116177	0.000220211	0.552058	2.12773e-81
HNMT	antiquewhite4	0.0142488	0.651541	-0.0142488	0.651541	-0.316507	7.25344e-25	-0.369673	5.78118e-34	0.789656	1.95884e-215	-0.0926308	0.00325937	-0.0217362	0.490833	-0.0736931	0.0193459	0.225457	4.5195e-13
GTDC1	antiquewhite4	-0.350259	1.949e-30	0.350259	1.949e-30	-0.386951	2.58612e-37	-0.0996817	0.0015392	0.804173	2.76309e-229	0.365822	3.02995e-33	-0.00984454	0.755026	0.422454	7.44829e-45	0.500624	5.45127e-65
ZEB2	antiquewhite4	-0.0625369	0.0472585	0.0625369	0.0472585	-0.504175	4.9175e-66	-0.421815	1.03707e-44	0.905708	0	0.114422	0.000274305	0.0813505	0.00980611	0.0832606	0.00820687	0.267277	6.21659e-18
EPC2	antiquewhite4	-0.419198	3.99982e-44	0.419198	3.99982e-44	-0.266934	6.87343e-18	0.246453	2.12628e-15	0.7038	2.05328e-151	0.425704	1.36527e-45	0.0726159	0.0211935	0.393309	1.34524e-38	0.697444	1.36056e-147
KIF5C	antiquewhite4	0.152057	1.2504e-06	-0.152057	1.2504e-06	-0.0618373	0.0497928	-0.255391	1.85353e-16	0.285937	2.11479e-20	-0.026129	0.407517	-0.0163216	0.604928	0.531823	1.32476e-74	0.093178	0.00308029
TNFAIP6	antiquewhite4	-0.00380593	0.903988	0.00380593	0.903988	-0.411228	2.26791e-42	-0.296264	7.52507e-22	0.550784	5.8839e-81	0.0300287	0.341127	-0.0304143	0.334961	-0.0454004	0.149964	0.100573	0.00139509
GALNT13	antiquewhite4	0.210901	1.37562e-11	-0.210901	1.37562e-11	-0.246336	2.1941e-15	-0.206307	3.84561e-11	0.480979	1.98767e-59	0.0763956	0.0153162	0.0909723	0.00386154	-0.00422301	0.893526	0.215879	4.39542e-12
NR4A2	antiquewhite4	0.413977	5.70181e-43	-0.413977	5.70181e-43	0.12842	4.36864e-05	-0.38106	3.7798e-36	0.393698	1.12006e-38	0.095483	0.00242009	0.14025	7.92709e-06	0.265237	1.12703e-17	0.216359	3.93234e-12
GALNT5	antiquewhite4	-0.291767	3.27163e-21	0.291767	3.27163e-21	-0.203765	6.72381e-11	0.270974	2.08725e-18	0.239771	1.23827e-14	-0.00782395	0.804154	0.0504619	0.109521	-0.0174786	0.579574	0.257734	9.62159e-17
ACVR1	antiquewhite4	-0.356507	1.5174e-31	0.356507	1.5174e-31	-0.172304	3.75099e-08	0.272914	1.16908e-18	0.635093	7.91973e-115	0.414202	5.09167e-43	0.0598635	0.0575635	0.135786	1.53486e-05	0.692853	6.8012e-145
CD302	antiquewhite4	0.0108252	0.73152	-0.0108252	0.73152	-0.508899	1.91909e-67	-0.415108	3.2194e-43	0.826644	3.394e-253	0.199512	1.68464e-10	0.00510545	0.871454	0.00824233	0.793911	0.252601	4.01093e-16
LY75-CD302	antiquewhite4	-0.0291472	0.355495	0.0291472	0.355495	-0.537547	1.76634e-76	-0.39899	9.06495e-40	0.82408	2.69016e-250	0.211821	1.11644e-11	0.0318663	0.312389	0.00969421	0.75865	0.250763	6.63626e-16
PSMD14	antiquewhite4	0.287102	1.46136e-20	-0.287102	1.46136e-20	0.00965764	0.759532	0.066782	0.0340952	0.334586	9.18827e-28	0.168574	7.39372e-08	-0.0310257	0.325332	0.00353224	0.910862	0.365645	3.26737e-33
DPP4	antiquewhite4	-0.138969	9.60132e-06	0.138969	9.60132e-06	-0.260659	4.2051e-17	0.0220318	0.484954	0.162727	2.07933e-07	-0.0537379	0.0883076	0.0326348	0.300857	0.200705	1.30466e-10	0.0215646	0.494262
FAP	antiquewhite4	-0.128716	4.19319e-05	0.128716	4.19319e-05	-0.440914	3.78708e-49	-0.244977	3.15295e-15	0.491004	3.20249e-62	0.139382	9.0278e-06	-0.0405046	0.199046	-0.0505581	0.108845	0.104035	0.000945564
FIGN	antiquewhite4	0.0867636	0.00586797	-0.0867636	0.00586797	-0.493633	5.72023e-63	-0.405804	3.32855e-41	0.857252	5.57368e-292	0.0171272	0.587221	0.0351043	0.265737	-0.0878826	0.00525878	0.227813	2.54186e-13
SLC38A11	antiquewhite4	-0.091526	0.00365014	0.091526	0.00365014	-0.177125	1.52624e-08	-0.194532	4.81483e-10	0.522677	1.1088e-71	-0.00788849	0.802571	0.0764886	0.0151918	-0.0342639	0.277357	0.18682	2.31931e-09
SCN3A	antiquewhite4	-0.282438	6.34819e-20	0.282438	6.34819e-20	-0.131255	2.94015e-05	0.136689	1.34512e-05	0.333443	1.41988e-27	-0.0767592	0.0148347	0.152226	1.21652e-06	-0.0582037	0.0648536	0.214167	6.52794e-12
CSRNP3	antiquewhite4	-0.19784	2.40412e-10	0.19784	2.40412e-10	-0.139596	8.74283e-06	0.012489	0.692223	0.551769	2.68133e-81	-0.0538012	0.0879333	-0.0425373	0.177407	-0.0884906	0.00495225	0.304388	4.94925e-23
SCN7A	antiquewhite4	0.282686	5.87535e-20	-0.282686	5.87535e-20	-0.184331	3.79869e-09	-0.237518	2.21603e-14	0.438556	1.38561e-48	0.0777976	0.0135321	0.12005	0.000134174	-0.0156324	0.62026	0.20169	1.05526e-10
BBS5	antiquewhite4	-0.315601	1.00138e-24	0.315601	1.00138e-24	-0.408414	9.19249e-42	0.124729	7.22854e-05	0.350291	1.92456e-30	-0.159739	3.47846e-07	0.0455205	0.148889	-0.224951	5.11089e-13	0.107699	0.000618524
KLHL23	antiquewhite4	-0.000274359	0.993062	0.000274359	0.993062	-0.193714	5.70653e-10	-0.167021	9.76561e-08	0.638805	1.44466e-116	0.0511343	0.104867	-0.0303386	0.336166	-0.0543403	0.084793	0.312866	2.6339e-24
SSB	antiquewhite4	-0.361171	2.17317e-32	0.361171	2.17317e-32	-0.219171	2.03534e-12	0.253343	3.26941e-16	0.740543	1.10387e-175	0.426775	7.77417e-46	-0.0278786	0.376831	-0.0219786	0.486009	0.703898	1.78747e-151
SP5	antiquewhite4	0.195002	4.3654e-10	-0.195002	4.3654e-10	-0.28051	1.15536e-19	-0.251911	4.84738e-16	0.464821	4.06787e-55	0.0306084	0.331884	-0.0215636	0.494282	-0.0502988	0.110674	0.135892	1.51141e-05
CYBRD1	antiquewhite4	0.256903	1.21488e-16	-0.256903	1.21488e-16	-0.31005	7.05281e-24	-0.379509	7.59027e-36	0.652217	4.6994e-123	0.0550256	0.0809333	-0.0921691	0.00341778	-0.123343	8.70105e-05	0.201055	1.21001e-10
MAP3K20	antiquewhite4	-0.118264	0.000168924	0.118264	0.000168924	-0.104629	0.000883516	-0.0149459	0.6357	0.642589	2.30399e-118	-0.0474114	0.132711	-0.118997	0.000153744	-0.121193	0.000115593	0.379743	6.83176e-36
SP9	antiquewhite4	0.0593858	0.0595883	-0.0593858	0.0595883	-0.411579	1.90266e-42	-0.375124	5.33625e-35	0.794073	1.56963e-219	0.0311585	0.323264	-0.0635233	0.0438697	-0.0709061	0.0244413	0.216422	3.87453e-12
CIR1	antiquewhite4	0.28197	7.34361e-20	-0.28197	7.34361e-20	0.0990007	0.00165835	-0.153461	9.94196e-07	0.641655	6.43263e-118	0.108815	0.000542075	-0.157941	4.71841e-07	-0.0264465	0.401841	0.547787	6.32332e-80
CHN1	antiquewhite4	-0.236994	2.53546e-14	0.236994	2.53546e-14	-0.231615	9.90156e-14	-0.175364	2.12609e-08	0.566433	1.62378e-86	0.672046	2.82516e-133	-0.0207524	0.510671	0.0826434	0.00869609	0.381944	2.53611e-36
FKBP7	antiquewhite4	-0.0236556	0.45335	0.0236556	0.45335	-0.517303	5.2612e-70	-0.341208	7.11769e-29	0.90072	0	0.328604	8.78198e-27	-0.0130644	0.678816	-0.0563927	0.073659	0.379783	6.71162e-36
PLEKHA3	antiquewhite4	-0.0237814	0.450951	0.0237814	0.450951	-0.337252	3.30525e-28	-0.267108	6.53241e-18	0.847447	1.23955e-278	0.432125	4.52707e-47	0.0779829	0.0133106	0.173424	3.0507e-08	0.489009	1.17141e-61
ZNF385B	antiquewhite4	0.283137	5.10331e-20	-0.283137	5.10331e-20	-0.276724	3.69612e-19	-0.315768	9.43909e-25	0.576117	4.15704e-90	0.0312354	0.322071	-0.0433341	0.16942	-0.0508139	0.107064	0.192269	7.68946e-10
PDE1A	antiquewhite4	-0.168551	7.42517e-08	0.168551	7.42517e-08	-0.319619	2.37549e-25	-0.221301	1.22854e-12	0.763014	1.14797e-192	0.0912484	0.00375477	0.0197822	0.530636	-0.0472908	0.133701	0.310472	6.08802e-24
TFPI	antiquewhite4	-0.0900159	0.00425306	0.0900159	0.00425306	-0.458503	1.7109e-53	-0.366227	2.54843e-33	0.806278	2.16749e-231	0.470901	1.03337e-56	0.0324786	0.303178	-0.0502556	0.110981	0.32294	7.11424e-26
COL3A1	antiquewhite4	-0.201261	1.1577e-10	0.201261	1.1577e-10	-0.551348	3.75241e-81	-0.305726	3.13562e-23	0.792641	3.42837e-218	0.0521644	0.0980426	-0.070905	0.0244435	-0.0712943	0.0236684	0.197036	2.84972e-10
COL5A2	antiquewhite4	-0.181234	6.95351e-09	0.181234	6.95351e-09	-0.506678	8.87282e-67	-0.280371	1.2064e-19	0.846092	7.30467e-277	0.0406381	0.197568	-0.0709167	0.0244199	-0.0828448	0.00853364	0.266659	7.44772e-18
SLC40A1	antiquewhite4	0.0171034	0.58774	-0.0171034	0.58774	-0.277361	3.04289e-19	-0.201838	1.02199e-10	0.625949	1.20951e-110	0.446669	1.52964e-50	0.183914	4.12323e-09	0.0129374	0.681767	0.388551	1.2369e-37
ANKAR	antiquewhite4	-0.31285	2.64906e-24	0.31285	2.64906e-24	-0.492025	1.64361e-62	-0.0619817	0.0492604	0.748548	1.58507e-181	0.570316	6.09055e-88	0.0723701	0.0216359	0.153917	9.225e-07	0.510905	4.76347e-68
MYO1B	antiquewhite4	-0.380297	5.32702e-36	0.380297	5.32702e-36	-0.282107	7.03763e-20	0.107881	0.000605438	0.699957	4.31246e-149	0.310455	6.12452e-24	-0.0696586	0.027075	-0.0918689	0.00352452	0.496021	1.18167e-63
TMEFF2	antiquewhite4	0.0596023	0.0586635	-0.0596023	0.0586635	-0.247105	1.78547e-15	-0.289732	6.30672e-21	0.689089	1.01648e-142	0.187052	2.21394e-09	0.0104087	0.741475	-0.037167	0.238648	0.289236	7.39546e-21
DNAH7	antiquewhite4	-0.168373	7.66688e-08	0.168373	7.66688e-08	-0.276876	3.52855e-19	-0.0817168	0.00947949	0.518842	1.75503e-70	0.282294	6.64032e-20	0.0158154	0.616173	0.068349	0.0300994	0.326189	2.15465e-26
PLCL1	antiquewhite4	-0.00399517	0.899239	0.00399517	0.899239	-0.253623	3.02618e-16	-0.280601	1.12331e-19	0.740642	9.36817e-176	0.0604145	0.0552991	0.0670793	0.033304	0.177074	1.54105e-08	0.314306	1.58483e-24
SATB2	antiquewhite4	-0.137815	1.13955e-05	0.137815	1.13955e-05	-0.346674	8.22218e-30	-0.247219	1.73188e-15	0.833055	1.1725e-260	0.0408493	0.195247	-0.0770321	0.014482	-0.0735467	0.0195884	0.318295	3.82599e-25
FTCDNL1	antiquewhite4	-0.269847	2.91609e-18	0.269847	2.91609e-18	0.0147162	0.640903	0.36864	9.03844e-34	0.260814	4.023e-17	-0.120822	0.000121334	0.0549141	0.0815518	0.0151874	0.630249	0.344374	2.04952e-29
SPATS2L	antiquewhite4	-0.324669	3.77459e-26	0.324669	3.77459e-26	-0.312101	3.44495e-24	0.124336	7.6196e-05	0.730739	8.13419e-169	0.331769	2.67736e-27	0.0386256	0.220707	-0.0358437	0.255794	0.567161	8.80786e-87
KCTD18	antiquewhite4	-0.0419364	0.183614	0.0419364	0.183614	-0.012728	0.686642	0.123584	8.42688e-05	0.588206	9.18081e-95	0.209201	2.01787e-11	-0.0601945	0.0561941	-0.117637	0.000183028	0.604742	1.84978e-101
AOX1	antiquewhite4	-0.0165128	0.600704	0.0165128	0.600704	-0.411807	1.69729e-42	-0.30056	1.80365e-22	0.559777	4.0846e-84	-0.0100549	0.749965	-0.0741361	0.0186278	-0.0791956	0.0119383	0.0906083	0.00400655
TRAK2	antiquewhite4	-0.267482	5.85422e-18	0.267482	5.85422e-18	-0.526196	8.53442e-73	-0.28047	1.16981e-19	0.787456	1.97298e-213	0.598128	9.82103e-99	0.0599955	0.0570139	0.0919929	0.00348009	0.381676	2.86266e-36
STRADB	antiquewhite4	-0.326728	1.76503e-26	0.326728	1.76503e-26	-0.509886	9.67513e-68	-0.0393781	0.211837	0.692074	1.92806e-144	0.262456	2.51572e-17	0.0399074	0.205755	-0.00935899	0.76675	0.369618	5.92168e-34
C2CD6	antiquewhite4	-0.182138	5.83538e-09	0.182138	5.83538e-09	-0.305196	3.75791e-23	0.071652	0.0229749	0.771567	1.22778e-199	0.199282	1.76957e-10	0.00231243	0.941575	0.0135621	0.667301	0.555864	9.93753e-83
NBEAL1	antiquewhite4	0.110633	0.000436129	-0.110633	0.000436129	0.312944	2.56256e-24	0.1193	0.000147852	0.350034	2.13467e-30	-0.0626922	0.0467108	-0.0241737	0.443516	-0.101815	0.00121503	0.443049	1.1599e-49
ABI2	antiquewhite4	-0.106555	0.000707148	0.106555	0.000707148	-0.23458	4.69237e-14	-0.0458106	0.146313	0.875118	4.42475311102504e-319	0.275163	5.93682e-19	0.0530368	0.0925444	0.0927286	0.00322669	0.636967	1.05625e-115
PARD3B	antiquewhite4	-0.160892	2.85511e-07	0.160892	2.85511e-07	-0.343572	2.81301e-29	0.0568608	0.0712944	0.71433	5.63214e-158	0.237048	2.50085e-14	-0.0115759	0.713695	-0.128427	4.36436e-05	0.499458	1.19334e-64
MAP2	antiquewhite4	-0.0433247	0.169513	0.0433247	0.169513	0.031828	0.312971	-0.0205402	0.515004	0.346862	7.62767e-30	0.0343397	0.276296	0.0811723	0.00996858	-0.0938981	0.00285825	0.263804	1.70646e-17
ERBB4	antiquewhite4	0.161725	2.47339e-07	-0.161725	2.47339e-07	0.080654	0.010455	-0.198229	2.21402e-10	0.365607	3.32016e-33	0.001927	0.9513	0.216924	3.44749e-12	-0.0274576	0.384082	0.227564	2.70162e-13
FN1	antiquewhite4	-0.051571	0.101929	0.051571	0.101929	-0.491039	3.12968e-62	-0.343928	2.44474e-29	0.877886	9.88131291682493e-324	0.216914	3.45555e-12	-0.00697657	0.825001	-0.0629374	0.0458567	0.336439	4.51974e-28
IGFBP5	antiquewhite4	0.203412	7.2622e-11	-0.203412	7.2622e-11	-0.372572	1.63735e-34	-0.418574	5.50781e-44	0.784327	1.27225e-210	-0.0216685	0.492184	-0.0616377	0.0505363	-0.0931001	0.00310522	0.205638	4.45792e-11
TNS1	antiquewhite4	-0.108394	0.000569808	0.108394	0.000569808	-0.358342	7.09094e-32	-0.237719	2.1044e-14	0.845636	2.86156e-276	0.285652	2.3139e-20	-0.0338602	0.283061	-0.0630567	0.0454464	0.411719	1.77386e-42
CTDSP1	antiquewhite4	-0.135585	1.58041e-05	0.135585	1.58041e-05	-0.227077	3.04478e-13	-0.0526538	0.0949271	0.820754	1.32054e-246	0.552385	1.63864e-81	-0.0785945	0.012602	0.0737193	0.0193027	0.676295	1.43335e-135
USP37	antiquewhite4	0.132118	2.60195e-05	-0.132118	2.60195e-05	0.27871	2.01312e-19	0.065149	0.0387323	0.188436	1.67737e-09	0.0785846	0.0126132	0.00918871	0.770874	0.125877	6.18983e-05	0.33755	2.94721e-28
CYP27A1	antiquewhite4	0.0278166	0.377893	-0.0278166	0.377893	-0.492639	1.0988e-62	-0.350564	1.72354e-30	0.639985	4.001e-117	0.105633	0.000787016	0.097259	0.00200265	-0.0649517	0.0393272	0.149867	1.78055e-06
WNT6	antiquewhite4	-0.188255	1.73955e-09	0.188255	1.73955e-09	-0.203024	7.90272e-11	-0.115202	0.000248903	0.579036	3.25348e-91	0.0474593	0.13232	-0.0565886	0.0726617	-0.0324261	0.303961	0.250301	7.52664e-16
DES	antiquewhite4	0.00481826	0.878627	-0.00481826	0.878627	-0.160059	3.29327e-07	-0.158186	4.52765e-07	0.305962	2.89162e-23	-0.014871	0.637394	-0.0376916	0.23208	-0.0418595	0.18442	0.0700822	0.0261545
SPEG	antiquewhite4	0.00898295	0.775866	-0.00898295	0.775866	-0.15014	1.70409e-06	-0.185948	2.75922e-09	0.413985	5.68075e-43	-0.04976	0.114551	-0.046043	0.144275	-0.0195814	0.534818	0.128881	4.09828e-05
CHPF	antiquewhite4	-0.384811	6.8964e-37	0.384811	6.8964e-37	-0.490282	5.12324e-62	0.00472958	0.880844	0.622924	2.7287e-109	-0.158081	4.60893e-07	0.0414861	0.188369	-0.11661	0.000208504	0.201828	1.02427e-10
OBSL1	antiquewhite4	0.0179171	0.570099	-0.0179171	0.570099	-0.328467	9.24569e-27	-0.260407	4.51779e-17	0.770317	1.33939e-198	0.0534359	0.090113	0.00870845	0.782541	-0.204804	5.35573e-11	0.325924	2.3759e-26
KCNE4	antiquewhite4	-0.175522	2.06414e-08	0.175522	2.06414e-08	-0.297487	5.0236e-22	-0.253816	2.86912e-16	0.752731	1.14501e-184	0.0582605	0.0645923	-0.0540386	0.0865392	-0.0492759	0.118125	0.273518	9.75235e-19
SERPINE2	antiquewhite4	-0.159102	3.87675e-07	0.159102	3.87675e-07	-0.479936	3.83569e-59	-0.239767	1.23956e-14	0.491653	2.09529e-62	0.0650974	0.0388873	-0.00873893	0.781799	-0.0511814	0.104547	0.0605995	0.0545557
NYAP2	antiquewhite4	0.470201	1.58314e-56	-0.470201	1.58314e-56	0.0771462	0.0143368	-0.169845	5.87809e-08	0.510656	5.66753e-68	0.0780211	0.0132653	0.198773	1.97215e-10	-0.0233953	0.458336	0.43849	1.4368e-48
IRS1	antiquewhite4	-0.0241246	0.444443	0.0241246	0.444443	-0.205818	4.28512e-11	0.00198099	0.949937	0.581309	4.39342e-92	-0.202647	8.57762e-11	-0.0441014	0.161986	-0.161384	2.62337e-07	0.302645	8.94147e-23
COL4A4	antiquewhite4	-0.154487	8.39771e-07	0.154487	8.39771e-07	-0.261556	3.25496e-17	-0.127618	4.87976e-05	0.373467	1.10641e-34	0.0379842	0.228474	-0.0255549	0.417903	-0.0208523	0.508637	0.11721	0.000193245
COL4A3	antiquewhite4	-0.141532	6.53128e-06	0.141532	6.53128e-06	-0.2215	1.17168e-12	-0.153026	1.06764e-06	0.315246	1.1359e-24	0.0671569	0.0331001	-0.0180441	0.567366	-0.0107139	0.734177	0.0914868	0.00366476
SLC19A3	antiquewhite4	-0.285247	2.6303e-20	0.285247	2.6303e-20	-0.360677	2.67459e-32	-0.13923	9.23563e-06	0.518371	2.45695e-70	-0.00270892	0.931581	-0.0733544	0.019911	-0.101723	0.00122763	0.106923	0.000677421
PID1	antiquewhite4	-0.368357	1.02108e-33	0.368357	1.02108e-33	-0.643257	1.10191e-118	0.0448493	0.154979	0.324622	3.83974e-26	-0.025908	0.411496	-0.0870713	0.00569443	-0.107293	0.000648764	-0.0337203	0.285057
ITM2C	antiquewhite4	-0.026789	0.39577	0.026789	0.39577	-0.500867	4.62802e-65	-0.394194	8.86819e-39	0.869804	1.32895870383852e-310	0.0129732	0.680935	0.109273	0.000513368	0.144032	4.45628e-06	0.252103	4.59926e-16
ECEL1	antiquewhite4	-0.270905	2.13087e-18	0.270905	2.13087e-18	-0.168228	7.86905e-08	-0.0877597	0.00532278	0.547094	1.09114e-79	0.074167	0.0185787	-0.0493346	0.117687	-0.0206706	0.512338	0.25751	1.02472e-16
EFHD1	antiquewhite4	-0.00475434	0.880225	0.00475434	0.880225	-0.244348	3.72522e-15	-0.271141	1.98617e-18	0.682349	6.59181e-139	0.0332099	0.292414	-0.0470615	0.135598	-0.0513441	0.103447	0.243093	5.19175e-15
DGKD	antiquewhite4	-0.104685	0.00087779	0.104685	0.00087779	-0.0933649	0.00302119	-0.143029	5.19941e-06	0.510313	7.19485e-68	0.466332	1.64398e-55	0.0540196	0.0866499	0.379448	7.80035e-36	0.403907	8.41687e-41
AGAP1	antiquewhite4	-0.261713	3.11268e-17	0.261713	3.11268e-17	-0.204759	5.40937e-11	0.0735828	0.0195283	0.731506	2.41867e-169	0.238678	1.64354e-14	0.166707	1.03269e-07	-0.0946334	0.00264671	0.537596	1.70182e-76
ACKR3	antiquewhite4	0.124901	7.06247e-05	-0.124901	7.06247e-05	-0.231872	9.28454e-14	-0.363313	8.80617e-33	0.671119	8.84615e-133	0.0997607	0.00152591	-0.0578062	0.0667081	-0.10705	0.000667426	0.259171	6.41451e-17
COL6A3	antiquewhite4	-0.184419	3.73386e-09	0.184419	3.73386e-09	-0.544338	9.43692e-79	-0.317331	5.40393e-25	0.730755	7.92722e-169	0.0434305	0.168472	-0.0728252	0.0208229	-0.0690096	0.0285393	0.14595	3.30888e-06
RAMP1	antiquewhite4	-0.113641	0.000302173	0.113641	0.000302173	-0.179226	1.02349e-08	-0.132345	2.51926e-05	0.607174	1.7742e-102	0.0192304	0.542165	-0.0272179	0.388247	-0.0151281	0.631586	0.286035	2.05034e-20
KLHL30	antiquewhite4	-0.135625	1.57135e-05	0.135625	1.57135e-05	-0.232951	7.08178e-14	-0.185731	2.8805e-09	0.623128	2.21318e-109	0.0117686	0.709145	-0.0711952	0.0238637	-0.0546729	0.082902	0.229551	1.65542e-13
HES6	antiquewhite4	-0.483304	4.56048e-60	0.483304	4.56048e-60	-0.120455	0.000127288	0.399811	6.11312e-40	0.266068	8.85027e-18	-0.0531778	0.0916799	0.0920478	0.00346056	0.118623	0.000161324	0.306526	2.38341e-23
ASB1	antiquewhite4	-0.312934	2.57139e-24	0.312934	2.57139e-24	-0.250025	8.1121e-16	0.192663	7.08999e-10	0.578654	4.54858e-91	-0.214893	5.52306e-12	-0.0623219	0.0480255	0.00754449	0.811015	0.377881	1.57097e-35
TWIST2	antiquewhite4	-0.0968881	0.00208395	0.0968881	0.00208395	-0.482932	5.77642e-60	-0.292047	2.98818e-21	0.58999	1.81475e-95	0.0292099	0.35446	-0.051274	0.10392	-0.0646153	0.0403595	0.0971314	0.00203028
CROCC2	antiquewhite4	0.0415644	0.187535	-0.0415644	0.187535	-0.375985	3.64624e-35	-0.307751	1.56403e-23	0.51988	8.34043e-71	-0.0169296	0.591541	-0.044137	0.161647	-0.00419752	0.894165	0.0787128	0.0124689
SNED1	antiquewhite4	-0.148213	2.31755e-06	0.148213	2.31755e-06	-0.493768	5.23268e-63	-0.286352	1.85462e-20	0.562833	3.28087e-85	0.171466	4.37474e-08	-0.0520292	0.0989175	-0.0518657	0.099984	0.109719	0.00048673
SEPTIN2	antiquewhite4	-0.308959	1.02991e-23	0.308959	1.02991e-23	-0.386914	2.63087e-37	-0.134346	1.8913e-05	0.866069	7.28139e-305	0.633719	3.43966e-114	0.0814078	0.00975441	0.0748513	0.0175177	0.600769	8.16016e-100
CNTN4	antiquewhite4	0.141421	6.64203e-06	-0.141421	6.64203e-06	-0.262082	2.80033e-17	-0.265754	9.69835e-18	0.702444	1.36704e-150	0.13513	1.68849e-05	0.0114147	0.71751	-0.043856	0.164336	0.339261	1.51954e-28
ITPR1	antiquewhite4	0.0504137	0.109861	-0.0504137	0.109861	-0.0364085	0.248373	-0.23931	1.39563e-14	0.394068	9.40953e-39	0.56139	1.08288e-84	0.14424	4.31587e-06	0.23481	4.42664e-14	0.305991	2.86362e-23
CAMK1	antiquewhite4	-0.0786532	0.0125358	0.0786532	0.0125358	-0.447575	9.17773e-51	-0.370821	3.51466e-34	0.897484	0	0.450043	2.26352e-51	-0.000359567	0.990907	0.0345009	0.274047	0.405033	4.85615e-41
TADA3	antiquewhite4	-0.289552	6.68226e-21	0.289552	6.68226e-21	-0.42233	7.94141e-45	-0.0636741	0.0433701	0.856584	4.86422e-291	0.0748276	0.0175534	-0.0639687	0.0424082	0.0374477	0.235117	0.451484	9.94927e-52
TTLL3	antiquewhite4	-0.183886	4.14607e-09	0.183886	4.14607e-09	-0.369714	5.67987e-34	-0.0349927	0.267261	0.697677	9.89742e-148	0.30924	9.34341e-24	-0.00230767	0.941695	-0.0428865	0.173873	0.470778	1.114e-56
BRK1	antiquewhite4	0.353346	5.56252e-31	-0.353346	5.56252e-31	0.0611518	0.0523856	-0.476736	2.83808e-58	0.564206	1.04683e-85	0.439778	7.08405e-49	0.0587357	0.0624386	-0.0303331	0.336254	0.359532	4.31786e-32
TIMP4	antiquewhite4	-0.014302	0.650326	0.014302	0.650326	-0.390549	4.89256e-38	-0.357799	8.88524e-32	0.750467	5.83971e-183	0.284127	3.74166e-20	0.0194907	0.536712	-0.0515092	0.102341	0.291644	3.40487e-21
MKRN2	antiquewhite4	-0.388861	1.07117e-37	0.388861	1.07117e-37	-0.0483022	0.125577	0.322648	7.91451e-26	0.603266	7.59708e-101	0.430857	8.91998e-47	0.0841391	0.0075529	0.210284	1.58143e-11	0.724928	6.90324e-165
CAND2	antiquewhite4	0.100029	0.00148153	-0.100029	0.00148153	0.190416	1.12322e-09	0.0323198	0.305549	0.464055	6.42991e-55	-0.0271776	0.38895	-0.0943353	0.00273069	-0.0864941	0.00602387	0.437614	2.3201e-48
FBLN2	antiquewhite4	0.00457543	0.8847	-0.00457543	0.8847	-0.462088	2.07014e-54	-0.319018	2.95061e-25	0.57954	2.08929e-91	0.168386	7.64934e-08	-0.0398854	0.206006	-0.0604162	0.0552922	0.137219	1.24423e-05
GRIP2	antiquewhite4	-0.146249	3.15805e-06	0.146249	3.15805e-06	-0.0575124	0.068107	0.127515	4.9488e-05	0.364869	4.5476e-33	-0.110958	0.000419348	-0.0599939	0.0570205	-0.080131	0.0109669	0.265074	1.18165e-17
COLQ	antiquewhite4	-0.348508	3.94693e-30	0.348508	3.94693e-30	-0.0927768	0.00321067	0.213542	7.53709e-12	0.691882	2.49198e-144	0.435274	8.28704e-48	0.0232454	0.461222	0.1965	3.19017e-10	0.735937	2.03041e-172
GALNT15	antiquewhite4	-0.177407	1.44716e-08	0.177407	1.44716e-08	-0.350949	1.47478e-30	-0.171033	4.73505e-08	0.321765	1.09182e-25	0.464909	3.86103e-55	0.00409097	0.896836	-0.0189961	0.547099	0.142995	5.22659e-06
RFTN1	antiquewhite4	-0.26958	3.15665e-18	0.26958	3.15665e-18	-0.481046	1.90617e-59	-0.214805	5.63605e-12	0.796091	1.9548e-221	0.46847	4.52741e-56	-0.0221864	0.481894	0.22704	3.07241e-13	0.402065	2.05957e-40
UBE2E2	antiquewhite4	-0.431043	8.07571e-47	0.431043	8.07571e-47	-0.165927	1.18624e-07	0.205063	5.06003e-11	0.538386	9.31211e-77	0.496054	1.15596e-63	-0.0304494	0.334403	-0.10402	0.000947199	0.522485	1.27501e-71
RARB	antiquewhite4	-0.157749	4.87426e-07	0.157749	4.87426e-07	-0.183363	4.59389e-09	-0.119724	0.000139977	0.626305	8.35703e-111	0.142784	5.39769e-06	0.0629025	0.0459775	-0.00248814	0.937145	0.346248	9.7411e-30
AZI2	antiquewhite4	-0.314187	1.65329e-24	0.314187	1.65329e-24	-0.12201	0.000103817	0.323747	5.29364e-26	0.217656	2.90513e-12	-0.139954	8.2867e-06	-0.109225	0.000516316	-0.151203	1.4359e-06	0.236257	3.06227e-14
ZCWPW2	antiquewhite4	0.325427	2.85436e-26	-0.325427	2.85436e-26	-0.287576	1.25713e-20	-0.51223	1.88869e-68	0.655322	1.3258e-124	-0.112168	0.000362075	-0.038648	0.220439	-0.188917	1.52224e-09	0.108253	0.000579404
RBMS3	antiquewhite4	-0.0586376	0.0628783	0.0586376	0.0628783	-0.549797	1.2894e-80	-0.419213	3.96916e-44	0.945804	0	0.252975	3.61896e-16	-0.0541687	0.0857827	-0.0844401	0.00733979	0.318077	4.13686e-25
CRTAP	antiquewhite4	0.13799	1.11038e-05	-0.13799	1.11038e-05	-0.351121	1.37539e-30	-0.420272	2.3017e-44	0.921895	0	0.361478	1.91007e-32	-0.0534227	0.0901932	-0.0831578	0.00828654	0.427625	4.9662e-46
SUSD5	antiquewhite4	0.0532834	0.0910364	-0.0532834	0.0910364	-0.225385	4.5995e-13	-0.229325	1.75074e-13	0.574078	2.4256e-89	-0.00396355	0.900032	-0.0493673	0.117444	-0.0568906	0.0711459	0.218096	2.62074e-12
STAC	antiquewhite4	-0.047114	0.135162	0.047114	0.135162	-0.370578	3.90501e-34	-0.26195	2.90849e-17	0.770628	7.39167e-199	0.135897	1.51018e-05	-0.0422074	0.180795	-0.00535281	0.865283	0.317154	5.75742e-25
ACVR2B	antiquewhite4	-0.00771544	0.806816	0.00771544	0.806816	-0.211351	1.24235e-11	-0.314894	1.28701e-24	0.773734	1.88283e-201	0.600808	7.86008e-100	0.0829615	0.00844074	0.0711026	0.0240475	0.492625	1.1092e-62
EXOG	antiquewhite4	-0.546403	1.87801e-79	0.546403	1.87801e-79	-0.472493	3.90135e-57	0.112223	0.000359647	0.697522	1.22279e-147	0.445663	2.69166e-50	0.0513205	0.103606	0.24984	8.53242e-16	0.51414	4.94154e-69
ENTPD3	antiquewhite4	0.128926	4.07294e-05	-0.128926	4.07294e-05	-0.0390855	0.215255	-0.145261	3.68432e-06	0.218132	2.5985e-12	-0.126785	5.46936e-05	-0.055553	0.0780609	-0.0663411	0.035298	0.0363364	0.249312
ZNF620	antiquewhite4	-0.0427947	0.174797	0.0427947	0.174797	-0.00205469	0.948078	-0.0788567	0.0123086	0.467392	8.68527e-56	0.712168	1.32398e-156	0.0514734	0.10258	0.014431	0.647384	0.505631	1.81937e-66
SEC22C	antiquewhite4	-0.029385	0.351582	0.029385	0.351582	-0.358003	8.16444e-32	-0.195428	3.99393e-10	0.887681	0	0.422192	8.53052e-45	0.133109	2.25911e-05	0.0802364	0.010862	0.562396	4.71344e-85
ZBTB47	antiquewhite4	-0.191497	9.00882e-10	0.191497	9.00882e-10	-0.497422	4.65659e-64	-0.224074	6.31914e-13	0.847428	1.31407e-278	0.315265	1.12836e-24	-0.00495884	0.875114	-0.0617047	0.0502859	0.394313	8.38401e-39
POMGNT2	antiquewhite4	0.0859382	0.00635723	-0.0859382	0.00635723	-0.157878	4.76952e-07	-0.101725	0.00122736	0.673331	5.76597e-134	0.0595225	0.059003	-0.0124068	0.694146	-0.164382	1.5577e-07	0.426808	7.63804e-46
TMEM42	antiquewhite4	0.386075	3.86814e-37	-0.386075	3.86814e-37	0.020435	0.517159	-0.317318	5.42952e-25	0.425735	1.343e-45	0.117172	0.000194169	-0.109729	0.000486152	-0.131524	2.83025e-05	0.262289	2.63916e-17
FYCO1	antiquewhite4	-0.056796	0.0716179	0.056796	0.0716179	-0.171677	4.20926e-08	-0.100958	0.00133688	0.59162	4.09173e-96	0.19249	7.34753e-10	0.0206114	0.513547	0.320775	1.56423e-25	0.420229	2.3537e-44
LRRC2	antiquewhite4	0.0854095	0.00668962	-0.0854095	0.00668962	-0.351757	1.06268e-30	-0.254242	2.55011e-16	0.541455	8.82448e-78	0.134943	1.73486e-05	0.0071397	0.820978	-0.0061596	0.845218	0.192265	7.69463e-10
PTH1R	antiquewhite4	-0.028509	0.366131	0.028509	0.366131	-0.516595	8.70571e-70	-0.349344	2.81945e-30	0.736436	9.05636e-173	0.0374526	0.235057	-0.0612754	0.05191	-0.0775199	0.0138702	0.163203	1.91412e-07
P4HTM	antiquewhite4	0.161411	2.61142e-07	-0.161411	2.61142e-07	-0.260386	4.54512e-17	-0.481774	1.20349e-59	0.839708	9.57525e-269	0.266286	8.30622e-18	0.0630535	0.0454574	0.0389595	0.216739	0.384774	7.01314e-37
NDUFAF3	antiquewhite4	-0.365632	3.28545e-33	0.365632	3.28545e-33	-0.409327	5.84555e-42	-0.0385047	0.222156	0.706595	3.97161e-153	0.502854	1.20779e-65	0.260321	4.62993e-17	0.0100879	0.749171	0.481765	1.21011e-59
LAMB2	antiquewhite4	-0.201568	1.08351e-10	0.201568	1.08351e-10	-0.495085	2.19576e-63	-0.273289	1.04484e-18	0.920301	0	0.480613	2.5046e-59	-0.0209464	0.506726	-0.085875	0.00639619	0.459639	8.78549e-54
KLHDC8B	antiquewhite4	-0.0011867	0.969998	0.0011867	0.969998	0.117194	0.000193636	-0.14111	6.96259e-06	0.354438	3.55656e-31	0.274072	8.2538e-19	-0.144078	4.42483e-06	-0.213669	7.31955e-12	0.293343	1.96063e-21
RHOA	antiquewhite4	0.309832	7.60737e-24	-0.309832	7.60737e-24	-0.0132911	0.673562	-0.447922	7.54208e-51	0.626337	8.08847e-111	0.623577	1.39712e-109	0.0456316	0.147899	0.105421	0.000806508	0.436818	3.58181e-48
TCTA	antiquewhite4	-0.286825	1.59595e-20	0.286825	1.59595e-20	-0.41484	3.68705e-43	-0.133464	2.14712e-05	0.763772	2.84393e-193	0.42037	2.18912e-44	0.124885	7.07745e-05	-0.054544	0.0836309	0.448002	7.21066e-51
SEMA3B	antiquewhite4	0.241558	7.76972e-15	-0.241558	7.76972e-15	-0.0776982	0.0136524	-0.162735	2.0767e-07	0.335559	6.33444e-28	0.199705	1.61672e-10	0.0801525	0.0109454	-0.0341582	0.278843	0.219315	1.96727e-12
C3orf18	antiquewhite4	0.0527164	0.0945343	-0.0527164	0.0945343	-0.367133	1.72842e-33	-0.102425	0.00113467	0.753795	1.77372e-185	0.165744	1.22531e-07	0.0117713	0.709081	0.144723	4.00488e-06	0.435714	6.52881e-48
PARP3	antiquewhite4	-0.540078	2.54852e-77	0.540078	2.54852e-77	-0.596482	4.57471e-98	0.0333466	0.290432	0.66765	6.09804e-131	0.163603	1.78504e-07	0.0275841	0.381894	-0.0813955	0.00976549	0.286138	1.98427e-20
PCBP4	antiquewhite4	-0.309781	7.74337e-24	0.309781	7.74337e-24	-0.387062	2.4574e-37	-0.0998591	0.00150949	0.740855	6.59693e-176	0.370692	3.71696e-34	0.0112911	0.720441	-0.0514122	0.10299	0.44623	1.95796e-50
ABHD14B	antiquewhite4	0.250504	7.12077e-16	-0.250504	7.12077e-16	-0.273747	9.10298e-19	-0.509723	1.08403e-67	0.778279	2.52386e-205	0.205946	4.16542e-11	-0.00864384	0.784114	0.0332802	0.291394	0.273865	8.78571e-19
ABHD14A	antiquewhite4	-0.000458292	0.988411	0.000458292	0.988411	-0.443006	1.18774e-49	-0.240833	9.39064e-15	0.751284	1.42064e-183	0.218594	2.33141e-12	0.0584876	0.0635553	0.0933478	0.00302658	0.34105	7.57044e-29
TNNC1	antiquewhite4	0.0286476	0.363805	-0.0286476	0.363805	-0.30298	7.98308e-23	-0.312896	2.60633e-24	0.713646	1.53515e-157	-0.00872704	0.782088	-0.0697421	0.0268913	-0.0564329	0.0734536	0.218744	2.25054e-12
NT5DC2	antiquewhite4	-0.0964206	0.00219071	0.0964206	0.00219071	-0.0427376	0.175374	-0.0238872	0.44894	0.454769	1.50287e-52	-0.213856	7.013e-12	-0.115687	0.000234221	-0.158581	4.23478e-07	0.214869	5.55275e-12
ITIH3	antiquewhite4	-0.0273963	0.385144	0.0273963	0.385144	-0.185672	2.91447e-09	-0.196535	3.16641e-10	0.46518	3.28219e-55	-0.019209	0.542614	-0.0302592	0.337432	-0.0341255	0.279305	0.150193	1.68986e-06
MUSTN1	antiquewhite4	-0.00360117	0.909131	0.00360117	0.909131	-0.169916	5.80242e-08	-0.207099	3.22693e-11	0.496123	1.10416e-63	-0.019781	0.53066	-0.0436974	0.165869	-0.0506367	0.108295	0.171365	4.45642e-08
STIMATE	antiquewhite4	-0.214529	6.00566e-12	0.214529	6.00566e-12	-0.325426	2.85533e-26	-0.0920495	0.00345994	0.754434	5.76559e-186	0.225465	4.51097e-13	-0.0541865	0.0856796	0.152846	1.09953e-06	0.442143	1.91818e-49
CACNA1D	antiquewhite4	-0.198178	2.23796e-10	0.198178	2.23796e-10	0.0409916	0.193694	0.233669	5.91004e-14	0.465781	2.28984e-55	0.0683208	0.0301675	0.0217809	0.48994	-0.0151633	0.630792	0.486856	4.70318e-61
CACNA2D3	antiquewhite4	-0.222572	9.06795e-13	0.222572	9.06795e-13	-0.308406	1.24736e-23	0.128975	4.04537e-05	0.718988	5.65258e-161	-0.0237514	0.451521	-0.0344839	0.274283	-0.0420817	0.182098	0.472207	4.65053e-57
TASOR	antiquewhite4	-0.144451	4.17699e-06	0.144451	4.17699e-06	0.0706914	0.0248782	0.190095	1.19914e-09	0.600628	9.32619e-100	0.570253	6.42837e-88	-0.0445979	0.157309	0.227927	2.47136e-13	0.798085	2.44487e-223
PXK	antiquewhite4	0.0370141	0.240586	-0.0370141	0.240586	-0.256521	1.352e-16	-0.265012	1.20331e-17	0.746118	9.93918e-180	0.261168	3.6369e-17	0.0367748	0.243643	0.0993254	0.00160052	0.418609	5.41192e-44
PDHB	antiquewhite4	-0.388937	1.0345e-37	0.388937	1.0345e-37	-0.0806933	0.0104174	0.207014	3.28819e-11	0.470301	1.48986e-56	0.078965	0.0121892	-0.0893396	0.00455123	-0.130604	3.22232e-05	0.40529	4.28058e-41
KCTD6	antiquewhite4	-0.0400988	0.203587	0.0400988	0.203587	-0.146863	2.86819e-06	0.00277079	0.930022	0.714033	8.71088e-158	0.562224	5.43273e-85	0.108588	0.000556904	0.0798322	0.0112693	0.648462	3.32391e-121
ACOX2	antiquewhite4	-0.0601128	0.0565295	0.0601128	0.0565295	-0.550921	5.27429e-81	-0.390435	5.15938e-38	0.896668	0	0.0786456	0.0125443	-0.0436305	0.166519	-0.0952645	0.00247661	0.250476	7.17642e-16
PTPRG	antiquewhite4	-0.223878	6.62415e-13	0.223878	6.62415e-13	-0.499724	9.98202e-65	-0.218666	2.29226e-12	0.896745	0	0.499557	1.11672e-64	-0.0627055	0.0466642	-0.0739731	0.0188893	0.464863	3.96861e-55
PRICKLE2	antiquewhite4	-0.191302	9.37461e-10	0.191302	9.37461e-10	-0.47535	6.70725e-58	-0.198458	2.10893e-10	0.843158	4.36419e-273	0.181176	7.03224e-09	-0.0576722	0.067343	-0.120822	0.000121337	0.360783	2.55757e-32
LRIG1	antiquewhite4	-0.151816	1.30033e-06	0.151816	1.30033e-06	-0.219567	1.85378e-12	-0.0322251	0.30697	0.670491	1.912e-132	0.185541	2.9908e-09	0.194696	4.6528e-10	0.400994	3.45683e-40	0.488464	1.66617e-61
TMF1	antiquewhite4	0.0994089	0.00158597	-0.0994089	0.00158597	-0.0794873	0.0116275	-0.377719	1.68869e-35	0.694304	9.6591e-146	0.528842	1.21525e-73	0.141363	6.70103e-06	0.204653	5.53661e-11	0.481811	1.17522e-59
ARL6IP5	antiquewhite4	0.123841	8.14194e-05	-0.123841	8.14194e-05	-0.295314	1.02874e-21	-0.323881	5.04142e-26	0.580229	1.14018e-91	0.350611	1.69098e-30	0.219751	1.77496e-12	0.379194	8.73834e-36	0.311538	4.19693e-24
MITF	antiquewhite4	0.151447	1.3804e-06	-0.151447	1.3804e-06	-0.413476	7.34082e-43	-0.446906	1.33808e-50	0.798971	3.42621e-224	-0.0020167	0.949036	0.253376	3.2402e-16	-0.0728788	0.0207289	0.209527	1.87568e-11
GXYLT2	antiquewhite4	0.25281	3.787e-16	-0.25281	3.787e-16	-0.292005	3.02865e-21	-0.301084	1.51286e-22	0.557455	2.72839e-83	0.0405421	0.19863	0.00790266	0.802224	-0.0487737	0.121924	0.184342	3.79033e-09
PDZRN3	antiquewhite4	-0.139216	9.25444e-06	0.139216	9.25444e-06	-0.543046	2.57804e-78	-0.330963	3.62815e-27	0.842582	2.35442e-272	-0.00547892	0.862141	0.0184097	0.559541	-0.0922893	0.00337589	0.220186	1.60114e-12
CNTN3	antiquewhite4	0.123876	8.10423e-05	-0.123876	8.10423e-05	-0.411906	1.61568e-42	-0.31954	2.44461e-25	0.658868	2.13991e-126	0.074069	0.0187351	0.00516315	0.870014	-0.044626	0.157047	0.202996	7.95129e-11
ROBO2	antiquewhite4	0.0569123	0.0710383	-0.0569123	0.0710383	-0.352981	6.45534e-31	-0.203752	6.7424e-11	0.52381	4.87235e-72	0.0163145	0.605084	-0.0381804	0.226077	-0.0643735	0.0411155	0.174322	2.58248e-08
VGLL3	antiquewhite4	-0.130585	3.23083e-05	0.130585	3.23083e-05	-0.498751	1.91661e-64	-0.312191	3.33896e-24	0.826597	3.84478e-253	0.0650414	0.0390559	-0.0679551	0.0310641	-0.0797064	0.0113988	0.250181	7.77575e-16
HTR1F	antiquewhite4	-0.158295	4.44527e-07	0.158295	4.44527e-07	-0.203944	6.46609e-11	-0.15917	3.83209e-07	0.618026	3.94528e-107	0.0763241	0.0154125	-0.061404	0.0514188	-0.032399	0.304365	0.271767	1.64791e-18
C3orf38	antiquewhite4	-0.212297	1.0019e-11	0.212297	1.0019e-11	-0.169904	5.81478e-08	0.0298086	0.34468	0.783727	4.33894e-210	0.341748	5.76145e-29	-0.00720311	0.819415	0.171842	4.08368e-08	0.663772	6.4748e-129
EPHA3	antiquewhite4	-0.040835	0.195404	0.040835	0.195404	-0.273799	8.96123e-19	-0.271427	1.8241e-18	0.766463	1.92514e-195	0.0532231	0.0914034	-0.0683207	0.0301678	-0.0561739	0.0747862	0.297295	5.35414e-22
DHFR2	antiquewhite4	0.131453	2.85905e-05	-0.131453	2.85905e-05	-0.10579	0.000772913	0.0414367	0.188896	0.486095	7.66787e-61	0.204692	5.48903e-11	0.00302705	0.923569	0.0509905	0.105849	0.462818	1.34223e-54
COL8A1	antiquewhite4	-0.154885	7.86269e-07	0.154885	7.86269e-07	-0.40129	2.99651e-40	-0.176555	1.69994e-08	0.491877	1.81045e-62	0.135925	1.50411e-05	0.064872	0.0395697	-0.0714111	0.0234399	0.163429	1.84028e-07
CMSS1	antiquewhite4	-0.0545795	0.0834293	0.0545795	0.0834293	0.0620288	0.049088	0.21931	1.96987e-12	0.325756	2.52885e-26	0.0455913	0.148257	-0.0680411	0.0308512	-0.0592765	0.0600599	0.379421	7.89322e-36
FILIP1L	antiquewhite4	-0.122374	9.89582e-05	0.122374	9.89582e-05	-0.270161	2.65735e-18	-0.26614	8.66673e-18	0.697094	2.19514e-147	0.140009	8.21899e-06	-0.0939411	0.00284549	-0.064539	0.0405968	0.258421	7.93026e-17
ABI3BP	antiquewhite4	0.110365	0.000450469	-0.110365	0.000450469	-0.404359	6.75115e-41	-0.344149	2.24054e-29	0.589029	4.3522e-95	0.0168868	0.592479	0.00533763	0.865662	-0.0683073	0.0302004	0.118063	0.000173335
PCNP	antiquewhite4	0.398324	1.24697e-39	-0.398324	1.24697e-39	0.144792	3.96229e-06	-0.380874	4.10931e-36	0.701364	6.15081e-150	0.372699	1.54911e-34	-0.00884538	0.779209	-0.0279189	0.37614	0.539629	3.59837e-77
BBX	antiquewhite4	0.260217	4.76867e-17	-0.260217	4.76867e-17	0.082595	0.00873553	-0.244751	3.34772e-15	0.741631	1.82446e-176	0.504415	4.17718e-66	0.00521756	0.868656	0.212944	8.64247e-12	0.658535	3.16084e-126
CD47	antiquewhite4	-0.383671	1.159e-36	0.383671	1.159e-36	-0.27812	2.41253e-19	0.295438	9.87716e-22	0.325507	2.77144e-26	0.0685364	0.0296496	0.08838	0.00500681	0.239308	1.39617e-14	0.325792	2.49503e-26
IFT57	antiquewhite4	-0.108097	0.000590183	0.108097	0.000590183	-0.209154	2.03928e-11	-0.0773676	0.0140587	0.751527	9.31053e-184	0.200784	1.28269e-10	0.0465319	0.140059	0.0278432	0.377437	0.504288	4.55455e-66
DZIP3	antiquewhite4	0.231649	9.81909e-14	-0.231649	9.81909e-14	-0.253348	3.26535e-16	-0.324307	4.3117e-26	0.74403	3.34989e-178	0.086312	0.0061313	-0.0135341	0.667946	0.257067	1.16058e-16	0.371129	3.07284e-34
NECTIN3	antiquewhite4	-0.0816488	0.00953942	0.0816488	0.00953942	-0.479237	5.94717e-59	-0.372321	1.82733e-34	0.889733	0	0.302425	9.6303e-23	0.0520723	0.0986384	0.0527859	0.0941002	0.364926	4.44038e-33
CCDC80	antiquewhite4	0.157185	5.35918e-07	-0.157185	5.35918e-07	-0.41898	4.47466e-44	-0.367405	1.53761e-33	0.69624	7.02121e-147	0.0466011	0.139469	-0.0280587	0.373754	-0.0689224	0.0287413	0.18694	2.2644e-09
CFAP44	antiquewhite4	-0.143602	4.76147e-06	0.143602	4.76147e-06	-0.221997	1.04053e-12	0.100909	0.0013442	0.471135	8.95823e-57	0.362619	1.18105e-32	0.043671	0.166125	0.123216	8.84944e-05	0.450268	1.99152e-51
LSAMP	antiquewhite4	-0.034714	0.271092	0.034714	0.271092	-0.322218	9.25637e-26	-0.232817	7.3242e-14	0.563282	2.25882e-85	0.204583	5.62187e-11	0.0636159	0.0435624	-0.0142733	0.650981	0.253682	2.97697e-16
POPDC2	antiquewhite4	-0.138637	1.00885e-05	0.138637	1.00885e-05	-0.237026	2.51442e-14	-0.207095	3.2296e-11	0.62398	9.233e-110	0.69084	9.98675e-144	0.0276262	0.381167	0.0462679	0.142323	0.433981	1.66767e-47
SEMA5B	antiquewhite4	-0.202291	9.26611e-11	0.202291	9.26611e-11	-0.204056	6.30935e-11	-0.101592	0.00124577	0.54606	2.45639e-79	0.0883538	0.00501981	-0.0578681	0.0664168	-0.0314801	0.318293	0.244193	3.88158e-15
ADCY5	antiquewhite4	0.0774812	0.0139179	-0.0774812	0.0139179	-0.284219	3.63464e-20	-0.311792	3.83924e-24	0.607458	1.34785e-102	0.00126241	0.968085	-0.0421866	0.18101	-0.0663154	0.035369	0.179282	1.01255e-08
MYLK	antiquewhite4	-0.105178	0.000829473	0.105178	0.000829473	-0.256455	1.37729e-16	-0.258017	8.8851e-17	0.666137	3.79623e-130	0.297074	5.76065e-22	-0.0656506	0.0372541	-0.0422266	0.180597	0.294933	1.16603e-21
KALRN	antiquewhite4	-0.138248	1.06874e-05	0.138248	1.06874e-05	-0.158231	4.49348e-07	-0.116589	0.000209056	0.435902	5.89534e-48	0.739499	6.14505e-175	0.115893	0.000228228	0.00903074	0.774706	0.402802	1.44075e-40
ITGB5	antiquewhite4	-0.0858271	0.00642584	0.0858271	0.00642584	-0.258816	7.09337e-17	-0.144782	3.9685e-06	0.613805	2.67642e-105	-0.205539	4.5569e-11	-0.16517	1.356e-07	-0.218578	2.34028e-12	0.21389	6.95771e-12
ABTB1	antiquewhite4	-0.22407	6.32527e-13	0.22407	6.32527e-13	-0.320498	1.72902e-25	-0.146772	2.90919e-06	0.766187	3.22306e-195	0.355736	2.08561e-31	-0.0654122	0.0379506	0.0356979	0.257733	0.440707	4.24515e-49
MGLL	antiquewhite4	0.0381196	0.226818	-0.0381196	0.226818	-0.152591	1.14632e-06	-0.240336	1.06899e-14	0.521841	2.03168e-71	0.703086	5.58177e-151	-0.0426741	0.176017	-0.0266363	0.39847	0.371355	2.78537e-34
IFT122	antiquewhite4	-0.452017	7.33036e-52	0.452017	7.33036e-52	-0.465624	2.51609e-55	0.211079	1.3212e-11	0.630034	1.70252e-112	0.237469	2.24414e-14	0.0362076	0.250996	-0.0623125	0.0480591	0.45168	8.89035e-52
COL6A5	antiquewhite4	-0.192868	6.79628e-10	0.192868	6.79628e-10	-0.371022	3.21998e-34	-0.163348	1.86657e-07	0.378931	9.8282e-36	0.0305106	0.333432	-0.0341249	0.279313	-0.0410302	0.193274	0.0540779	0.0863099
COL6A6	antiquewhite4	-0.139889	8.36774e-06	0.139889	8.36774e-06	-0.376683	2.67644e-35	-0.197682	2.48617e-10	0.457681	2.76644e-53	0.0445844	0.157434	-0.0320359	0.30982	-0.045325	0.150644	0.103783	0.000973089
CPNE4	antiquewhite4	0.382679	1.81834e-36	-0.382679	1.81834e-36	0.311091	4.90678e-24	-0.099764	0.00152535	0.317636	4.8466e-25	0.0285771	0.364987	-0.0368837	0.242248	-0.0794137	0.0117053	0.346583	8.52352e-30
ACAD11	antiquewhite4	-0.426315	9.90189e-46	0.426315	9.90189e-46	-0.402554	1.62485e-40	0.22218	9.95927e-13	0.479865	4.00876e-59	0.158532	4.26992e-07	-0.0677071	0.0316849	-0.127328	5.07791e-05	0.33876	1.84608e-28
ACKR4	antiquewhite4	0.0767923	0.0147915	-0.0767923	0.0147915	-0.278732	1.99956e-19	-0.179717	9.3158e-09	0.307263	1.84985e-23	-0.0718653	0.0225699	-0.0720724	0.0221827	-0.106371	0.000722445	0.0238727	0.449214
NPHP3	antiquewhite4	-0.184471	3.6954e-09	0.184471	3.6954e-09	-0.255918	1.60035e-16	-0.0546624	0.0829609	0.713157	3.13446e-157	0.44908	3.91432e-51	-0.0593504	0.0597409	0.00396456	0.900007	0.54857	3.40875e-80
RAB6B	antiquewhite4	-0.1091	0.000524058	0.1091	0.000524058	-0.221281	1.23442e-12	-0.214734	5.72956e-12	0.638367	2.32498e-116	0.0496232	0.115552	0.00683714	0.828444	-0.0363411	0.249251	0.26213	2.76228e-17
AMOTL2	antiquewhite4	0.0716159	0.0230441	-0.0716159	0.0230441	-0.165944	1.18251e-07	-0.333155	1.58402e-27	0.663483	9.14163e-129	0.275642	5.13546e-19	-0.157882	4.76567e-07	-0.189717	1.29463e-09	0.290896	4.33566e-21
DZIP1L	antiquewhite4	-0.115207	0.000248731	0.115207	0.000248731	-0.22314	7.9127e-13	-0.0267327	0.396764	0.593067	1.08279e-96	-0.00651737	0.836351	-0.0847488	0.00712683	-0.191292	9.3935e-10	0.337039	3.58824e-28
FAIM	antiquewhite4	-0.378442	1.22301e-35	0.378442	1.22301e-35	-0.187463	2.03944e-09	0.240859	9.32905e-15	0.564823	6.25701e-86	-0.0425135	0.17765	-0.0969466	0.00207092	-0.245515	2.7323e-15	0.40054	4.30358e-40
CLSTN2	antiquewhite4	-0.0655623	0.0375108	0.0655623	0.0375108	-0.297141	5.63337e-22	-0.245625	2.65301e-15	0.636173	2.48633e-115	0.00455876	0.885117	-0.0671154	0.0332089	-0.0570486	0.0703633	0.179379	9.93932e-09
PXYLP1	antiquewhite4	-0.187216	2.14286e-09	0.187216	2.14286e-09	-0.357036	1.219e-31	0.0663764	0.0352004	0.76043	1.28134e-190	-0.0505327	0.109023	0.0614849	0.0511118	0.0675318	0.0321299	0.462275	1.85296e-54
ZBTB38	antiquewhite4	-0.0706857	0.0248898	0.0706857	0.0248898	-0.398734	1.02472e-39	-0.255002	2.06529e-16	0.81115	2.30092e-236	0.702689	9.72237e-151	0.138391	1.04633e-05	0.0759737	0.015892	0.518703	1.93758e-70
TFDP2	antiquewhite4	0.179014	1.06585e-08	-0.179014	1.06585e-08	0.0695484	0.027319	0.101616	0.00124234	0.471539	7.00073e-57	0.115141	0.000250811	0.0635316	0.0438421	-0.00681549	0.828979	0.546527	1.70302e-79
TRPC1	antiquewhite4	-0.168179	7.9382e-08	0.168179	7.9382e-08	-0.485413	1.18736e-60	-0.250137	7.86924e-16	0.937504	0	0.3858	4.38788e-37	-0.0352442	0.263836	-0.0538353	0.0877319	0.471125	9.01627e-57
PCOLCE2	antiquewhite4	0.172799	3.42416e-08	-0.172799	3.42416e-08	-0.26788	5.20923e-18	-0.220998	1.32042e-12	0.419713	3.07051e-44	0.0247059	0.433542	-0.0179978	0.568362	-0.0461014	0.143766	0.11897	0.000154294
ZIC4	antiquewhite4	0.0598206	0.0577427	-0.0598206	0.0577427	-0.468878	3.53701e-56	-0.381597	2.967e-36	0.737451	1.74633e-173	0.0253223	0.422153	-0.06774	0.0316017	-0.0622319	0.0483496	0.169505	6.25092e-08
ZIC1	antiquewhite4	0.0585333	0.0633486	-0.0585333	0.0633486	-0.44829	6.12487e-51	-0.362166	1.4295e-32	0.757222	4.11233e-188	0.0662382	0.0355839	-0.0543665	0.0846432	-0.0649241	0.039411	0.216029	4.24526e-12
AGTR1	antiquewhite4	0.241213	8.50396e-15	-0.241213	8.50396e-15	-0.338858	1.77664e-28	-0.356978	1.24865e-31	0.658499	3.29574e-126	0.0467689	0.138048	-0.0476288	0.130942	-0.060835	0.0536215	0.19369	5.73436e-10
CPB1	antiquewhite4	0.0783904	0.0128346	-0.0783904	0.0128346	-0.270684	2.27516e-18	-0.190418	1.12283e-09	0.383362	1.33394e-36	-0.0179552	0.569277	0.0296811	0.346749	-0.0318031	0.31335	0.0925781	0.00327711
GYG1	antiquewhite4	-0.29582	8.71085e-22	0.29582	8.71085e-22	-0.411947	1.58234e-42	-0.215067	5.30525e-12	0.790573	2.81676e-216	0.394633	7.2089e-39	0.00229114	0.942112	0.160945	2.82921e-07	0.401216	3.10615e-40
HLTF	antiquewhite4	-0.140466	7.67273e-06	0.140466	7.67273e-06	-0.235433	3.77852e-14	-0.066639	0.0344814	0.833388	4.69865e-261	0.429379	1.96037e-46	0.14415	4.37601e-06	0.16637	1.09662e-07	0.638483	2.05003e-116
HPS3	antiquewhite4	-0.302879	8.25898e-23	0.302879	8.25898e-23	-0.401052	3.36242e-40	0.0848895	0.00703165	0.594799	2.18637e-97	0.363701	7.47017e-33	0.094986	0.00255041	0.327641	1.25734e-26	0.466714	1.30706e-55
CP	antiquewhite4	0.0134188	0.670608	-0.0134188	0.670608	-0.456148	6.75987e-53	-0.310055	7.04082e-24	0.509722	1.08476e-67	0.0244405	0.438499	-0.0504704	0.109461	-0.0616659	0.0504307	0.0452472	0.151346
PFN2	antiquewhite4	0.202109	9.63719e-11	-0.202109	9.63719e-11	-0.186223	2.61191e-09	-0.382452	2.01527e-36	0.711219	5.25194e-156	-0.0756541	0.0163409	-0.0693068	0.0278606	-0.150454	1.62034e-06	0.26001	5.05779e-17
MED12L	antiquewhite4	-0.0175509	0.578006	0.0175509	0.578006	-0.0660726	0.0360481	0.208818	2.19888e-11	0.297818	4.50112e-22	-0.184067	4.0012e-09	-0.0682075	0.0304429	0.166055	1.15958e-07	0.276354	4.13581e-19
P2RY14	antiquewhite4	0.0221461	0.48269	-0.0221461	0.48269	-0.28298	5.35993e-20	-0.23749	2.23253e-14	0.592031	2.8079e-96	0.0619622	0.0493322	0.0208662	0.508355	0.104559	0.0008906	0.210887	1.38003e-11
MME	antiquewhite4	-0.104038	0.000945274	0.104038	0.000945274	-0.448539	5.31915e-51	-0.268489	4.35472e-18	0.509622	1.16241e-67	0.0352461	0.26381	-0.0188768	0.549619	-0.0462038	0.142877	0.0724268	0.0215332
KCNAB1	antiquewhite4	0.106119	0.000743984	-0.106119	0.000743984	-0.114501	0.000271609	-0.215023	5.35966e-12	0.403589	9.82804e-41	-0.01624	0.606733	-0.0363301	0.249394	-0.0240103	0.446603	0.141616	6.44909e-06
PTX3	antiquewhite4	-0.209486	1.89294e-11	0.209486	1.89294e-11	-0.367425	1.52432e-33	-0.163249	1.89894e-07	0.165537	1.27086e-07	-0.0329787	0.295788	0.000766667	0.980614	-0.0433912	0.168858	-0.14459	4.08842e-06
SLC66A1L	antiquewhite4	0.192951	6.68119e-10	-0.192951	6.68119e-10	-0.246096	2.33985e-15	-0.183572	4.40938e-09	0.481604	1.34014e-59	0.0163233	0.604889	0.0601191	0.0565038	-0.0465029	0.140305	0.20398	6.41534e-11
SHOX2	antiquewhite4	-0.0329324	0.296468	0.0329324	0.296468	-0.500204	7.23125e-65	-0.3758	3.95807e-35	0.876441	2.99403781379795e-321	0.0459832	0.144797	-0.0754118	0.0166886	-0.0781658	0.0130951	0.254035	2.70056e-16
PPM1L	antiquewhite4	0.00944788	0.7646	-0.00944788	0.7646	0.270802	2.1969e-18	0.246626	2.03005e-15	0.191708	8.6277e-10	-0.300535	1.81896e-22	-0.0182086	0.563838	-0.106943	0.000675888	0.291738	3.30273e-21
B3GALNT1	antiquewhite4	0.00816222	0.79587	-0.00816222	0.79587	-0.417143	1.14464e-43	-0.298088	4.11523e-22	0.919107	0	0.297668	4.73196e-22	0.00386317	0.902551	-0.0700501	0.0262233	0.437112	3.05109e-48
NMD3	antiquewhite4	0.0660429	0.0361318	-0.0660429	0.0361318	0.0203455	0.518995	-0.128401	4.38051e-05	0.619535	8.60634e-108	0.114549	0.000270025	-0.0669595	0.0336208	-0.0545807	0.0834226	0.414276	4.90397e-43
ZBBX	antiquewhite4	-0.241719	7.44962e-15	0.241719	7.44962e-15	-0.122157	0.000101835	0.171921	4.0248e-08	0.335373	6.8005e-28	0.27877	1.97614e-19	-0.0625731	0.0471304	-0.065838	0.0367143	0.377531	1.83612e-35
SERPINI1	antiquewhite4	-0.118588	0.000162062	0.118588	0.000162062	-0.23521	3.99861e-14	-0.194723	4.62691e-10	0.661542	9.17698e-128	0.145665	3.45958e-06	-0.0552423	0.0797431	-0.0344955	0.274121	0.293427	1.90768e-21
GOLIM4	antiquewhite4	-0.218035	2.65866e-12	0.218035	2.65866e-12	-0.488679	1.44982e-61	-0.13158	2.80791e-05	0.911247	0	0.478625	8.72617e-59	0.0931426	0.0030916	-0.0633441	0.0444696	0.542841	3.02271e-78
NLGN1	antiquewhite4	0.111707	0.00038296	-0.111707	0.00038296	-0.406132	2.83331e-41	-0.357536	9.9113e-32	0.572967	6.3144e-89	0.189855	1.25904e-09	0.0526432	0.0949937	-0.0479398	0.128443	0.146792	2.90018e-06
NAALADL2	antiquewhite4	0.0330892	0.294173	-0.0330892	0.294173	-0.324964	3.38624e-26	-0.18705	2.21496e-09	0.741921	1.12859e-176	0.182848	5.08135e-09	0.111012	0.000416656	-0.0990761	0.00164476	0.416355	1.71015e-43
ZMAT3	antiquewhite4	0.0962424	0.00223273	-0.0962424	0.00223273	-0.0260488	0.408958	0.0291911	0.35477	0.610566	6.51678e-104	-0.00165166	0.958252	0.0936674	0.00292774	0.0830587	0.00836413	0.531691	1.46244e-74
USP13	antiquewhite4	-0.311508	4.24009e-24	0.311508	4.24009e-24	-0.331073	3.48082e-27	-0.101428	0.00126876	0.771412	1.65121e-199	0.507591	4.73413e-67	0.239131	1.46197e-14	0.086109	0.00625312	0.524382	3.21238e-72
TTC14	antiquewhite4	-0.481912	1.10259e-59	0.481912	1.10259e-59	-0.44782	7.99032e-51	0.120352	0.000129003	0.594173	3.90305e-97	0.429452	1.88563e-46	0.0291486	0.355472	0.258536	7.67622e-17	0.467881	6.46599e-56
AP2M1	antiquewhite4	-0.294982	1.14736e-21	0.294982	1.14736e-21	-0.258758	7.20981e-17	-0.0889966	0.00470956	0.751259	1.48367e-183	0.606819	2.50063e-102	0.023693	0.452637	-0.0511282	0.104909	0.560574	2.12171e-84
CHRD	antiquewhite4	-0.200102	1.48493e-10	0.200102	1.48493e-10	-0.550406	7.94578e-81	-0.338281	2.22179e-28	0.832617	3.8741e-260	0.0385601	0.221492	-0.0735833	0.0195275	-0.0869108	0.00578436	0.201316	1.14384e-10
MAGEF1	antiquewhite4	-0.173081	3.25056e-08	0.173081	3.25056e-08	-0.265181	1.1456e-17	0.0565713	0.0727493	0.786813	7.52365e-213	-0.100351	0.0014298	0.0309558	0.326423	-0.150104	1.71404e-06	0.489202	1.03382e-61
C3orf70	antiquewhite4	-0.26536	1.08761e-17	0.26536	1.08761e-17	-0.203385	7.30547e-11	0.0155894	0.621223	0.655515	1.06085e-124	0.277723	2.72371e-19	0.183409	4.55307e-09	-0.0204242	0.51738	0.47065	1.20446e-56
DGKG	antiquewhite4	-0.00179454	0.954644	0.00179454	0.954644	-0.183823	4.19823e-09	-0.212714	9.10942e-12	0.537429	1.93235e-76	-0.0220432	0.484728	-0.0478184	0.129414	-0.0484062	0.124764	0.187006	2.23477e-09
RPL39L	antiquewhite4	-0.129834	3.58915e-05	0.129834	3.58915e-05	-0.019299	0.540725	0.178397	1.19897e-08	0.402255	1.87833e-40	-0.0573993	0.0686518	-0.0148259	0.638415	0.0182667	0.562595	0.360703	2.64489e-32
MASP1	antiquewhite4	-0.192969	6.65653e-10	0.192969	6.65653e-10	-0.495263	1.95172e-63	-0.273057	1.12013e-18	0.636694	1.41795e-115	0.0336351	0.286276	-0.0603151	0.0557019	-0.0691578	0.0281991	0.127593	4.89632e-05
LPP	antiquewhite4	-0.131902	2.68291e-05	0.131902	2.68291e-05	-0.223323	7.57253e-13	-0.192393	7.49469e-10	0.83155	7.05148e-259	0.417957	7.55521e-44	-0.0210832	0.503954	0.0853264	0.00674327	0.536699	3.36566e-76
TPRG1	antiquewhite4	-0.32059	1.67211e-25	0.32059	1.67211e-25	-0.435325	8.06292e-48	-0.0512353	0.104181	0.479574	4.81334e-59	-0.12583	6.22942e-05	-0.0649047	0.0394702	0.00583318	0.853325	0.0954773	0.00242156
LRRC15	antiquewhite4	-0.143054	5.17898e-06	0.143054	5.17898e-06	-0.367445	1.51139e-33	-0.173089	3.24577e-08	0.41424	4.99294e-43	0.0381839	0.226034	-0.0291358	0.355683	-0.0403181	0.201124	0.0865974	0.00596366
APOD	antiquewhite4	0.158059	4.626e-07	-0.158059	4.626e-07	-0.368336	1.03012e-33	-0.3268	1.71838e-26	0.544918	6.00442e-79	0.0803083	0.0107909	0.00634707	0.840569	-0.0545286	0.0837183	0.134107	1.95764e-05
LRCH3	antiquewhite4	-0.140087	8.12327e-06	0.140087	8.12327e-06	-0.0618834	0.0496222	-0.103778	0.000973639	0.779203	4.01903e-206	0.572296	1.12292e-88	0.0709231	0.024407	0.309573	8.32447e-24	0.699417	9.08127e-149
ZNF141	antiquewhite4	0.0598877	0.0574625	-0.0598877	0.0574625	-0.0940605	0.00281025	-0.130001	3.50665e-05	0.379336	8.20189e-36	0.0486051	0.123221	0.0270987	0.390329	0.0440838	0.162153	0.196339	3.2998e-10
IDUA	antiquewhite4	-0.355299	2.49729e-31	0.355299	2.49729e-31	-0.414919	3.54297e-43	0.0544516	0.0841565	0.515819	1.50959e-69	0.340939	7.90561e-29	0.0530141	0.0926844	0.0524531	0.0961954	0.352577	7.61237e-31
RNF212	antiquewhite4	0.483768	3.39348e-60	-0.483768	3.39348e-60	0.130776	3.14548e-05	-0.177756	1.35441e-08	0.308503	1.20632e-23	-0.210948	1.36103e-11	-0.00313864	0.92076	-0.100483	0.00140919	0.198418	2.12706e-10
SPON2	antiquewhite4	0.173386	3.0726e-08	-0.173386	3.0726e-08	-0.264632	1.34332e-17	-0.298688	3.37095e-22	0.546554	1.66725e-79	-0.0802133	0.0108849	-0.066222	0.0356289	-0.00139089	0.964839	0.156143	6.38013e-07
MXD4	antiquewhite4	-0.157204	5.34159e-07	0.157204	5.34159e-07	-0.275674	5.08623e-19	-0.227103	3.02536e-13	0.7413	3.15962e-176	0.462222	1.91195e-54	0.0252056	0.424296	0.229918	1.51118e-13	0.498525	2.22949e-64
ADD1	antiquewhite4	-0.0725788	0.0212597	0.0725788	0.0212597	0.0112514	0.721382	0.00889893	0.777908	0.767288	4.10704e-196	0.56546	3.67312e-86	-0.0246396	0.434777	0.141385	6.67902e-06	0.783888	3.12556e-210
LRPAP1	antiquewhite4	0.0629142	0.0459372	-0.0629142	0.0459372	0.0129749	0.680896	0.233317	6.45801e-14	0.500178	7.35866e-65	0.108644	0.000553224	0.0067956	0.82947	-0.143918	4.5351e-06	0.569768	9.70966e-88
ADRA2C	antiquewhite4	-0.0928504	0.00318641	0.0928504	0.00318641	-0.221822	1.08494e-12	-0.221246	1.24493e-12	0.524192	3.68955e-72	0.224698	5.43342e-13	-0.0284599	0.366958	-0.0471189	0.135121	0.207832	2.74125e-11
EVC2	antiquewhite4	-0.157822	4.8141e-07	0.157822	4.8141e-07	-0.256826	1.2416e-16	0.199392	1.72845e-10	0.496728	7.38924e-64	-0.124329	7.62748e-05	-0.00383472	0.903265	0.00722035	0.818991	0.359209	4.94181e-32
CRMP1	antiquewhite4	0.0352094	0.264308	-0.0352094	0.264308	-0.251914	4.84333e-16	-0.19662	3.11021e-10	0.775311	8.73597e-203	0.0410366	0.193205	-0.0390298	0.215911	-0.037744	0.231432	0.394038	9.54444e-39
MRFAP1	antiquewhite4	0.265981	9.07781e-18	-0.265981	9.07781e-18	0.0188613	0.549947	-0.41249	1.20533e-42	0.668511	2.14334e-131	0.428949	2.46379e-46	-0.0467378	0.138311	-0.178896	1.09018e-08	0.41602	2.02738e-43
BLOC1S4	antiquewhite4	-0.540554	1.76804e-77	0.540554	1.76804e-77	-0.37839	1.25174e-35	0.170454	5.26214e-08	0.659469	1.05671e-126	0.244048	4.03359e-15	-0.0580406	0.0656095	0.119557	0.000143024	0.477717	1.53967e-58
HTRA3	antiquewhite4	0.0835397	0.00799377	-0.0835397	0.00799377	-0.391069	3.84002e-38	-0.304097	5.46468e-23	0.551337	3.78466e-81	0.0511563	0.104717	-0.0383168	0.224422	-0.0569086	0.0710565	0.12808	4.57885e-05
WDR1	antiquewhite4	-0.399359	7.59491e-40	0.399359	7.59491e-40	-0.0475645	0.131464	0.104696	0.000876676	0.349925	2.23106e-30	0.480604	2.51851e-59	-0.0209469	0.506715	0.103627	0.000990506	0.402747	1.47983e-40
RAB28	antiquewhite4	-0.424347	2.77919e-45	0.424347	2.77919e-45	-0.338609	1.95689e-28	0.269539	3.19456e-18	0.691228	5.96255e-144	0.350189	2.00523e-30	0.0854346	0.00667351	0.140119	8.08364e-06	0.641512	7.52728e-118
BOD1L1	antiquewhite4	-0.413199	8.44203e-43	0.413199	8.44203e-43	-0.185571	2.97352e-09	0.21384	7.03764e-12	0.630532	1.00773e-112	0.536291	4.58927e-76	-0.0830469	0.00837336	0.0378253	0.230428	0.662182	4.29999e-128
C1QTNF7	antiquewhite4	0.178373	1.20446e-08	-0.178373	1.20446e-08	-0.4198	2.93584e-44	-0.362203	1.40755e-32	0.691062	7.43137e-144	0.00653586	0.835894	-0.0593038	0.0599418	-0.0826869	0.00866072	0.169283	6.50716e-08
CC2D2A	antiquewhite4	-0.342297	4.6453e-29	0.342297	4.6453e-29	-0.2987	3.35774e-22	0.197301	2.69477e-10	0.773111	6.28608e-201	0.406712	2.13029e-41	0.0623838	0.0478035	0.014335	0.649574	0.67808	1.51534e-136
FAM200B	antiquewhite4	0.142778	5.40296e-06	-0.142778	5.40296e-06	-0.10796	0.000599832	-0.154012	9.08164e-07	0.720798	3.7207e-162	0.304173	5.32532e-23	0.0183781	0.560216	-0.0623794	0.0478195	0.52278	1.02943e-71
BST1	antiquewhite4	0.125663	6.372e-05	-0.125663	6.372e-05	-0.386905	2.64165e-37	-0.366357	2.41059e-33	0.778172	3.12272e-205	0.340692	8.7081e-29	-0.0232538	0.46106	-0.0143833	0.648471	0.315735	9.54841e-25
FGFBP2	antiquewhite4	0.277098	3.29747e-19	-0.277098	3.29747e-19	-0.218461	2.40558e-12	-0.235205	4.00399e-14	0.388482	1.27651e-37	0.0136016	0.666389	0.138048	1.101e-05	0.0260531	0.408882	0.130562	3.24118e-05
SLIT2	antiquewhite4	0.177609	1.39271e-08	-0.177609	1.39271e-08	-0.322655	7.89214e-26	-0.330176	4.8762e-27	0.620005	5.34603e-108	0.0201949	0.522094	-0.0331211	0.293707	-0.0644015	0.0410273	0.187649	1.96469e-09
SOD3	antiquewhite4	0.0377611	0.23122	-0.0377611	0.23122	-0.479797	4.18582e-59	-0.418844	4.79749e-44	0.909192	0	0.016735	0.595812	-0.0803715	0.0107288	-0.0928243	0.003195	0.257592	1.00127e-16
SMIM20	antiquewhite4	0.128395	4.38413e-05	-0.128395	4.38413e-05	-0.362828	1.0812e-32	-0.466527	1.46294e-55	0.839685	1.02244e-268	0.112523	0.000346673	-0.0635193	0.0438832	0.00952132	0.762824	0.282078	7.10199e-20
TBC1D19	antiquewhite4	-0.261255	3.54726e-17	0.261255	3.54726e-17	-0.0359108	0.254904	0.235796	3.44457e-14	0.681042	3.51724e-138	0.541785	6.84152e-78	0.105479	0.000801207	0.264144	1.54718e-17	0.821222	4.04176e-247
TBC1D1	antiquewhite4	-0.12624	5.8912e-05	0.12624	5.8912e-05	-0.159643	3.5354e-07	-0.191665	8.70301e-10	0.546854	1.31821e-79	0.596732	3.62293e-98	-0.000102687	0.997403	0.104069	0.000941914	0.382037	2.43149e-36
UCHL1	antiquewhite4	0.0127289	0.686622	-0.0127289	0.686622	-0.369242	6.96718e-34	-0.242471	6.11596e-15	0.623856	1.04872e-109	0.145552	3.52108e-06	-0.0205693	0.514409	-0.0598954	0.0574302	0.236316	3.01628e-14
SHISA3	antiquewhite4	0.22732	2.86825e-13	-0.22732	2.86825e-13	-0.118254	0.000169143	-0.219142	2.04943e-12	0.345369	1.38186e-29	0.290564	4.82591e-21	-0.00698002	0.824916	-0.0138531	0.660605	0.205455	4.64201e-11
GNPDA2	antiquewhite4	0.108393	0.000569898	-0.108393	0.000569898	-0.0677171	0.0316595	-0.222344	9.57801e-13	0.711002	7.18711e-156	0.476625	3.04105e-58	-0.0611457	0.0524093	-0.126507	5.68085e-05	0.548499	3.60397e-80
CORIN	antiquewhite4	-0.0171432	0.586873	0.0171432	0.586873	-0.348899	3.37261e-30	-0.153603	9.7133e-07	0.509904	9.55518e-68	0.0274835	0.383632	-0.0446176	0.157125	-0.061275	0.0519114	0.183858	4.16945e-09
CNGA1	antiquewhite4	0.00678876	0.829639	-0.00678876	0.829639	0.0877306	0.00533801	-0.133555	2.11943e-05	0.358882	5.66285e-32	-0.100085	0.0014724	0.0288824	0.359885	-0.0889839	0.00471555	0.196384	3.2688e-10
OCIAD2	antiquewhite4	-0.173519	2.99777e-08	0.173519	2.99777e-08	0.406534	2.32495e-41	0.464107	6.23417e-55	-0.671472	5.72972e-133	0.336794	3.94298e-28	0.0153098	0.627497	0.143522	4.82022e-06	0.0232618	0.460905
SGCB	antiquewhite4	-0.08236	0.00892933	0.08236	0.00892933	-0.451078	1.25488e-51	-0.301602	1.27106e-22	0.934174	0	0.162533	2.15065e-07	-0.0480183	0.127818	-0.0544583	0.0841183	0.400543	4.29754e-40
PDGFRA	antiquewhite4	0.0551176	0.0804262	-0.0551176	0.0804262	-0.427549	5.16837e-46	-0.308369	1.26318e-23	0.547127	1.06335e-79	0.0297807	0.345132	-0.0403732	0.200508	-0.061435	0.0513011	0.0988463	0.00168652
SPINK2	antiquewhite4	0.0680544	0.0308185	-0.0680544	0.0308185	-0.0174138	0.580982	-0.0628672	0.0460999	0.241279	8.35865e-15	-0.0613373	0.0516729	-0.0388137	0.218466	0.214303	6.32792e-12	0.135768	1.5389e-05
IGFBP7	antiquewhite4	-0.0934205	0.00300381	0.0934205	0.00300381	-0.444531	5.07502e-50	-0.388161	1.4812e-37	0.870859	2.95353594397167e-312	0.571898	1.57859e-88	0.0127719	0.685618	-0.0410674	0.192871	0.401034	3.39079e-40
ADGRL3	antiquewhite4	-0.00420047	0.894091	0.00420047	0.894091	-0.228828	1.97927e-13	-0.21763	2.92325e-12	0.521907	1.9364e-71	-0.0614635	0.0511929	-0.0617453	0.0501345	-0.063372	0.0443757	0.138061	1.09885e-05
SULT1B1	antiquewhite4	0.0950773	0.002526	-0.0950773	0.002526	-0.309167	9.58483e-24	-0.183907	4.12923e-09	0.474626	1.0499e-57	0.0177811	0.57303	-0.0217145	0.491266	0.012699	0.687319	0.160837	2.88232e-07
SLC4A4	antiquewhite4	0.117622	0.00018338	-0.117622	0.00018338	-0.115677	0.000234519	-0.0846769	0.00717596	0.676509	1.09558e-135	0.0757974	0.0161383	0.043451	0.168271	0.171173	4.61573e-08	0.475195	7.38243e-58
CXCL6	antiquewhite4	-0.258743	7.241e-17	0.258743	7.241e-17	-0.378512	1.18525e-35	-0.150192	1.68994e-06	0.278222	2.33789e-19	-0.0208158	0.50938	-0.0459651	0.144956	-0.0457115	0.147189	-0.0494583	0.116769
CXCL1	antiquewhite4	-0.288305	9.96087e-21	0.288305	9.96087e-21	-0.366004	2.80278e-33	-0.133139	2.24961e-05	0.318611	3.41492e-25	0.0399297	0.205502	0.0359922	0.253828	0.000854571	0.978392	0.0172942	0.583581
CXCL2	antiquewhite4	-0.0227309	0.471203	0.0227309	0.471203	-0.224719	5.40643e-13	-0.321255	1.31419e-25	0.540504	1.83649e-77	0.367941	1.22131e-33	0.0777139	0.0136333	0.0964472	0.00218452	0.220262	1.57256e-12
PARM1	antiquewhite4	-0.113267	0.00031645	0.113267	0.00031645	-0.230968	1.16397e-13	-0.201585	1.07954e-10	0.6357	4.13061e-115	0.0389604	0.216728	-0.0637134	0.0432408	-0.0430402	0.172334	0.237098	2.46851e-14
NAAA	antiquewhite4	-0.00668767	0.832138	0.00668767	0.832138	-0.237128	2.44998e-14	-0.105446	0.000804201	0.635871	3.43712e-115	0.299831	2.30223e-22	-0.015919	0.613865	0.280874	1.03224e-19	0.443603	8.52063e-50
ART3	antiquewhite4	0.240484	1.0287e-14	-0.240484	1.0287e-14	-0.0550295	0.0809117	-0.183525	4.45059e-09	0.291575	3.48146e-21	0.0472805	0.133785	0.0265353	0.400262	-0.0244219	0.438849	0.131637	2.7854e-05
FAM47E-STBD1	antiquewhite4	0.0485207	0.123874	-0.0485207	0.123874	-0.251175	5.92951e-16	-0.285336	2.55729e-20	0.65328	1.39128e-123	0.0122031	0.69892	-0.0418252	0.18478	-0.0565485	0.0728648	0.224316	5.95902e-13
SEPTIN11	antiquewhite4	-0.121479	0.000111333	0.121479	0.000111333	-0.52263	1.14754e-71	-0.380261	5.41406e-36	0.924522	0	0.335442	6.62438e-28	0.041551	0.187678	0.0904522	0.0040702	0.360404	2.99834e-32
FRAS1	antiquewhite4	0.084999	0.00695834	-0.084999	0.00695834	-0.0897451	0.00437026	-0.20489	5.25575e-11	0.353156	6.0093e-31	-0.080229	0.0108694	-0.0635364	0.043826	-0.0764354	0.0152629	0.0933862	0.00301454
ANTXR2	antiquewhite4	0.084004	0.00765031	-0.084004	0.00765031	-0.462202	1.93503e-54	-0.371147	3.04919e-34	0.717771	3.48e-160	0.080693	0.0104176	0.0880455	0.00517502	0.197356	2.66335e-10	0.21102	1.33904e-11
PRDM8	antiquewhite4	0.2016	1.07591e-10	-0.2016	1.07591e-10	-0.346016	1.06833e-29	-0.345818	1.15612e-29	0.600047	1.61465e-99	0.0237044	0.452419	0.048055	0.127526	0.111358	0.00039953	0.166491	1.07326e-07
PRKG2	antiquewhite4	0.102668	0.00110405	-0.102668	0.00110405	-0.132303	2.53419e-05	-0.0328041	0.298355	0.221076	1.2963e-12	-0.000932308	0.976427	0.149604	1.85709e-06	-0.0422479	0.180377	0.128502	4.31942e-05
SCD5	antiquewhite4	0.253391	3.22679e-16	-0.253391	3.22679e-16	-0.104991	0.000847515	-0.332504	2.02744e-27	0.52005	7.37843e-71	0.135852	1.52019e-05	-0.0218237	0.489088	-0.0372709	0.237337	0.252496	4.12876e-16
SEC31A	antiquewhite4	-0.327414	1.3681e-26	0.327414	1.3681e-26	-0.0223029	0.479597	0.279405	1.62556e-19	0.621353	1.35788e-108	0.229343	1.7426e-13	0.0014128	0.964285	-0.0563892	0.073677	0.688841	1.41056e-142
ABRAXAS1	antiquewhite4	0.199868	1.56129e-10	-0.199868	1.56129e-10	-0.266312	8.24256e-18	-0.370181	4.63939e-34	0.822368	2.18779e-248	0.485298	1.27778e-60	-0.0364222	0.248195	-0.0399039	0.205795	0.463105	1.13173e-54
ARHGAP24	antiquewhite4	-0.270263	2.57792e-18	0.270263	2.57792e-18	-0.328483	9.19055e-27	-0.0168091	0.594183	0.648558	2.98117e-121	0.297436	5.10865e-22	-0.0534968	0.0897467	-0.0900098	0.00425565	0.41199	1.54902e-42
MAPK10	antiquewhite4	-0.0949983	0.00254711	0.0949983	0.00254711	0.0288693	0.360103	0.198477	2.1002e-10	0.685862	7.00138e-141	0.0587165	0.0625242	-0.0340858	0.279864	0.00739819	0.814612	0.656862	2.2232e-125
SPARCL1	antiquewhite4	-0.0948739	0.00258068	0.0948739	0.00258068	-0.275648	5.12542e-19	-0.276422	4.05144e-19	0.557478	2.67744e-83	0.793197	1.03845e-218	-0.0400577	0.204051	-0.0113443	0.719178	0.350052	2.11975e-30
PKD2	antiquewhite4	-0.366704	2.07742e-33	0.366704	2.07742e-33	-0.332835	1.78836e-27	0.0209041	0.507585	0.79326	9.06245e-219	0.500261	6.9616e-65	-0.0270227	0.39166	-0.0236546	0.453369	0.584288	3.11376e-93
NAP1L5	antiquewhite4	0.12131	0.000113839	-0.12131	0.000113839	-0.251399	5.57785e-16	-0.284693	3.13129e-20	0.623599	1.36595e-109	0.16828	7.79604e-08	0.0331972	0.292598	-0.03604	0.253197	0.262249	2.66919e-17
FAM13A	antiquewhite4	0.0104183	0.741246	-0.0104183	0.741246	-0.28452	3.30715e-20	-0.13952	8.84348e-06	0.856565	5.17368e-291	0.187578	1.99304e-09	0.0753689	0.0167508	-0.0550338	0.080888	0.536655	3.48117e-76
GRID2	antiquewhite4	0.0551893	0.0800329	-0.0551893	0.0800329	-0.135526	1.59409e-05	-0.133744	2.06261e-05	0.597323	2.08722e-98	0.276329	4.16739e-19	0.00135012	0.965869	-0.0253671	0.421333	0.405126	4.6401e-41
UNC5C	antiquewhite4	-0.105927	0.000760727	0.105927	0.000760727	-0.17779	1.34567e-08	-0.0192163	0.542461	0.566136	2.08343e-86	0.147508	2.5909e-06	0.42685	7.47372e-46	0.0978229	0.00188459	0.420539	2.00603e-44
ADH5	antiquewhite4	-0.267726	5.44952e-18	0.267726	5.44952e-18	-0.543522	1.78118e-78	-0.0677263	0.0316365	0.780324	4.26648e-207	0.121345	0.000113307	-0.0762814	0.0154702	-0.0946138	0.00265215	0.328254	1.00095e-26
ADH1B	antiquewhite4	0.138702	9.99162e-06	-0.138702	9.99162e-06	-0.401185	3.1535e-40	-0.34891	3.35763e-30	0.608738	3.8844e-103	0.00846372	0.788505	-0.0537244	0.0883881	-0.0700404	0.0262442	0.117465	0.000187067
ADH1C	antiquewhite4	0.191226	9.52264e-10	-0.191226	9.52264e-10	-0.306742	2.21312e-23	-0.325034	3.29946e-26	0.580194	1.17594e-91	0.0139701	0.657919	-0.0477627	0.129862	-0.0672658	0.0328157	0.160929	2.83711e-07
DDIT4L	antiquewhite4	0.000165682	0.99581	-0.000165682	0.99581	-0.241626	7.63232e-15	-0.328821	8.09893e-27	0.64704	1.64019e-120	0.328531	9.02775e-27	0.0924635	0.003316	0.0287925	0.361383	0.261613	3.2029e-17
SLC39A8	antiquewhite4	-0.283147	5.08637e-20	0.283147	5.08637e-20	-0.390026	6.24154e-38	-0.131435	2.86613e-05	0.334396	9.88023e-28	0.12146	0.000111608	0.141017	7.06163e-06	0.103056	0.0010568	0.0654645	0.037797
SLC9B1	antiquewhite4	0.103339	0.00102337	-0.103339	0.00102337	-0.167363	9.18765e-08	-0.252422	4.21333e-16	0.82333	1.85787e-249	0.247	1.83663e-15	-0.00527469	0.867231	0.10509	0.0008379	0.502631	1.40485e-65
BDH2	antiquewhite4	0.095918	0.00231108	-0.095918	0.00231108	-0.307714	1.58397e-23	-0.287345	1.35268e-20	0.687753	5.89939e-142	0.129201	3.92041e-05	-0.00841409	0.789716	-0.165651	1.24554e-07	0.292732	2.39224e-21
NPNT	antiquewhite4	-0.166822	1.01187e-07	0.166822	1.01187e-07	-0.205207	4.90201e-11	-0.138237	1.07055e-05	0.608974	3.08669e-103	0.171317	4.49529e-08	-0.0160207	0.611601	-0.037639	0.232734	0.312057	3.49956e-24
DKK2	antiquewhite4	0.179663	9.41285e-09	-0.179663	9.41285e-09	-0.281921	7.45714e-20	-0.24492	3.20104e-15	0.498111	2.93917e-64	0.0569293	0.0709538	-0.0254318	0.420149	-0.0489707	0.120423	0.180594	7.8693e-09
CYP2U1	antiquewhite4	-0.0120483	0.702556	0.0120483	0.702556	-0.484538	2.07707e-60	-0.385082	6.09161e-37	0.934979	0	0.326325	2.04915e-26	0.0333039	0.291049	-0.0364447	0.247903	0.39287	1.65314e-38
COL25A1	antiquewhite4	-0.0133384	0.672467	0.0133384	0.672467	-0.204937	5.20216e-11	-0.21246	9.65213e-12	0.548879	2.66823e-80	0.074294	0.0183776	-0.0593869	0.0595838	-0.0493848	0.117314	0.189096	1.46802e-09
ENPEP	antiquewhite4	-0.0326917	0.300014	0.0326917	0.300014	-0.165837	1.20515e-07	-0.22883	1.97822e-13	0.613	5.93728e-105	0.0326964	0.299945	-0.0478881	0.128855	-0.0386531	0.220378	0.242237	6.5036e-15
ANK2	antiquewhite4	0.056329	0.0739859	-0.056329	0.0739859	-0.503774	6.46248e-66	-0.402003	2.12304e-40	0.800151	2.46829e-225	0.0402322	0.202087	-0.028608	0.364468	-0.0748224	0.0175613	0.197253	2.7217e-10
CAMK2D	antiquewhite4	0.00817458	0.795567	-0.00817458	0.795567	-0.176788	1.62682e-08	-0.393436	1.26712e-38	0.750817	3.19282e-183	0.422983	5.65847e-45	-0.122135	0.000102124	0.0752265	0.0169588	0.38805	1.55883e-37
ARSJ	antiquewhite4	-0.325084	3.23977e-26	0.325084	3.23977e-26	-0.313782	1.90756e-24	-0.0878824	0.0052589	0.727766	8.575e-167	0.0275992	0.381632	0.0441946	0.1611	-0.0617573	0.0500898	0.327562	1.29501e-26
PRSS12	antiquewhite4	-0.199761	1.59744e-10	0.199761	1.59744e-10	-0.221163	1.26965e-12	0.294674	1.26925e-21	0.241354	8.19567e-15	-0.0850905	0.00689762	-0.0165679	0.599488	-0.0780585	0.0132211	0.236033	3.24237e-14
SEC24D	antiquewhite4	-0.232965	7.05757e-14	0.232965	7.05757e-14	-0.398639	1.07265e-39	-0.249257	9.99302e-16	0.868708	0	0.536889	2.91269e-76	-0.031332	0.320575	0.0876734	0.00536814	0.477039	2.34957e-58
SYNPO2	antiquewhite4	-0.0942976	0.00274148	0.0942976	0.00274148	-0.268485	4.36029e-18	-0.228083	2.37838e-13	0.678993	4.77307e-137	0.0121618	0.69989	-0.0754285	0.0166643	-0.0645336	0.0406137	0.236961	2.55719e-14
PDE5A	antiquewhite4	-0.0980788	0.00183316	0.0980788	0.00183316	-0.263643	1.78793e-17	-0.215063	5.30958e-12	0.684262	5.59211e-140	0.0147635	0.639828	-0.0408896	0.194806	-0.0599059	0.0573866	0.253925	2.78425e-16
ANXA5	antiquewhite4	-0.169163	6.64966e-08	0.169163	6.64966e-08	-0.518672	1.98208e-70	-0.298287	3.85296e-22	0.923589	0	0.43868	1.29441e-48	0.0871869	0.00563042	0.0455967	0.148209	0.443502	9.01348e-50
TRPC3	antiquewhite4	-0.078042	0.0132406	0.078042	0.0132406	-0.139206	9.26889e-06	-0.150021	1.7372e-06	0.587601	1.58636e-94	0.0205979	0.513824	-0.0518452	0.100118	0.0616686	0.0504207	0.302402	9.70627e-23
FGF2	antiquewhite4	-0.119436	0.000145291	0.119436	0.000145291	-0.372242	1.89122e-34	-0.310299	6.46671e-24	0.709154	1.02994e-154	0.697866	7.63957e-148	0.0955881	0.00239334	-0.0195493	0.535488	0.408601	8.38056e-42
PCDH18	antiquewhite4	0.000602645	0.984761	-0.000602645	0.984761	-0.477685	1.5711e-58	-0.370841	3.48283e-34	0.871261	6.88563532819949e-313	0.0486426	0.122931	-0.064197	0.0416749	-0.0746768	0.0177831	0.267747	5.4158e-18
MAML3	antiquewhite4	0.14393	4.5272e-06	-0.14393	4.5272e-06	0.611055	4.03393e-104	0.42357	4.16703e-45	-0.27173	1.66621e-18	0.0748083	0.0175828	0.0803027	0.0107965	-0.127593	4.89651e-05	0.330958	3.63463e-27
SCOC	antiquewhite4	0.0124597	0.692908	-0.0124597	0.692908	-0.0492662	0.118197	-0.207839	2.7367e-11	0.559137	6.90527e-84	0.378838	1.02492e-35	0.162486	2.16828e-07	-0.324675	3.76621e-26	0.407039	1.81298e-41
RNF150	antiquewhite4	0.0644699	0.0408128	-0.0644699	0.0408128	-0.208358	2.43733e-11	-0.269778	2.9766e-18	0.610822	5.06779e-104	0.068463	0.0298251	-0.0198779	0.52865	-0.016337	0.604586	0.2477	1.52167e-15
INPP4B	antiquewhite4	-0.203725	6.78283e-11	0.203725	6.78283e-11	-0.270009	2.77976e-18	-0.184615	3.59191e-09	0.629109	4.49144e-112	0.106547	0.000707821	0.00139715	0.96468	0.214073	6.67183e-12	0.259955	5.13757e-17
EDNRA	antiquewhite4	-0.164624	1.49285e-07	0.164624	1.49285e-07	-0.306338	2.54213e-23	-0.208373	2.42935e-11	0.743231	1.27534e-177	0.00934343	0.767126	-0.0758697	0.0160369	-0.0727327	0.0209859	0.280398	1.19627e-19
PRMT9	antiquewhite4	-0.167483	8.99239e-08	0.167483	8.99239e-08	-0.155359	7.26949e-07	-0.0911326	0.00379924	0.472606	3.64081e-57	0.0684234	0.0299202	0.0554399	0.0786697	0.402857	1.40251e-40	0.27263	1.27297e-18
ARHGAP10	antiquewhite4	-0.0834671	0.0080487	0.0834671	0.0080487	-0.276704	3.71783e-19	-0.117055	0.000197089	0.830749	6.15842e-258	-0.0209631	0.506386	-0.0701492	0.0260115	0.0617844	0.0499888	0.42971	1.64387e-46
NR3C2	antiquewhite4	0.0830312	0.00838575	-0.0830312	0.00838575	-0.210961	1.35708e-11	-0.234941	4.28211e-14	0.617046	1.05627e-106	0.716774	1.5308e-159	0.138313	1.0585e-05	0.225908	4.05006e-13	0.482854	6.06873e-60
IQCM	antiquewhite4	-0.250273	7.58395e-16	0.250273	7.58395e-16	-0.131936	2.67004e-05	0.0326785	0.30021	0.694147	1.19437e-145	0.566483	1.55778e-86	0.0807958	0.0103199	0.246631	2.02768e-15	0.658557	3.07889e-126
TRIM2	antiquewhite4	-0.0602469	0.0559798	0.0602469	0.0559798	-0.384226	9.00557e-37	-0.290967	4.23736e-21	0.737128	2.94997e-173	0.602543	1.51389e-100	0.390177	5.81833e-38	0.0317965	0.31345	0.438329	1.56858e-48
RNF175	antiquewhite4	0.0254245	0.420283	-0.0254245	0.420283	-0.395199	5.5157e-39	-0.263093	2.09484e-17	0.49672	7.42645e-64	0.0980923	0.00183049	0.0221119	0.483368	0.0532113	0.0914754	0.134848	1.75889e-05
SFRP2	antiquewhite4	-0.0447397	0.155991	0.0447397	0.155991	-0.442198	1.86042e-49	-0.264321	1.46998e-17	0.505104	2.61031e-66	0.0190111	0.546782	-0.0434961	0.167829	-0.0605399	0.0547942	0.0735364	0.0196055
DCHS2	antiquewhite4	-0.0942631	0.00275139	0.0942631	0.00275139	-0.380359	5.18104e-36	-0.184405	3.74409e-09	0.487285	3.5683e-61	0.107848	0.000607765	-0.00999642	0.75137	-0.0328469	0.297724	0.151385	1.39439e-06
MAP9	antiquewhite4	-0.023717	0.452178	0.023717	0.452178	-0.410648	3.02923e-42	-0.342127	4.9657e-29	0.869977	7.15413172254589e-311	0.0118793	0.706535	-0.0385788	0.221267	-0.0168643	0.592973	0.285093	2.76045e-20
GUCY1A1	antiquewhite4	-0.112277	0.000357273	0.112277	0.000357273	-0.351411	1.22264e-30	-0.28105	9.77447e-20	0.756157	2.74168e-187	0.075399	0.0167071	-0.00284054	0.928265	-0.0561969	0.0746668	0.26251	2.47688e-17
GUCY1B1	antiquewhite4	-0.179637	9.46019e-09	0.179637	9.46019e-09	-0.329388	6.55208e-27	-0.240116	1.13203e-14	0.761576	1.59344e-191	0.126454	5.72268e-05	-0.0504482	0.109617	-0.0505488	0.10891	0.29829	3.84874e-22
TDO2	antiquewhite4	-0.291144	4.00211e-21	0.291144	4.00211e-21	-0.269349	3.37967e-18	-0.0956222	0.00238472	0.524236	3.57367e-72	0.129408	3.80904e-05	-0.0456624	0.147625	-0.00261773	0.933879	0.226604	3.41814e-13
NAF1	antiquewhite4	0.152068	1.24821e-06	-0.152068	1.24821e-06	0.423885	3.53733e-45	0.0888016	0.0048018	0.0408335	0.19542	-0.234294	5.0455e-14	-0.0982619	0.00179716	0.0195949	0.534536	0.188426	1.68058e-09
NPY1R	antiquewhite4	0.0629374	0.0458568	-0.0629374	0.0458568	-0.101419	0.00127004	-0.214007	6.77316e-12	0.350671	1.65021e-30	-0.0807324	0.0103801	0.34309	3.40158e-29	-0.0364587	0.247722	0.101492	0.00125966
APELA	antiquewhite4	-0.222314	9.64649e-13	0.222314	9.64649e-13	-0.340402	9.74893e-29	-0.129217	3.91142e-05	0.33455	9.31541e-28	0.0756199	0.0163895	-0.0297646	0.345392	-0.0271714	0.38906	0.0640154	0.0422573
CPE	antiquewhite4	-0.0405538	0.198501	0.0405538	0.198501	-0.356625	1.44505e-31	-0.321781	1.08547e-25	0.811215	1.97307e-236	0.0353774	0.262033	-0.0723365	0.0216971	-0.070357	0.0255719	0.265571	1.02298e-17
ANXA10	antiquewhite4	0.00310839	0.921522	-0.00310839	0.921522	-0.367967	1.20745e-33	-0.207855	2.72707e-11	0.732457	5.35142e-170	0.176122	1.84428e-08	-0.046791	0.137862	-0.0497866	0.114357	0.332368	2.13419e-27
SH3RF1	antiquewhite4	-0.148071	2.37028e-06	0.148071	2.37028e-06	-0.0602856	0.055822	0.00824851	0.79376	0.532606	7.37457e-75	0.190356	1.13719e-09	0.117888	0.000177264	-0.0535213	0.0895999	0.415248	2.99972e-43
NEK1	antiquewhite4	0.182077	5.90437e-09	-0.182077	5.90437e-09	0.136299	1.42419e-05	-0.0883115	0.00504083	0.369616	5.92574e-34	0.0413377	0.189955	0.07548	0.01659	0.132433	2.48807e-05	0.340252	1.03358e-28
HPF1	antiquewhite4	0.0923576	0.00335228	-0.0923576	0.00335228	0.0328314	0.297953	0.0688214	0.0289765	0.673998	2.52125e-134	0.277721	2.7256e-19	-0.0980272	0.00184343	-0.15655	5.96075e-07	0.677419	3.48947e-136
AADAT	antiquewhite4	-0.0907652	0.00394345	0.0907652	0.00394345	-0.504799	3.21292e-66	-0.29657	6.804e-22	0.802763	6.8657e-228	0.0461888	0.143008	-0.0444598	0.158599	-0.076554	0.0151048	0.247836	1.46701e-15
HAND2	antiquewhite4	0.135904	1.50871e-05	-0.135904	1.50871e-05	-0.438223	1.66291e-48	-0.375249	5.04937e-35	0.722792	1.81364e-163	0.0250585	0.427006	-0.0477492	0.12997	-0.0769217	0.0146238	0.182202	5.76251e-09
WDR17	antiquewhite4	0.196626	3.10638e-10	-0.196626	3.10638e-10	-0.337551	2.94535e-28	-0.334405	9.8437e-28	0.759656	5.20181e-190	0.14099	7.08969e-06	0.0555161	0.0782594	0.0782754	0.0129675	0.327709	1.22607e-26
DCTD	antiquewhite4	-0.304257	5.17496e-23	0.304257	5.17496e-23	-0.400646	4.08931e-40	0.0532101	0.0914825	0.741803	1.37255e-176	0.312405	3.09698e-24	-0.0473991	0.132812	-0.0501947	0.111414	0.501466	3.09063e-65
SLC25A4	antiquewhite4	0.206035	4.08423e-11	-0.206035	4.08423e-11	-0.019178	0.543266	-0.293571	1.82014e-21	0.409311	5.89276e-42	0.173775	2.85879e-08	0.258241	8.3418e-17	0.000981754	0.975177	0.216882	3.48139e-12
CFAP97	antiquewhite4	-0.101712	0.00122912	0.101712	0.00122912	-0.119567	0.000142849	0.0263473	0.403609	0.748712	1.19812e-181	0.566913	1.08464e-86	-0.0285167	0.366001	-0.0942619	0.00275174	0.692187	1.65889e-144
PDLIM3	antiquewhite4	0.00984339	0.755054	-0.00984339	0.755054	-0.194078	5.29155e-10	-0.296544	6.86137e-22	0.518504	2.23496e-70	0.398548	1.12063e-39	0.0349152	0.268323	-0.0316907	0.315064	0.237207	2.40058e-14
SORBS2	antiquewhite4	0.0131999	0.675673	-0.0131999	0.675673	-0.188739	1.57798e-09	-0.230634	1.26478e-13	0.45584	8.08323e-53	0.381635	2.91648e-36	0.0470968	0.135304	-0.0241707	0.443573	0.252057	4.65773e-16
FAM149A	antiquewhite4	0.0704359	0.0254068	-0.0704359	0.0254068	-0.445511	2.93127e-50	-0.38544	5.17312e-37	0.897367	0	0.0950583	0.00253107	7.49773e-05	0.998104	-0.00810974	0.797153	0.31904	2.92685e-25
CYP4V2	antiquewhite4	-0.169661	6.0769e-08	0.169661	6.0769e-08	-0.580254	1.11518e-91	-0.413922	5.86298e-43	0.831902	2.71582e-259	0.366386	2.38045e-33	0.0907763	0.003939	0.0859913	0.00632471	0.273294	1.04305e-18
AHRR	antiquewhite4	-0.364465	5.4013e-33	0.364465	5.4013e-33	-0.391359	3.35364e-38	-0.11252	0.000346799	0.625202	2.6177e-110	0.352019	9.55327e-31	-0.0349451	0.267912	0.00888296	0.778296	0.317208	5.64839e-25
NKD2	antiquewhite4	-0.124406	7.54851e-05	0.124406	7.54851e-05	-0.355838	2.00041e-31	-0.144762	3.98074e-06	0.447447	9.86403e-51	0.0210398	0.504833	-0.0474869	0.132095	-0.057633	0.0675297	0.120968	0.000119045
C5orf38	antiquewhite4	0.0461396	0.143435	-0.0461396	0.143435	-0.417848	7.98573e-44	-0.253255	3.3503e-16	0.724128	2.35573e-164	-0.203373	7.32357e-11	-0.0500702	0.112306	-0.177254	1.48963e-08	0.169319	6.46489e-08
IRX1	antiquewhite4	0.211432	1.21965e-11	-0.211432	1.21965e-11	-0.352376	8.25872e-31	-0.373774	9.66671e-35	0.687568	7.5217e-142	0.0138643	0.660347	-0.0106922	0.734695	-0.0714072	0.0234477	0.189122	1.46032e-09
ADCY2	antiquewhite4	0.37242	1.75031e-34	-0.37242	1.75031e-34	0.102633	0.00110846	-0.0674447	0.0323532	0.132876	2.33557e-05	-0.102689	0.00110149	0.111496	0.000392929	-0.104875	0.000858913	0.154372	8.5586e-07
SEMA5A	antiquewhite4	-0.26806	4.94117e-18	0.26806	4.94117e-18	-0.337168	3.41465e-28	-0.0896151	0.00442758	0.707586	9.7027e-154	-0.0249075	0.429798	-0.0459806	0.14482	-0.0684326	0.0298981	0.299447	2.61791e-22
CMBL	antiquewhite4	0.300902	1.60815e-22	-0.300902	1.60815e-22	-0.247768	1.49407e-15	-0.292885	2.2762e-21	0.533292	4.411e-75	0.0266979	0.39738	0.0107363	0.733642	-0.0655074	0.0376712	0.18878	1.5648e-09
RETREG1	antiquewhite4	-0.0321873	0.307538	0.0321873	0.307538	-0.304396	4.93626e-23	-0.24063	9.90239e-15	0.380288	5.35062e-36	0.0282744	0.37009	0.00222503	0.94378	0.116295	0.000216974	0.0592813	0.0600391
BASP1	antiquewhite4	-0.129002	4.03046e-05	0.129002	4.03046e-05	-0.328853	8.00383e-27	-0.206978	3.31426e-11	0.460117	6.63417e-54	-0.105621	0.000788135	0.0729793	0.0205538	-0.00664248	0.833256	0.0571221	0.0700016
CDH6	antiquewhite4	-0.0820758	0.00916881	0.0820758	0.00916881	-0.216925	3.44657e-12	-0.202824	8.25432e-11	0.619443	9.44806e-108	0.0127129	0.686995	-0.0589853	0.0613309	-0.049226	0.118498	0.234399	4.91238e-14
ADAMTS12	antiquewhite4	-0.168847	7.03965e-08	0.168847	7.03965e-08	-0.361004	2.33128e-32	-0.218239	2.53416e-12	0.75763	1.98611e-188	0.102858	0.0010806	-0.0491025	0.119426	-0.0430238	0.172498	0.294738	1.24276e-21
C1QTNF3	antiquewhite4	0.210981	1.35114e-11	-0.210981	1.35114e-11	-0.0902385	0.00415885	-0.141814	6.25763e-06	0.292711	2.40827e-21	0.0268694	0.394354	0.00842148	0.789536	-0.0281125	0.372838	0.147028	2.79462e-06
SPEF2	antiquewhite4	0.139815	8.46175e-06	-0.139815	8.46175e-06	-0.341115	7.3812e-29	-0.340284	1.0209e-28	0.647058	1.60893e-120	0.215572	4.72012e-12	0.049178	0.118858	0.129895	3.55901e-05	0.279591	1.53469e-19
RANBP3L	antiquewhite4	0.188213	1.75442e-09	-0.188213	1.75442e-09	-0.323711	5.36444e-26	-0.371338	2.80563e-34	0.56435	9.28541e-86	0.172125	3.87705e-08	0.0246498	0.434587	-0.0470547	0.135654	0.144782	3.96874e-06
SLC1A3	antiquewhite4	-0.314631	1.41297e-24	0.314631	1.41297e-24	-0.193646	5.78659e-10	0.247863	1.45647e-15	0.0962795	0.00222392	-0.208215	2.51685e-11	-0.0259075	0.411506	-0.0964306	0.00218839	0.0583157	0.0643392
CPLANE1	antiquewhite4	-0.337854	2.62078e-28	0.337854	2.62078e-28	-0.475946	4.6352e-58	-0.0252262	0.423918	0.804419	1.56958e-229	0.495714	1.44801e-63	0.0111836	0.722993	-0.0126911	0.687502	0.539994	2.71781e-77
EGFLAM	antiquewhite4	-0.157864	4.78048e-07	0.157864	4.78048e-07	-0.219234	2.00529e-12	-0.14977	1.80846e-06	0.657538	1.01275e-125	0.0749083	0.0174317	-0.0588046	0.062131	-0.0360816	0.25265	0.296314	7.40264e-22
OSMR	antiquewhite4	-0.452533	5.45311e-52	0.452533	5.45311e-52	-0.408483	8.88429e-42	-0.026563	0.39977	0.750859	2.96783e-183	0.416798	1.36486e-43	-0.088689	0.00485578	-0.113739	0.000298545	0.434182	1.49623e-47
C9	antiquewhite4	0.121996	0.000104021	-0.121996	0.000104021	-0.0294854	0.349938	0.10323	0.00103613	0.20902	2.10152e-11	0.0968196	0.00209928	0.0199798	0.526537	0.0187369	0.55258	0.25385	2.84214e-16
C7	antiquewhite4	0.126979	5.32662e-05	-0.126979	5.32662e-05	-0.217273	3.17783e-12	-0.248835	1.12027e-15	0.411431	2.04918e-42	0.0830202	0.00839438	-0.0256972	0.415315	-0.0260843	0.408321	0.121288	0.000114168
C6	antiquewhite4	0.210474	1.51503e-11	-0.210474	1.51503e-11	-0.111922	0.000373108	-0.20098	1.22975e-10	0.378981	9.61422e-36	0.0881456	0.00512417	-0.0192357	0.542054	-0.0474197	0.132643	0.179479	9.75098e-09
GHR	antiquewhite4	0.0497155	0.114876	-0.0497155	0.114876	-0.279568	1.54595e-19	-0.126706	5.52898e-05	0.696187	7.55184e-147	0.239125	1.46412e-14	-0.0680234	0.0308949	-0.12047	0.000127049	0.421061	1.53212e-44
CCDC152	antiquewhite4	0.330868	3.75923e-27	-0.330868	3.75923e-27	-0.155482	7.12251e-07	-0.304062	5.53071e-23	0.575694	5.99703e-90	0.106285	0.000729732	-0.0211383	0.502838	-0.0280378	0.37411	0.290857	4.39086e-21
SELENOP	antiquewhite4	0.304576	4.64259e-23	-0.304576	4.64259e-23	-0.209238	2.00125e-11	-0.301821	1.18046e-22	0.542373	4.34241e-78	-0.00725933	0.81803	-0.0487113	0.122403	-0.137663	1.16537e-05	0.202845	8.21633e-11
FGF10	antiquewhite4	-0.0753758	0.0167407	0.0753758	0.0167407	-0.367295	1.61207e-33	-0.308809	1.08505e-23	0.719348	3.29642e-161	0.0345546	0.2733	-0.04973	0.11477	-0.0548128	0.0821163	0.218032	2.66051e-12
HCN1	antiquewhite4	-0.179858	9.06761e-09	0.179858	9.06761e-09	-0.232595	7.74428e-14	-0.0836304	0.0079256	0.337158	3.42734e-28	0.150679	1.56281e-06	-0.0113627	0.718742	0.0187028	0.553304	0.170738	4.99684e-08
ITGA1	antiquewhite4	-0.311789	3.84339e-24	0.311789	3.84339e-24	-0.386023	3.96e-37	-0.199288	1.76738e-10	0.742385	5.21901e-177	0.407281	1.60887e-41	-0.0265829	0.399417	-0.0218664	0.488238	0.36568	3.21891e-33
PELO	antiquewhite4	-0.121577	0.00010991	0.121577	0.00010991	-0.19487	4.4877e-10	-0.231447	1.03285e-13	0.698369	3.838e-148	0.410203	3.78187e-42	-0.0578718	0.0663992	-0.0453306	0.150593	0.392589	1.8857e-38
FST	antiquewhite4	0.158288	4.45022e-07	-0.158288	4.45022e-07	-0.434154	1.51888e-47	-0.335784	5.81151e-28	0.606058	5.21558e-102	0.0106825	0.734926	0.025053	0.427109	-0.0806438	0.0104648	0.123112	8.97296e-05
NDUFS4	antiquewhite4	0.14563	3.47869e-06	-0.14563	3.47869e-06	0.112051	0.000367278	0.0901954	0.00417697	0.638068	3.21514e-116	0.0967959	0.00210462	0.0505559	0.10886	-0.155902	6.6419e-07	0.649766	7.62586e-122
SNX18	antiquewhite4	-0.112294	0.000356543	0.112294	0.000356543	-0.283094	5.17251e-20	-0.203726	6.78072e-11	0.837278	9.49325e-266	0.137802	1.14177e-05	-0.0806265	0.0104813	0.0177657	0.573361	0.416031	2.01632e-43
GPX8	antiquewhite4	-0.106627	0.000701297	0.106627	0.000701297	-0.509732	1.07719e-67	-0.264779	1.28731e-17	0.766849	9.35173e-196	0.259072	6.59829e-17	-0.043791	0.164963	-0.0667807	0.0340986	0.304807	4.29126e-23
PLPP1	antiquewhite4	-0.248982	1.07652e-15	0.248982	1.07652e-15	-0.435339	8.00108e-48	-0.240883	9.26946e-15	0.86484	5.16097e-303	0.587844	1.27316e-94	0.0257566	0.414236	0.0283588	0.368663	0.495705	1.45684e-63
ANKRD55	antiquewhite4	-0.000663849	0.983214	0.000663849	0.983214	-0.128092	4.57151e-05	-0.182071	5.91197e-09	0.399686	6.49209e-40	0.168958	6.89971e-08	0.010316	0.743697	0.160346	3.13573e-07	0.245956	2.42887e-15
MAP3K1	antiquewhite4	0.082387	0.00890682	-0.082387	0.00890682	0.735681	3.06638e-172	0.522455	1.30313e-71	-0.729427	6.40397e-168	0.0108549	0.730813	0.131882	2.69062e-05	0.16503	1.38995e-07	0.087593	0.00541069
DIMT1	antiquewhite4	-0.394231	8.71379e-39	0.394231	8.71379e-39	-0.346888	7.54889e-30	-0.0278423	0.377451	0.781673	2.81877e-208	0.351144	1.36229e-30	-0.0602525	0.0559568	0.0114658	0.716301	0.492963	8.88526e-63
RNF180	antiquewhite4	-0.110722	0.000431513	0.110722	0.000431513	0.329202	7.02574e-27	0.347403	6.14472e-30	0.226161	3.80821e-13	0.192587	7.20238e-10	0.00757886	0.81017	-0.113554	0.00030545	0.549214	2.04686e-80
RGS7BP	antiquewhite4	0.0356885	0.257859	-0.0356885	0.257859	-0.0944673	0.0026932	-0.185879	2.79714e-09	0.415294	2.93005e-43	0.0962318	0.00223525	0.0287516	0.362065	-0.0220674	0.484248	0.199618	1.64696e-10
TRIM23	antiquewhite4	0.0938289	0.00287895	-0.0938289	0.00287895	-0.121979	0.000104249	-0.317776	4.60904e-25	0.804422	1.56157e-229	0.406583	2.26928e-41	-0.0972612	0.00200216	-0.0139441	0.658516	0.542461	4.05636e-78
PIK3R1	antiquewhite4	-0.0836806	0.00788809	0.0836806	0.00788809	-0.452078	7.07767e-52	-0.21428	6.36109e-12	0.65807	5.44342e-126	0.15685	5.66901e-07	0.0821336	0.0091196	0.221084	1.29377e-12	0.278592	2.08708e-19
GTF2H2C	antiquewhite4	-0.488475	1.65436e-61	0.488475	1.65436e-61	-0.441404	2.88754e-49	0.171745	4.15665e-08	0.614162	1.87889e-105	0.220813	1.3797e-12	0.117535	0.000185421	0.0409348	0.194313	0.44226	1.79766e-49
GTF2H2	antiquewhite4	-0.503807	6.31913e-66	0.503807	6.31913e-66	-0.406552	2.30438e-41	0.285226	2.64728e-20	0.609078	2.78899e-103	0.206684	3.53757e-11	0.0996401	0.00154625	0.0154791	0.623694	0.498823	1.8268e-64
MAP1B	antiquewhite4	-0.0201205	0.52363	0.0201205	0.52363	-0.28002	1.34465e-19	-0.289709	6.35363e-21	0.874277	1.03309324171663e-317	0.12014	0.000132619	-0.0888094	0.00479806	-0.108772	0.000544849	0.398704	1.0398e-39
FOXD1	antiquewhite4	0.0498131	0.114164	-0.0498131	0.114164	-0.457503	3.0709e-53	-0.353645	4.92204e-31	0.791553	3.50722e-217	0.0327852	0.298634	-0.0596523	0.0584517	-0.0710005	0.0242513	0.227422	2.79754e-13
ENC1	antiquewhite4	-0.29685	6.20306e-22	0.29685	6.20306e-22	-0.402196	1.93309e-40	-0.117825	0.000178689	0.407793	1.2501e-41	0.251269	5.77935e-16	0.0100776	0.749418	0.0618556	0.0497252	0.143497	4.83871e-06
SV2C	antiquewhite4	-0.00257944	0.934844	0.00257944	0.934844	0.0286056	0.36451	0.045737	0.146964	0.209432	1.91586e-11	0.0465837	0.139617	0.0982088	0.00180752	0.0827173	0.00863613	0.226006	3.95517e-13
F2RL2	antiquewhite4	-0.142599	5.55247e-06	0.142599	5.55247e-06	-0.349252	2.92627e-30	-0.163055	1.96407e-07	0.409044	6.72976e-42	0.0354978	0.260412	-0.02016	0.522815	-0.00853968	0.786652	0.0997523	0.00152732
PDE8B	antiquewhite4	-0.226825	3.2383e-13	0.226825	3.2383e-13	-0.264725	1.30745e-17	-0.125282	6.7085e-05	0.667935	4.31516e-131	0.0514825	0.102519	-0.0329363	0.296411	-0.0459082	0.145455	0.299147	2.89379e-22
BHMT2	antiquewhite4	0.176743	1.64072e-08	-0.176743	1.64072e-08	-0.330613	4.13842e-27	-0.304659	4.51284e-23	0.55701	3.91964e-83	0.0414651	0.188593	0.0653843	0.0380327	-0.0430126	0.17261	0.168067	8.10023e-08
JMY	antiquewhite4	0.105576	0.00079224	-0.105576	0.00079224	0.262466	2.50851e-17	-0.0536607	0.0887666	0.194415	4.9336e-10	-0.0311498	0.323399	0.0591992	0.060395	0.55974	4.2123e-84	0.2727	1.24661e-18
THBS4	antiquewhite4	-0.138958	9.6177e-06	0.138958	9.6177e-06	-0.318642	3.37693e-25	-0.107316	0.000646965	0.415812	2.25352e-43	0.0277017	0.379867	0.00143847	0.963636	0.00575647	0.855233	0.151487	1.37152e-06
ZFYVE16	antiquewhite4	-0.441775	2.35191e-49	0.441775	2.35191e-49	-0.467383	8.73219e-56	0.0179107	0.570236	0.771024	3.47081e-199	0.391184	3.63851e-38	0.00612145	0.846165	0.00594893	0.850449	0.486758	5.00876e-61
CKMT2	antiquewhite4	0.0656715	0.0371936	-0.0656715	0.0371936	-0.162695	2.09089e-07	-0.221363	1.2105e-12	0.368859	8.22212e-34	-0.0208578	0.508526	0.164524	1.51934e-07	-0.0414151	0.189127	0.0974332	0.00196546
ATP6AP1L	antiquewhite4	-0.0662352	0.0355922	0.0662352	0.0355922	-0.236935	2.57385e-14	-0.13917	9.31781e-06	0.561475	1.0091e-84	0.132709	2.39183e-05	-0.0437534	0.165326	-0.106142	0.000741939	0.298136	4.05055e-22
TMEM167A	antiquewhite4	-0.551172	4.31855e-81	0.551172	4.31855e-81	-0.411329	2.15574e-42	0.183299	4.65176e-09	0.413565	7.01971e-43	0.235918	3.3386e-14	-0.000884929	0.977625	0.0693473	0.0277691	0.295206	1.06599e-21
VCAN	antiquewhite4	-0.0234985	0.456355	0.0234985	0.456355	-0.464394	5.25085e-55	-0.319753	2.2633e-25	0.579957	1.44771e-91	0.045898	0.145544	-0.04569	0.14738	-0.0523952	0.0965634	0.0963112	0.00221642
RASA1	antiquewhite4	-0.138528	1.02531e-05	0.138528	1.02531e-05	0.0248258	0.431313	0.172653	3.51755e-08	0.358877	5.67509e-32	0.39928	7.89063e-40	0.0674576	0.0323202	0.378431	1.22891e-35	0.517636	4.15168e-70
CCNH	antiquewhite4	-0.00581083	0.853881	0.00581083	0.853881	-0.077928	0.0133759	-0.12957	3.72403e-05	0.423609	4.08409e-45	0.165001	1.39687e-07	0.0390993	0.215093	0.383288	1.37929e-36	0.285938	2.11381e-20
MEF2C	antiquewhite4	-0.127546	4.92805e-05	0.127546	4.92805e-05	-0.228224	2.29709e-13	-0.226134	3.83329e-13	0.548023	5.24831e-80	0.745816	1.65517e-179	0.00308038	0.922227	0.0373921	0.235815	0.380141	5.71568e-36
NR2F1	antiquewhite4	-0.103579	0.000995964	0.103579	0.000995964	-0.365165	4.01048e-33	-0.262364	2.58311e-17	0.741969	1.04143e-176	0.076165	0.0156286	0.0980758	0.00183375	-0.0468875	0.137051	0.26056	4.32509e-17
ARSK	antiquewhite4	-0.0920908	0.00344536	0.0920908	0.00344536	-0.000831513	0.978975	-0.0216066	0.493423	0.708733	1.8833e-154	0.268896	3.86332e-18	-0.0537251	0.0883836	0.0258244	0.413009	0.628208	1.15294e-111
RHOBTB3	antiquewhite4	0.143037	5.19277e-06	-0.143037	5.19277e-06	-0.269586	3.15021e-18	-0.487733	2.67254e-61	0.761191	3.21536e-191	-0.0500994	0.112097	0.0408151	0.195622	-0.134391	1.87912e-05	0.201452	1.11076e-10
PCSK1	antiquewhite4	-0.253117	3.4801e-16	0.253117	3.4801e-16	-0.275968	4.65159e-19	-0.0823131	0.00896847	0.237878	2.02027e-14	-0.015211	0.629718	-0.0258354	0.41281	-0.0440569	0.16241	-0.000454137	0.988516
EFNA5	antiquewhite4	-0.022871	0.468473	0.022871	0.468473	0.245988	2.40825e-15	0.450356	1.89442e-51	-0.319472	2.50496e-25	-0.487766	2.61669e-61	0.0816484	0.00953977	-0.204828	5.32805e-11	0.00105409	0.973349
PJA2	antiquewhite4	-0.0952773	0.00247328	0.0952773	0.00247328	-0.0919475	0.00349629	0.0342544	0.277492	0.739791	3.80812e-175	0.451507	9.81965e-52	0.232796	7.36316e-14	0.25657	1.33373e-16	0.709176	9.97769e-155
REEP5	antiquewhite4	0.0098435	0.755051	-0.0098435	0.755051	-0.178289	1.22395e-08	-0.0850525	0.00692281	0.660669	2.57618e-127	0.169102	6.72297e-08	0.00563788	0.858183	0.0166625	0.597405	0.471505	7.14451e-57
TMED7	antiquewhite4	-0.0705639	0.0251408	0.0705639	0.0251408	-0.329282	6.81807e-27	-0.317513	5.06351e-25	0.828643	1.73026e-255	0.358279	7.27852e-32	0.0647586	0.0399169	-0.0897476	0.00436916	0.431939	5.00079e-47
CDO1	antiquewhite4	0.260253	4.71984e-17	-0.260253	4.71984e-17	-0.309516	8.49199e-24	-0.33793	2.54439e-28	0.610937	4.53096e-104	0.0430599	0.172138	-0.0239595	0.447567	-0.0548922	0.0816734	0.190514	1.10111e-09
AP3S1	antiquewhite4	0.0436725	0.166111	-0.0436725	0.166111	-0.137772	1.14681e-05	-0.199381	1.73267e-10	0.729236	8.63455e-168	0.053473	0.0898898	0.00886408	0.778755	-0.11432	0.000277811	0.425904	1.22926e-45
LVRN	antiquewhite4	-0.0114	0.717858	0.0114	0.717858	-0.364643	5.00862e-33	-0.244325	3.74869e-15	0.455343	1.07808e-52	0.03581	0.25624	-0.034832	0.269465	-0.0539178	0.0872462	0.0792699	0.0118585
PRR16	antiquewhite4	-0.117271	0.000191749	0.117271	0.000191749	-0.479362	5.50119e-59	-0.332877	1.75994e-27	0.866434	2.03978e-305	0.0675082	0.0321902	-0.0657039	0.0370999	-0.0712553	0.0237451	0.2743	7.70652e-19
LOX	antiquewhite4	0.0820325	0.00920576	-0.0820325	0.00920576	-0.343953	2.42079e-29	-0.228216	2.30191e-13	0.524152	3.79844e-72	0.063798	0.0429632	0.0053881	0.864404	-0.0498946	0.113573	0.174972	2.28791e-08
PRDM6	antiquewhite4	0.243141	5.12567e-15	-0.243141	5.12567e-15	-0.251898	4.86468e-16	-0.253801	2.88108e-16	0.505499	1.99201e-66	0.0340765	0.279995	-0.025305	0.422472	-0.0699877	0.0263576	0.183261	4.68659e-09
GRAMD2B	antiquewhite4	0.118982	0.000154048	-0.118982	0.000154048	-0.173106	3.23565e-08	-0.408797	7.6047e-42	0.721472	1.34409e-162	0.212824	8.88258e-12	0.176138	1.83871e-08	-0.0614305	0.0513182	0.317515	5.05974e-25
PRRC1	antiquewhite4	-0.375402	4.71846e-35	0.375402	4.71846e-35	-0.162993	1.98558e-07	0.214868	5.55417e-12	0.439816	6.93792e-49	0.293282	1.99977e-21	0.0383114	0.224487	-0.027478	0.383728	0.478899	7.35163e-59
CHSY3	antiquewhite4	-0.25269	3.91394e-16	0.25269	3.91394e-16	-0.381495	3.10592e-36	-0.249031	1.06241e-15	0.769664	4.63662e-198	0.300638	1.75731e-22	-0.0379206	0.229254	-0.0452572	0.151255	0.32063	1.64838e-25
HINT1	antiquewhite4	0.257969	9.00557e-17	-0.257969	9.00557e-17	0.716424	2.57114e-159	0.308532	1.19418e-23	-0.649044	1.72358e-121	-0.0927203	0.00322946	0.0427512	0.175236	0.0390191	0.216036	-0.0170656	0.588567
P4HA2	antiquewhite4	-0.334999	7.84618e-28	0.334999	7.84618e-28	-0.39707	2.26879e-39	0.0348723	0.268911	0.689612	5.09055e-143	0.188211	1.75499e-09	0.0973596	0.00198109	-0.0454726	0.149318	0.419832	2.88702e-44
AC116366.3	antiquewhite4	0.139977	8.2577e-06	-0.139977	8.2577e-06	-0.306969	2.04683e-23	-0.158574	4.24029e-07	0.68443	4.50017e-140	0.320356	1.81996e-25	0.0427696	0.17505	0.139155	9.33893e-06	0.442467	1.60282e-49
KIF3A	antiquewhite4	-0.215153	5.20011e-12	0.215153	5.20011e-12	-0.160517	3.04502e-07	0.150447	1.62226e-06	0.667807	5.04183e-131	0.188498	1.6563e-09	0.14888	2.0846e-06	0.279422	1.61679e-19	0.615285	6.14517e-106
SEPTIN8	antiquewhite4	-0.309543	8.41172e-24	0.309543	8.41172e-24	-0.167063	9.69246e-08	0.0326544	0.300567	0.520182	6.71536e-71	-0.0232473	0.461185	-0.0776438	0.0137184	-0.160113	3.26326e-07	0.289582	6.61843e-21
C5orf15	antiquewhite4	0.000564146	0.985735	-0.000564146	0.985735	-0.0612262	0.0520988	0.00253987	0.935841	0.719803	1.66624e-161	0.199287	1.76779e-10	0.0185797	0.555919	0.0120101	0.703457	0.622768	3.20115e-109
CDKL3	antiquewhite4	0.0196723	0.532923	-0.0196723	0.532923	-0.312319	3.19139e-24	-0.275101	6.04892e-19	0.813263	1.44714e-238	0.419536	3.36317e-44	0.080582	0.0105242	-0.0013327	0.966309	0.474865	9.05322e-58
CAMLG	antiquewhite4	0.383016	1.5608e-36	-0.383016	1.5608e-36	0.230822	1.20696e-13	-0.381123	3.6744e-36	0.595913	7.77318e-98	0.407396	1.52022e-41	-0.0595671	0.0588128	-0.0210766	0.504086	0.476141	4.10722e-58
C5orf24	antiquewhite4	-0.187829	1.89497e-09	0.187829	1.89497e-09	-0.112074	0.000366229	-0.104471	0.000899653	0.704977	3.9208e-152	0.69742	1.40719e-147	0.0448076	0.155364	0.0306183	0.331727	0.617027	1.07713e-106
TXNDC15	antiquewhite4	-0.104895	0.000856905	0.104895	0.000856905	-0.411191	2.30976e-42	-0.318132	4.05713e-25	0.90046	0	0.492604	1.12473e-62	0.00157224	0.960257	0.0741672	0.0185782	0.482841	6.12005e-60
CXCL14	antiquewhite4	0.350276	1.9362e-30	-0.350276	1.9362e-30	0.0749148	0.0174219	-0.077587	0.0137879	0.144789	3.96393e-06	-0.25814	8.58285e-17	-0.111587	0.000388622	-0.153823	9.36922e-07	0.0805914	0.0105151
TGFBI	antiquewhite4	0.115161	0.000250177	-0.115161	0.000250177	-0.126193	5.92907e-05	-0.318883	3.09726e-25	0.515314	2.15815e-69	-0.18457	3.62413e-09	-0.13527	1.65456e-05	-0.0757131	0.0162571	0.0947761	0.00260734
SPOCK1	antiquewhite4	-0.0514494	0.10274	0.0514494	0.10274	-0.423178	5.11167e-45	-0.277696	2.74647e-19	0.461443	3.03364e-54	0.0353774	0.262034	-0.0441511	0.161513	-0.0497266	0.114795	0.0374128	0.235555
HNRNPA0	antiquewhite4	0.351838	1.02794e-30	-0.351838	1.02794e-30	-0.0444384	0.158799	-0.451065	1.26413e-51	0.762425	3.37954e-192	0.277389	3.01737e-19	0.028319	0.369336	-0.169921	5.79686e-08	0.435631	6.82786e-48
REEP2	antiquewhite4	0.0969223	0.00207632	-0.0969223	0.00207632	-0.44557	2.83696e-50	-0.320107	1.99155e-25	0.670037	3.33194e-132	-0.00780124	0.804711	-0.0556379	0.0776063	-0.0280656	0.373637	0.172981	3.31137e-08
MATR3	antiquewhite4	0.02161	0.493354	-0.02161	0.493354	-0.0937243	0.00291047	-0.205276	4.82825e-11	0.694135	1.21396e-145	0.5083	2.90267e-67	-0.0276344	0.381026	0.0949499	0.00256011	0.517189	5.70717e-70
PURA	antiquewhite4	0.0774613	0.0139424	-0.0774613	0.0139424	-0.0890135	0.00470168	-0.241896	7.11155e-15	0.861383	6.62279e-298	0.387702	1.8306e-37	0.00871415	0.782402	-0.00288306	0.927194	0.608327	5.79814e-103
PCDHB14	antiquewhite4	0.167478	9.00063e-08	-0.167478	9.00063e-08	-0.154502	8.37754e-07	-0.385045	6.19668e-37	0.565431	3.76319e-86	0.103303	0.00102758	-0.145653	3.46577e-06	-0.254165	2.60511e-16	0.188158	1.77376e-09
FCHSD1	antiquewhite4	-0.343127	3.35266e-29	0.343127	3.35266e-29	-0.278902	1.89764e-19	0.0567866	0.0716649	0.369256	6.92572e-34	0.156536	5.9748e-07	-0.083485	0.00803518	0.399145	8.41611e-40	0.259578	5.71658e-17
PCDH1	antiquewhite4	-0.165237	1.33995e-07	0.165237	1.33995e-07	-0.0490451	0.119859	-0.128957	4.05532e-05	0.380826	4.20014e-36	0.71378	1.26084e-157	0.0798732	0.0112274	0.00186979	0.952744	0.379246	8.53902e-36
RNF14	antiquewhite4	0.0437006	0.165838	-0.0437006	0.165838	-0.253968	2.75086e-16	-0.227861	2.5117e-13	0.650016	5.74261e-122	0.357567	9.78439e-32	0.160452	3.07937e-07	-0.0078951	0.802409	0.426306	9.95083e-46
NDFIP1	antiquewhite4	0.109858	0.000478717	-0.109858	0.000478717	-0.197423	2.62601e-10	-0.362345	1.32552e-32	0.761024	4.35261e-191	0.377049	2.27485e-35	0.102009	0.00118889	0.41805	7.20237e-44	0.46375	7.71006e-55
FGF1	antiquewhite4	-0.111332	0.000400788	0.111332	0.000400788	-0.204251	6.04623e-11	-0.197682	2.48619e-10	0.600224	1.36635e-99	0.0798337	0.0112678	0.00644092	0.838244	-0.0210469	0.504689	0.255605	1.74611e-16
NR3C1	antiquewhite4	0.14488	3.90881e-06	-0.14488	3.90881e-06	-0.0716771	0.0229271	-0.219419	1.91976e-12	0.776052	2.04771e-203	0.325072	3.25372e-26	-0.00392076	0.901106	0.40063	4.12229e-40	0.569376	1.35363e-87
PRELID2	antiquewhite4	-0.0151755	0.630518	0.0151755	0.630518	-0.223038	8.10819e-13	-0.0828983	0.00849099	0.421486	1.22963e-44	0.356473	1.53881e-31	0.449977	2.35053e-51	0.0102969	0.744154	0.345439	1.34374e-29
PPP2R2B	antiquewhite4	-0.00919069	0.770826	0.00919069	0.770826	-0.118889	0.000155906	-0.133094	2.26402e-05	0.444211	6.06871e-50	0.0237539	0.451475	0.0203875	0.518133	0.349473	2.67725e-30	0.239764	1.24042e-14
SPINK9	antiquewhite4	-0.349784	2.36129e-30	0.349784	2.36129e-30	-0.280061	1.32774e-19	0.109219	0.000516666	0.258912	6.90237e-17	0.0277317	0.379351	-0.086867	0.00580915	-0.0396176	0.20907	0.13344	2.15445e-05
IL17B	antiquewhite4	-0.162128	2.30701e-07	0.162128	2.30701e-07	-0.205279	4.82518e-11	-0.169981	5.73404e-08	0.606057	5.22155e-102	0.00938614	0.766093	-0.0589287	0.0615808	-0.0452287	0.151514	0.244179	3.89624e-15
PDGFRB	antiquewhite4	-0.159623	3.54777e-07	0.159623	3.54777e-07	-0.503263	9.14897e-66	-0.353996	4.26329e-31	0.901902	0	0.0518619	0.100009	-0.087323	0.00555589	-0.0798555	0.0112455	0.257584	1.00371e-16
SYNPO	antiquewhite4	-0.205661	4.43565e-11	0.205661	4.43565e-11	-0.168382	7.65434e-08	-0.0879613	0.00521819	0.47633	3.65299e-58	0.751332	1.30686e-183	0.011695	0.710881	0.0162757	0.605942	0.452547	5.40783e-52
SMIM3	antiquewhite4	-0.139081	9.44255e-06	0.139081	9.44255e-06	-0.378388	1.253e-35	-0.266436	7.94964e-18	0.806436	1.50039e-231	0.0810011	0.010127	0.0913092	0.00373163	0.033004	0.295419	0.298595	3.47778e-22
GPX3	antiquewhite4	-0.302283	1.01019e-22	0.302283	1.01019e-22	-0.456373	5.92936e-53	-0.244326	3.7478e-15	0.749824	1.77211e-182	0.145599	3.49529e-06	-0.0870744	0.0056927	-0.0720656	0.0221952	0.219626	1.82794e-12
ANXA6	antiquewhite4	-0.182761	5.16783e-09	0.182761	5.16783e-09	-0.513961	5.60248e-69	-0.405801	3.33194e-41	0.906039	0	0.29766	4.74442e-22	0.00355182	0.91037	0.246168	2.29471e-15	0.327696	1.23207e-26
FAXDC2	antiquewhite4	0.0873417	0.00554577	-0.0873417	0.00554577	-0.236594	2.80936e-14	0.0118647	0.706879	0.567492	6.65999e-87	0.329973	5.26271e-27	0.100591	0.00139231	-0.0768152	0.0147617	0.467486	8.20866e-56
SGCD	antiquewhite4	0.13595	1.49862e-05	-0.13595	1.49862e-05	-0.318074	4.14134e-25	-0.329461	6.37573e-27	0.694699	5.66978e-146	0.157161	5.38029e-07	0.0638619	0.0427548	-0.00981555	0.755725	0.296946	6.00966e-22
EBF1	antiquewhite4	-0.0634441	0.044134	0.0634441	0.044134	-0.456529	5.41523e-53	-0.413231	8.30396e-43	0.864991	3.06013e-303	0.584451	2.69071e-93	-0.0625868	0.0470819	-0.0506766	0.108017	0.374504	7.01374e-35
CCNJL	antiquewhite4	-0.233569	6.05968e-14	0.233569	6.05968e-14	-0.237677	2.12767e-14	0.0110176	0.726938	0.800001	3.45713e-225	0.192946	6.6876e-10	0.222815	8.55491e-13	0.0804088	0.0106923	0.574898	1.19524e-89
ZBED8	antiquewhite4	-0.243101	5.18e-15	0.243101	5.18e-15	-0.435281	8.25421e-48	-0.00682296	0.828794	0.822474	1.66611e-248	0.247778	1.49012e-15	0.0138006	0.661811	-0.120551	0.000125707	0.510037	8.71424e-68
CCNG1	antiquewhite4	0.191531	8.94557e-10	-0.191531	8.94557e-10	-0.0328146	0.298199	-0.303556	6.56617e-23	0.564038	1.20447e-85	0.426481	9.0764e-46	0.144119	4.39733e-06	0.130383	3.32357e-05	0.394184	8.90917e-39
SLIT3	antiquewhite4	-0.00645095	0.837996	0.00645095	0.837996	-0.498741	1.929e-64	-0.410893	2.68056e-42	0.929694	0	0.0554227	0.0787626	-0.0807792	0.0103356	-0.0845808	0.00724201	0.27299	1.1428e-18
KCNIP1	antiquewhite4	0.291081	4.08409e-21	-0.291081	4.08409e-21	-0.220003	1.67225e-12	-0.271216	1.94211e-18	0.448533	5.3365e-51	0.0531901	0.0916048	0.0722032	0.021941	-0.0311133	0.323967	0.155975	6.56161e-07
RANBP17	antiquewhite4	-0.242315	6.37092e-15	0.242315	6.37092e-15	-0.432763	3.21327e-47	-0.283084	5.18856e-20	0.771274	2.15154e-199	0.621687	9.66477e-109	0.0334648	0.288723	-0.00738285	0.81499	0.413138	8.70142e-43
SH3PXD2B	antiquewhite4	-0.132952	2.3103e-05	0.132952	2.3103e-05	-0.301728	1.21811e-22	-0.213647	7.35672e-12	0.66069	2.51159e-127	0.289191	7.50395e-21	0.00364493	0.908031	-0.0787328	0.0124465	0.338275	2.22729e-28
NEURL1B	antiquewhite4	-0.272367	1.37745e-18	0.272367	1.37745e-18	-0.135233	1.66349e-05	-0.0438034	0.164843	0.502062	2.06578e-65	0.613608	3.25301e-105	-0.0248318	0.431202	-0.00637506	0.839876	0.421665	1.12098e-44
DRD1	antiquewhite4	0.0147675	0.639739	-0.0147675	0.639739	-0.129785	3.61414e-05	-0.192735	6.98512e-10	0.391355	3.35945e-38	-0.0422558	0.180295	-0.0135751	0.667002	-0.0439601	0.163336	0.118082	0.000172915
HRH2	antiquewhite4	-0.396646	2.77652e-39	0.396646	2.77652e-39	-0.173099	3.23968e-08	0.273136	1.09395e-18	0.346423	9.08688e-30	-0.130753	3.15538e-05	-0.062612	0.0469929	-0.0170873	0.588094	0.239703	1.26045e-14
PDLIM7	antiquewhite4	-0.384592	7.61977e-37	0.384592	7.61977e-37	-0.299012	3.02633e-22	-0.0508161	0.107049	0.625818	1.38558e-110	0.351966	9.75978e-31	-0.0483939	0.12486	-0.0460255	0.144428	0.368522	9.50725e-34
B4GALT7	antiquewhite4	-0.574991	1.10324e-89	0.574991	1.10324e-89	-0.487526	3.05507e-61	0.236894	2.60147e-14	0.593691	6.09265e-97	0.26484	1.26482e-17	-0.0264034	0.402608	0.0032367	0.918293	0.422003	9.40755e-45
COL23A1	antiquewhite4	-0.236289	3.03694e-14	0.236289	3.03694e-14	-0.359051	5.27742e-32	-0.165084	1.37674e-07	0.667828	4.9174e-131	0.146901	2.85111e-06	-0.0314321	0.319032	-0.0218475	0.488615	0.276312	4.18992e-19
ADAMTS2	antiquewhite4	-0.231919	9.17706e-14	0.231919	9.17706e-14	-0.486679	5.26854e-61	-0.277041	3.35536e-19	0.78785	8.68302e-214	0.065882	0.0365887	-0.0684071	0.0299594	-0.0598013	0.0578239	0.228413	2.19268e-13
RNF130	antiquewhite4	-0.083658	0.00790498	0.083658	0.00790498	-0.441654	2.51498e-49	-0.321163	1.35859e-25	0.816736	3.01458e-242	0.608017	7.83425e-103	0.238939	1.53618e-14	0.1168	0.000203553	0.455877	7.90886e-53
GFPT2	antiquewhite4	0.0392585	0.213229	-0.0392585	0.213229	-0.289525	6.74088e-21	-0.0890087	0.00470393	0.612778	7.39252e-105	-0.0323156	0.305612	-0.038129	0.226703	-0.0636658	0.0433976	0.286314	1.87681e-20
FOXF2	antiquewhite4	-0.153468	9.93016e-07	0.153468	9.93016e-07	-0.470942	1.008e-56	-0.270854	2.1629e-18	0.641179	1.08452e-117	0.0290643	0.356865	-0.0536623	0.0887569	-0.0627587	0.046478	0.140836	7.25688e-06
TUBB2B	antiquewhite4	-0.027866	0.377046	0.027866	0.377046	-0.182874	5.05572e-09	-0.254338	2.48286e-16	0.589147	3.90936e-95	0.0962582	0.00222897	0.100741	0.00136939	-0.0250333	0.427471	0.231599	9.94121e-14
PXDC1	antiquewhite4	0.113879	0.000293426	-0.113879	0.000293426	-0.337866	2.60882e-28	-0.496437	8.96517e-64	0.729156	9.78564e-168	0.282585	6.06393e-20	-0.040293	0.201405	-0.120527	0.00012611	0.227136	3.00115e-13
SLC35B3	antiquewhite4	-0.265597	1.0152e-17	0.265597	1.0152e-17	-0.133625	2.09808e-05	0.0926806	0.00324268	0.565908	2.52276e-86	0.38759	1.92764e-37	-0.0250755	0.426693	-0.0687009	0.0292595	0.538614	7.82295e-77
TMEM14C	antiquewhite4	0.452792	4.70053e-52	-0.452792	4.70053e-52	-0.0528091	0.0939551	-0.558829	8.88339e-84	0.664863	1.7548e-129	0.421906	9.89252e-45	0.0561922	0.0746911	-0.15997	3.34362e-07	0.347467	5.98807e-30
TMEM14B	antiquewhite4	0.365692	3.20233e-33	-0.365692	3.20233e-33	0.00170447	0.956918	-0.361846	1.63582e-32	0.59723	2.27582e-98	0.277507	2.90997e-19	0.0898342	0.00433139	-0.111219	0.000406333	0.395316	5.21778e-39
ELOVL2	antiquewhite4	-0.109709	0.000487302	0.109709	0.000487302	-0.386645	2.97732e-37	-0.261177	3.62752e-17	0.780818	1.58094e-207	0.0829492	0.00845048	-0.0392724	0.213068	-0.0442822	0.16027	0.290453	5.0007e-21
RNF182	antiquewhite4	-0.158392	4.37239e-07	0.158392	4.37239e-07	-0.232175	8.60621e-14	-0.156376	6.13678e-07	0.563378	2.08601e-85	0.0663718	0.0352131	-0.0606287	0.0544391	0.0341323	0.279209	0.217159	3.26328e-12
RBM24	antiquewhite4	0.0651076	0.0388566	-0.0651076	0.0388566	-0.163881	1.70044e-07	-0.249788	8.65312e-16	0.510084	8.43642e-68	-0.0105633	0.737776	-0.0470416	0.135764	-0.048725	0.122298	0.165705	1.23362e-07
CAP2	antiquewhite4	-0.0628725	0.0460815	0.0628725	0.0460815	-0.239703	1.26025e-14	-0.207893	2.70436e-11	0.613277	4.51545e-105	-0.0293383	0.352349	-0.0651133	0.0388396	-0.0698874	0.0265745	0.21321	8.13151e-12
FAM8A1	antiquewhite4	0.390569	4.84676e-38	-0.390569	4.84676e-38	-0.0359077	0.254945	-0.444184	6.16003e-50	0.713608	1.62353e-157	0.201321	1.14274e-10	-0.0416478	0.186651	0.034659	0.271852	0.402367	1.77971e-40
ID4	antiquewhite4	-0.0916909	0.00358924	0.0916909	0.00358924	-0.244215	3.85919e-15	-0.197481	2.59376e-10	0.643599	7.55776e-119	-0.0532215	0.0914127	-0.0346385	0.272136	-0.0898138	0.00434027	0.220925	1.3437e-12
MBOAT1	antiquewhite4	0.0880345	0.00518066	-0.0880345	0.00518066	-0.105274	0.000820342	0.0902546	0.00415212	0.389878	6.68664e-38	0.306782	2.18298e-23	0.298545	3.5357e-22	0.232557	7.8201e-14	0.454084	2.23316e-52
HFE	antiquewhite4	-0.231486	1.02267e-13	0.231486	1.02267e-13	-0.367507	1.4717e-33	0.0688163	0.0289885	0.41997	2.68919e-44	0.237111	2.46034e-14	0.072707	0.0210314	0.0674969	0.0322193	0.304256	5.17759e-23
HMGN4	antiquewhite4	-0.195274	4.12433e-10	0.195274	4.12433e-10	-0.181039	7.22078e-09	-0.0758615	0.0160483	0.789833	1.34835e-215	0.327615	1.26974e-26	0.10718	0.00065734	0.407388	1.52658e-41	0.600952	6.86003e-100
ZNF322	antiquewhite4	0.228484	2.15484e-13	-0.228484	2.15484e-13	-0.198327	2.16821e-10	-0.290131	5.54733e-21	0.822571	1.30181e-248	0.465837	2.21333e-55	0.0409398	0.194259	-0.0626188	0.0469688	0.539097	5.40724e-77
ZNF184	antiquewhite4	0.177402	1.44837e-08	-0.177402	1.44837e-08	0.0915838	0.00362867	-0.0716092	0.023057	0.177882	1.32239e-08	0.0298225	0.344454	-0.02096	0.506449	0.188906	1.52552e-09	0.170872	4.87615e-08
ZKSCAN8	antiquewhite4	-0.103952	0.000954524	0.103952	0.000954524	-0.296311	7.40992e-22	-0.220332	1.5469e-12	0.733555	9.31599e-171	0.607524	1.26414e-102	0.10284	0.00108287	0.17309	3.24517e-08	0.521582	2.44963e-71
GABBR1	antiquewhite4	-0.269541	3.19331e-18	0.269541	3.19331e-18	-0.23809	1.91269e-14	-0.0982026	0.00180874	0.849042	9.73282e-281	0.506045	1.37013e-66	-0.0491543	0.119036	-0.0180289	0.567693	0.623467	1.56319e-109
ZNRD1	antiquewhite4	0.0182174	0.56365	-0.0182174	0.56365	0.41343	7.51227e-43	0.289075	7.78709e-21	-0.0446409	0.156908	0.00652206	0.836235	-0.0668883	0.0338104	0.185553	2.984e-09	0.309757	7.80832e-24
MICA	antiquewhite4	0.188533	1.64478e-09	-0.188533	1.64478e-09	-0.133546	2.12202e-05	-0.124683	7.27319e-05	0.594403	3.15419e-97	0.55845	1.21145e-83	0.0701492	0.0260113	0.0406321	0.197635	0.491771	1.94035e-62
DDAH2	antiquewhite4	0.221165	1.2689e-12	-0.221165	1.2689e-12	-0.312433	3.06692e-24	-0.470487	1.33028e-56	0.795525	6.72046e-221	0.456248	6.37879e-53	0.138392	1.04625e-05	0.00966459	0.759365	0.370294	4.41733e-34
SNHG32	antiquewhite4	0.115414	0.000242365	-0.115414	0.000242365	-0.241022	8.94043e-15	-0.355341	2.45382e-31	0.810772	5.67243e-236	0.468983	3.31916e-56	0.015789	0.616762	0.106532	0.00070906	0.461984	2.20214e-54
CFB	antiquewhite4	-0.556885	4.34119e-83	0.556885	4.34119e-83	-0.455966	7.51388e-53	0.189792	1.2751e-09	0.488465	1.66556e-61	0.11247	0.000348929	-0.0764771	0.0152071	-0.114192	0.000282246	0.257206	1.11614e-16
DXO	antiquewhite4	-0.229589	1.63995e-13	0.229589	1.63995e-13	0.0187189	0.552964	0.261871	2.97496e-17	0.404162	7.43119e-41	0.222788	8.61119e-13	-0.000721461	0.981757	0.0575282	0.0680309	0.522691	1.09767e-71
TNXB	antiquewhite4	0.175553	2.052e-08	-0.175553	2.052e-08	-0.385282	5.5614e-37	-0.341354	6.72195e-29	0.581866	2.68583e-92	0.266354	8.14361e-18	-0.0118204	0.707923	-0.0526061	0.0952274	0.195385	4.02979e-10
PRRT1	antiquewhite4	-0.149054	2.0275e-06	0.149054	2.0275e-06	-0.193361	6.13889e-10	0.0177433	0.573844	0.611528	2.53358e-104	0.353021	6.35118e-31	0.0204151	0.517567	-0.0524381	0.0962904	0.464015	6.58377e-55
PPT2	antiquewhite4	-0.231133	1.11688e-13	0.231133	1.11688e-13	-0.126019	6.07152e-05	-0.0707153	0.0248291	0.504531	3.86012e-66	0.671735	4.14557e-133	0.000778849	0.980306	-0.0347305	0.270864	0.455986	7.42344e-53
SYNGAP1	antiquewhite4	-0.197133	2.79205e-10	0.197133	2.79205e-10	-0.112467	0.000349089	0.0945888	0.00265912	0.502705	1.33585e-65	0.275913	4.72911e-19	-0.0507336	0.107621	0.14336	4.94216e-06	0.442887	1.26911e-49
NUDT3	antiquewhite4	-0.176639	1.67301e-08	0.176639	1.67301e-08	-0.341968	5.28566e-29	-0.112433	0.000350516	0.63004	1.69086e-112	0.489803	6.99584e-62	0.105426	0.000806061	0.00901459	0.775098	0.415551	2.57249e-43
SCUBE3	antiquewhite4	-0.160479	3.06484e-07	0.160479	3.06484e-07	-0.36917	7.18773e-34	-0.162279	2.24767e-07	0.766086	3.89123e-195	0.213251	8.05598e-12	0.0885383	0.00492892	0.0539917	0.0868133	0.408224	1.01004e-41
BRPF3	antiquewhite4	0.0857803	0.00645496	-0.0857803	0.00645496	0.0597993	0.0578321	0.0189904	0.547218	0.596261	5.62238e-98	0.200569	1.34342e-10	-0.0692378	0.028017	-0.0658617	0.0366464	0.568598	2.61681e-87
KCTD20	antiquewhite4	0.0457789	0.146593	-0.0457789	0.146593	0.0629465	0.0458253	-0.198116	2.26792e-10	0.414104	5.34818e-43	0.363614	7.75011e-33	0.161185	2.71497e-07	0.340641	8.88393e-29	0.348533	3.90707e-30
PI16	antiquewhite4	0.21954	1.86558e-12	-0.21954	1.86558e-12	-0.225099	4.93097e-13	-0.225255	4.74696e-13	0.454678	1.58424e-52	0.0448104	0.155338	-0.0173019	0.583414	-0.000983502	0.975133	0.178318	1.21715e-08
MTCH1	antiquewhite4	0.183812	4.20661e-09	-0.183812	4.20661e-09	0.0607679	0.0538862	-0.357457	1.02394e-31	0.628631	7.41007e-112	0.533875	2.84551e-75	0.129569	3.72443e-05	0.207636	2.86328e-11	0.517852	3.55881e-70
DAAM2	antiquewhite4	-0.0782031	0.0130516	0.0782031	0.0130516	-0.429002	2.39489e-46	-0.34181	5.62417e-29	0.857057	1.05049e-291	0.0471709	0.13469	-0.055917	0.076127	-0.0707019	0.0248565	0.264631	1.34361e-17
MOCS1	antiquewhite4	-0.227454	2.77586e-13	0.227454	2.77586e-13	-0.332033	2.4227e-27	-0.198229	2.21375e-10	0.713937	1.0024e-157	0.0958873	0.00231863	-0.0752201	0.0169682	-0.0543815	0.084557	0.264748	1.29885e-17
MEA1	antiquewhite4	-0.0472101	0.134366	0.0472101	0.134366	0.160787	2.90705e-07	0.0985512	0.00174158	0.44254	1.53908e-49	0.286275	1.90016e-20	-0.0396949	0.208182	-0.133984	1.99255e-05	0.526463	7.01596e-73
KLHDC3	antiquewhite4	-0.353707	4.79901e-31	0.353707	4.79901e-31	-0.338246	2.25238e-28	0.0882392	0.00507702	0.695763	1.34311e-146	0.27577	4.93941e-19	-0.0648559	0.0396191	-0.0637324	0.0431784	0.506714	8.65483e-67
PTK7	antiquewhite4	-0.349753	2.39074e-30	0.349753	2.39074e-30	-0.150126	1.70802e-06	0.353417	5.40202e-31	0.221928	1.05786e-12	-0.0947891	0.00260377	0.0153911	0.625668	-0.112895	0.000331257	0.268301	4.60211e-18
SLC35B2	antiquewhite4	-0.102921	0.00107301	0.102921	0.00107301	-0.232979	7.03296e-14	-0.129235	3.90167e-05	0.772484	2.10727e-200	0.215161	5.19076e-12	0.223633	7.02656e-13	-0.00783272	0.803939	0.518952	1.62184e-70
ENPP5	antiquewhite4	0.15569	6.88028e-07	-0.15569	6.88028e-07	-0.379487	7.66536e-36	-0.310139	6.83768e-24	0.574132	2.31669e-89	0.0924058	0.00333573	0.287391	1.33318e-20	-0.0172464	0.584623	0.172337	3.7283e-08
RCAN2	antiquewhite4	0.0231431	0.463198	-0.0231431	0.463198	-0.294463	1.3599e-21	-0.317927	4.36569e-25	0.745464	3.00183e-179	0.214873	5.54792e-12	0.0051454	0.870456	-0.0508282	0.106965	0.318165	4.00909e-25
ADGRF5	antiquewhite4	-0.207002	3.29714e-11	0.207002	3.29714e-11	-0.173667	2.91662e-08	-0.107112	0.000662652	0.462459	1.66161e-54	0.620803	2.37744e-108	-0.0265853	0.399374	0.0054122	0.863803	0.353202	5.8974e-31
EFHC1	antiquewhite4	-0.269555	3.17929e-18	0.269555	3.17929e-18	-0.163547	1.80281e-07	0.185943	2.76191e-09	0.590112	1.62509e-95	0.187686	1.95016e-09	0.0331169	0.293769	-0.0899947	0.00426212	0.538934	6.12495e-77
TRAM2	antiquewhite4	-0.322995	6.9711e-26	0.322995	6.9711e-26	-0.441372	2.94034e-49	-0.218159	2.58217e-12	0.859644	2.17669e-295	0.519438	1.14517e-70	-0.00568628	0.856979	0.0731321	0.0202897	0.477814	1.44975e-58
TMEM14A	antiquewhite4	0.010405	0.741563	-0.010405	0.741563	-0.384824	6.85423e-37	-0.187275	2.11751e-09	0.864715	7.93487e-303	0.438766	1.23467e-48	0.050843	0.106863	0.0100749	0.749484	0.534705	1.52242e-75
LRRC1	antiquewhite4	0.00795493	0.800944	-0.00795493	0.800944	0.476552	3.18174e-58	0.370305	4.39648e-34	-0.583379	7.00496e-93	0.349824	2.32378e-30	0.0154794	0.623687	-0.110303	0.00045382	0.05106	0.105373
HMGCLL1	antiquewhite4	0.208708	2.25388e-11	-0.208708	2.25388e-11	-0.294239	1.46358e-21	-0.341058	7.54692e-29	0.674677	1.08311e-134	0.0542319	0.0854173	-0.0569303	0.0709488	-0.0567272	0.0719631	0.213355	7.86646e-12
BMP5	antiquewhite4	0.0259295	0.411108	-0.0259295	0.411108	-0.306804	2.16651e-23	-0.191956	8.19914e-10	0.665153	1.23932e-129	0.0849988	0.00695846	-0.012625	0.689046	-0.0593271	0.0598411	0.277291	3.10828e-19
BEND6	antiquewhite4	0.0314306	0.319055	-0.0314306	0.319055	-0.392265	2.19522e-38	-0.274246	7.83299e-19	0.686985	1.6159e-141	0.0583819	0.0640364	-0.0343478	0.276183	-0.0665385	0.0347551	0.24331	4.90329e-15
BAG2	antiquewhite4	-0.172011	3.95899e-08	0.172011	3.95899e-08	-0.229702	1.59435e-13	-0.160383	3.11584e-07	0.848458	5.77644e-280	0.209465	1.902e-11	-0.0419959	0.182992	0.0662761	0.0354783	0.506374	1.09328e-66
RAB23	antiquewhite4	-0.264179	1.53129e-17	0.264179	1.53129e-17	-0.157174	5.36871e-07	0.165113	1.36976e-07	0.685356	1.35328e-140	0.1239	8.07834e-05	-0.0229107	0.467701	-0.0784267	0.0127931	0.561909	7.05145e-85
ADGRB3	antiquewhite4	-0.152461	1.1708e-06	0.152461	1.1708e-06	-0.347188	6.69675e-30	-0.26832	4.57735e-18	0.807155	2.82517e-232	0.0524094	0.0964731	0.00067595	0.982908	-0.0421447	0.181444	0.297826	4.48919e-22
OGFRL1	antiquewhite4	-0.0110685	0.725727	0.0110685	0.725727	-0.233895	5.58115e-14	-0.168273	7.8052e-08	0.439683	7.46149e-49	-0.00937575	0.766344	0.246139	2.31272e-15	-0.0488247	0.121534	0.189199	1.43783e-09
RIMS1	antiquewhite4	0.175262	2.16708e-08	-0.175262	2.16708e-08	-0.0832172	0.00824043	-0.299847	2.29044e-22	0.546056	2.46446e-79	0.260871	3.95907e-17	0.108177	0.000584655	-0.0134958	0.66883	0.286204	1.94322e-20
COL12A1	antiquewhite4	-0.127753	4.79004e-05	0.127753	4.79004e-05	-0.52445	3.05845e-72	-0.306849	2.13285e-23	0.747113	1.83623e-180	-0.00715562	0.820586	-0.0711428	0.0239676	-0.0969209	0.00207662	0.170034	5.67958e-08
FILIP1	antiquewhite4	-0.0691741	0.0281618	0.0691741	0.0281618	-0.154061	9.00927e-07	-0.175776	1.96805e-08	0.490575	4.23484e-62	0.520661	4.75537e-71	0.0152481	0.628883	-0.00047625	0.987957	0.356731	1.38305e-31
HMGN3	antiquewhite4	-0.340344	9.97446e-29	0.340344	9.97446e-29	-0.194145	5.21791e-10	0.270369	2.49807e-18	0.629163	4.24782e-112	0.501407	3.21425e-65	0.244305	3.76875e-15	-0.0607089	0.0541201	0.691046	7.59958e-144
LCA5	antiquewhite4	-0.12043	0.000127712	0.12043	0.000127712	-0.354367	3.66117e-31	-0.310986	5.09041e-24	0.828214	5.39472e-255	0.478181	1.15205e-58	0.0630833	0.0453551	-0.0420699	0.182221	0.431083	7.90487e-47
TENT5A	antiquewhite4	0.171057	4.71448e-08	-0.171057	4.71448e-08	-0.118557	0.000162705	-0.0809162	0.0102064	0.566597	1.41555e-86	-0.0303998	0.335192	0.0863217	0.00612553	-0.135283	1.65136e-05	0.33539	6.75881e-28
PGM3	antiquewhite4	-0.29338	1.93714e-21	0.29338	1.93714e-21	0.0450524	0.153116	0.245457	2.77443e-15	0.399671	6.53808e-40	0.159336	3.72541e-07	0.0138126	0.661535	-0.0131109	0.677737	0.510064	8.55087e-68
PRSS35	antiquewhite4	-0.224382	5.86503e-13	0.224382	5.86503e-13	-0.333539	1.36911e-27	-0.204117	6.22548e-11	0.618889	1.65423e-107	-0.00449194	0.88679	-0.070809	0.0246381	-0.0721291	0.0220776	0.16752	8.93359e-08
CEP162	antiquewhite4	-0.48169	1.26904e-59	0.48169	1.26904e-59	-0.491385	2.49735e-62	0.11647	0.000212226	0.716574	2.05967e-159	0.391863	2.65031e-38	0.00775848	0.80576	-0.0351093	0.265669	0.498563	2.17342e-64
TBX18	antiquewhite4	0.217505	3.00965e-12	-0.217505	3.00965e-12	-0.364525	5.26564e-33	-0.4038	8.86618e-41	0.768981	1.69176e-197	-0.00174508	0.955893	-0.0646724	0.0401826	-0.079105	0.0120363	0.222474	9.2842e-13
SMIM8	antiquewhite4	-0.246939	1.8671e-15	0.246939	1.8671e-15	-0.272197	1.44918e-18	0.0707037	0.0248529	0.750141	1.02558e-182	0.358054	7.99447e-32	0.297327	5.29726e-22	0.00544746	0.862925	0.632764	9.50248e-114
CNR1	antiquewhite4	-0.210377	1.54879e-11	0.210377	1.54879e-11	-0.257393	1.05894e-16	-0.15778	4.84872e-07	0.517838	3.59327e-70	0.16361	1.78291e-07	-0.0698512	0.026653	-0.0439292	0.163632	0.186542	2.45127e-09
FHL5	antiquewhite4	-0.0940318	0.00281868	0.0940318	0.00281868	-0.250617	6.90481e-16	-0.219106	2.06684e-12	0.577904	8.76228e-91	-0.0104069	0.741517	-0.0614161	0.051373	-0.0570485	0.0703642	0.171286	4.52082e-08
GPR63	antiquewhite4	-0.0870564	0.00570271	0.0870564	0.00570271	-0.19275	6.96389e-10	-0.174499	2.49859e-08	0.54314	2.39542e-78	-0.0227789	0.470267	-0.0354023	0.261697	0.144226	4.32497e-06	0.216453	3.84733e-12
PNISR	antiquewhite4	-0.186346	2.5492e-09	0.186346	2.5492e-09	-0.0650093	0.0391528	0.0808892	0.0102317	0.687976	4.40158e-142	0.496482	8.69713e-64	0.00109261	0.972376	0.279492	1.58241e-19	0.699559	7.46945e-149
SIM1	antiquewhite4	-0.111282	0.000403235	0.111282	0.000403235	-0.418145	6.86214e-44	-0.245476	2.76018e-15	0.621414	1.27673e-108	0.0664049	0.0351217	-0.040833	0.195426	-0.0507272	0.107666	0.186153	2.64871e-09
GRIK2	antiquewhite4	-0.0124626	0.692841	0.0124626	0.692841	-0.230436	1.32882e-13	-0.00893133	0.77712	0.436378	4.54937e-48	0.0982263	0.00180411	0.0550724	0.0806751	-0.0462227	0.142714	0.29592	8.42835e-22
BVES	antiquewhite4	-0.264267	1.49291e-17	0.264267	1.49291e-17	-0.346823	7.74706e-30	-0.217664	2.89963e-12	0.784947	3.55941e-211	0.439141	1.00521e-48	-0.0503085	0.110605	-0.0424845	0.177946	0.420414	2.13905e-44
SOBP	antiquewhite4	-0.0381238	0.226767	0.0381238	0.226767	-0.437447	2.54159e-48	-0.39275	1.74896e-38	0.906153	0	0.0589745	0.0613787	-0.0237414	0.451713	-0.069635	0.0271271	0.284894	2.93951e-20
SEC63	antiquewhite4	-0.00925288	0.769319	0.00925288	0.769319	0.0453447	0.150466	0.125057	6.9158e-05	0.742358	5.45957e-177	0.311223	4.68574e-24	0.055035	0.0808815	0.0486526	0.122855	0.768726	2.74166e-197
SNX3	antiquewhite4	0.377028	2.29588e-35	-0.377028	2.29588e-35	0.138982	9.58237e-06	-0.420765	1.78511e-44	0.5412	1.07486e-77	0.502395	1.64823e-65	-0.0438022	0.164855	-0.0796363	0.0114716	0.42915	2.21348e-46
FOXO3	antiquewhite4	-0.0455338	0.14877	0.0455338	0.14877	-0.124549	7.40556e-05	-0.246677	2.00261e-15	0.728835	1.61713e-167	0.469935	1.86187e-56	0.0655286	0.0376091	0.0416191	0.186955	0.479238	5.94368e-59
ARMC2	antiquewhite4	-0.339776	1.24432e-28	0.339776	1.24432e-28	-0.406884	1.95741e-41	-0.0736621	0.019397	0.842929	8.5411e-273	0.248782	1.13641e-15	-0.038696	0.219866	0.0624527	0.0475575	0.478434	9.8381e-59
SESN1	antiquewhite4	0.0523184	0.0970539	-0.0523184	0.0970539	0.280645	1.10839e-19	0.0291397	0.355618	0.485666	1.00969e-60	0.135419	1.61911e-05	-0.0121023	0.701288	0.168379	7.65896e-08	0.57149	2.23772e-88
CEP57L1	antiquewhite4	-0.0974859	0.00195436	0.0974859	0.00195436	-0.187117	2.18536e-09	0.029876	0.343589	0.825104	1.89544e-251	0.336584	4.27439e-28	0.0215699	0.494156	-0.0742554	0.0184385	0.670676	1.52266e-132
MICAL1	antiquewhite4	-0.255553	1.77186e-16	0.255553	1.77186e-16	-0.374254	7.82758e-35	-0.238932	1.53905e-14	0.734718	1.44571e-171	-0.0162671	0.606132	-0.100322	0.00143441	0.111879	0.000375036	0.23654	2.84849e-14
WASF1	antiquewhite4	-0.293654	1.77185e-21	0.293654	1.77185e-21	-0.283819	4.12169e-20	0.185655	2.92411e-09	0.422649	6.7284e-45	-0.0682158	0.0304228	-0.0398615	0.206278	-0.0986377	0.00172527	0.275598	5.20453e-19
CDC40	antiquewhite4	-0.0272307	0.388025	0.0272307	0.388025	-0.294048	1.55786e-21	-0.0956879	0.00236819	0.686242	4.26696e-141	0.12168	0.000108429	-0.069853	0.0266491	0.127027	5.29159e-05	0.425568	1.46599e-45
METTL24	antiquewhite4	0.0993134	0.00160262	-0.0993134	0.00160262	-0.365621	3.30137e-33	-0.293602	1.8018e-21	0.560039	3.29341e-84	0.0118885	0.706319	-0.0448259	0.155195	-0.0568291	0.0714524	0.145325	3.6476e-06
CDK19	antiquewhite4	0.286858	1.57928e-20	-0.286858	1.57928e-20	0.326326	2.04774e-26	0.0836611	0.00790268	0.300778	1.67675e-22	-0.08337	0.00812269	0.0607659	0.0538939	0.122662	9.5256e-05	0.447237	1.11077e-50
REV3L	antiquewhite4	-0.125921	6.15255e-05	0.125921	6.15255e-05	-0.399599	6.76913e-40	-0.240836	9.38445e-15	0.849224	5.5684e-281	0.443123	1.11268e-49	-0.0163179	0.605008	0.0539902	0.0868219	0.456447	5.67917e-53
LAMA4	antiquewhite4	-0.206807	3.44258e-11	0.206807	3.44258e-11	-0.50035	6.55361e-65	-0.33036	4.55169e-27	0.884434	0	0.316205	8.07788e-25	0.00679171	0.829566	-0.0561867	0.0747197	0.350832	1.54605e-30
TSPYL4	antiquewhite4	-0.107751	0.000614749	0.107751	0.000614749	-0.293938	1.61468e-21	-0.258263	8.29104e-17	0.80186	5.30684e-227	0.383854	1.06642e-36	0.0343665	0.27592	0.106333	0.000725661	0.45862	1.5978e-53
RWDD1	antiquewhite4	0.347107	6.91706e-30	-0.347107	6.91706e-30	0.0291255	0.355853	-0.326696	1.78584e-26	0.716389	2.71074e-159	0.186174	2.63757e-09	-0.0216862	0.491831	-0.108529	0.000560829	0.464311	5.51835e-55
KPNA5	antiquewhite4	-0.251606	5.27048e-16	0.251606	5.27048e-16	-0.160681	2.96075e-07	0.0897094	0.00438592	0.633547	4.13088e-114	0.263122	2.07741e-17	0.00561446	0.858766	0.364517	5.28257e-33	0.525645	1.27714e-72
FAM162B	antiquewhite4	-0.1183	0.000168163	0.1183	0.000168163	-0.236549	2.84191e-14	-0.189777	1.27913e-09	0.646576	2.75833e-120	0.0601421	0.0564092	-0.0479973	0.127985	-0.0413407	0.189923	0.255896	1.61016e-16
SLC35F1	antiquewhite4	-0.0969784	0.00206388	0.0969784	0.00206388	-0.0684831	0.0297769	-0.0656995	0.0371127	0.562874	3.16874e-85	0.205588	4.50716e-11	0.252438	4.19507e-16	0.0391196	0.214856	0.413236	8.28573e-43
PLN	antiquewhite4	0.0951372	0.0025101	-0.0951372	0.0025101	-0.129679	3.66763e-05	-0.203938	6.47388e-11	0.359218	4.92209e-32	-0.0366242	0.245581	-0.0394312	0.211222	-0.0311794	0.32294	0.101365	0.00127765
RNF217	antiquewhite4	0.0870011	0.00573362	-0.0870011	0.00573362	0.0407236	0.196626	0.00684446	0.828263	0.318415	3.66486e-25	0.118394	0.000166131	-0.122273	0.000100283	-0.226289	3.69158e-13	0.310513	6.00258e-24
HDDC2	antiquewhite4	-0.30256	9.20145e-23	0.30256	9.20145e-23	-0.206588	3.61365e-11	0.201555	1.08639e-10	0.440356	5.1511e-49	-0.43164	5.87027e-47	0.0182442	0.563077	-0.171648	4.2317e-08	0.189933	1.23931e-09
HEY2	antiquewhite4	-0.0909543	0.00386862	0.0909543	0.00386862	-0.217256	3.18991e-12	-0.187398	2.06595e-09	0.678592	7.93881e-137	0.0307112	0.330262	-0.0199317	0.527533	-0.0528135	0.0939282	0.295842	8.64873e-22
TRMT11	antiquewhite4	-0.551152	4.3869e-81	0.551152	4.3869e-81	-0.418386	6.06574e-44	0.389861	6.73897e-38	0.567079	9.43679e-87	0.14942	1.91257e-06	0.0806009	0.0105059	-0.0226432	0.472915	0.481073	1.87401e-59
RSPO3	antiquewhite4	0.0989387	0.00166961	-0.0989387	0.00166961	-0.420661	1.8838e-44	-0.349247	2.93142e-30	0.575573	6.66518e-90	0.146553	3.01111e-06	-0.0498313	0.114032	-0.0610417	0.0528122	0.125773	6.27766e-05
RNF146	antiquewhite4	-0.0125475	0.690855	0.0125475	0.690855	-0.473684	1.87654e-57	-0.364856	4.57309e-33	0.824842	3.74941e-251	0.273563	9.62104e-19	-0.0175925	0.577107	-0.0467092	0.138553	0.321697	1.11895e-25
LAMA2	antiquewhite4	-0.0196381	0.533635	0.0196381	0.533635	-0.453353	3.40349e-52	-0.295926	8.41162e-22	0.554939	2.101e-82	0.0337383	0.284798	-0.0412613	0.190776	-0.0594575	0.0592808	0.0958045	0.00233909
TMEM200A	antiquewhite4	-0.120451	0.000127352	0.120451	0.000127352	-0.395914	3.9298e-39	-0.319861	2.17676e-25	0.738911	1.61266e-174	0.189222	1.43109e-09	-0.0539681	0.0869509	0.390988	3.98763e-38	0.287436	1.3143e-20
EPB41L2	antiquewhite4	-0.00790749	0.802106	0.00790749	0.802106	-0.468906	3.47812e-56	-0.349974	2.18745e-30	0.906125	0	0.326891	1.66119e-26	0.0278985	0.37649	0.000936075	0.976332	0.383361	1.3345e-36
ENPP1	antiquewhite4	-0.00355419	0.910311	0.00355419	0.910311	-0.421945	9.695e-45	-0.337669	2.81405e-28	0.822779	7.63223e-249	0.127214	5.15768e-05	-0.0463054	0.142	-0.024113	0.444661	0.286832	1.59256e-20
EYA4	antiquewhite4	0.153478	9.91414e-07	-0.153478	9.91414e-07	-0.253102	3.49411e-16	-0.261901	2.94962e-17	0.638264	2.59894e-116	0.124749	7.20902e-05	-0.0252944	0.422665	0.0123609	0.695221	0.273459	9.92832e-19
FUCA2	antiquewhite4	-0.0145133	0.645512	0.0145133	0.645512	-0.469981	1.8101e-56	-0.248927	1.09291e-15	0.790045	8.60876e-216	0.244004	4.08149e-15	0.0270484	0.39121	-0.0160391	0.611191	0.352646	7.39926e-31
PLAGL1	antiquewhite4	0.104611	0.000885338	-0.104611	0.000885338	-0.250028	8.10693e-16	-0.283507	4.54487e-20	0.501009	4.20467e-65	-0.0277242	0.37948	-0.0875702	0.00542284	-0.126847	5.42351e-05	0.141444	6.61951e-06
UTRN	antiquewhite4	-0.130058	3.47874e-05	0.130058	3.47874e-05	-0.121547	0.000110345	-0.138898	9.70417e-06	0.700673	1.60408e-149	0.655469	1.11804e-124	0.0021389	0.945953	0.246247	2.24687e-15	0.60874	3.87964e-103
UST	antiquewhite4	0.482562	7.30509e-60	-0.482562	7.30509e-60	0.25921	6.34445e-17	-0.202571	8.71901e-11	0.103965	0.000953162	-0.304497	4.76932e-23	-0.115375	0.000243554	-0.0536753	0.0886797	0.0518758	0.0999181
GINM1	antiquewhite4	0.368344	1.02677e-33	-0.368344	1.02677e-33	-0.0199438	0.527283	-0.501805	2.45665e-65	0.695669	1.52445e-146	0.525317	1.62361e-72	-0.0796432	0.0114643	-0.155558	7.03286e-07	0.43005	1.37155e-46
LRP11	antiquewhite4	-0.0420984	0.181925	0.0420984	0.181925	-0.324216	4.45832e-26	-0.0532812	0.0910496	0.520396	5.75515e-71	0.0579629	0.0659721	-0.158247	4.48089e-07	-0.258375	8.03383e-17	0.238175	1.87128e-14
AKAP12	antiquewhite4	0.202481	8.89154e-11	-0.202481	8.89154e-11	-0.303525	6.63654e-23	-0.45397	2.38518e-52	0.708518	2.56211e-154	0.49522	2.00864e-63	0.0329499	0.296211	-0.0410029	0.193571	0.293801	1.68834e-21
ARMT1	antiquewhite4	-0.244944	3.18067e-15	0.244944	3.18067e-15	-0.173117	3.2293e-08	-0.00931176	0.767893	0.694974	3.90659e-146	0.227819	2.53817e-13	-0.0940481	0.0028139	0.0313134	0.320863	0.489761	7.19077e-62
CCDC170	antiquewhite4	-0.00538569	0.864464	0.00538569	0.864464	-0.358449	6.78242e-32	-0.288092	1.06635e-20	0.826237	9.86053e-253	0.176198	1.81789e-08	-0.0610238	0.0528819	0.0849355	0.00700075	0.363749	7.31958e-33
ESR1	antiquewhite4	0.0598392	0.057665	-0.0598392	0.057665	-0.471089	9.21393e-57	-0.353755	4.70434e-31	0.800989	3.77208e-226	0.039054	0.215626	-0.0540832	0.0862791	-0.0176813	0.575184	0.234448	4.85191e-14
SYNE1	antiquewhite4	-0.0195573	0.53532	0.0195573	0.53532	-0.456031	7.23397e-53	-0.357139	1.16855e-31	0.895579	0	0.531712	1.43958e-74	-0.0182131	0.563742	0.127726	4.80781e-05	0.463598	8.44153e-55
TIAM2	antiquewhite4	-0.0505107	0.109177	0.0505107	0.109177	0.00379468	0.90427	-0.0293492	0.35217	0.566076	2.191e-86	0.487121	3.96574e-61	0.172652	3.51819e-08	0.28586	2.16675e-20	0.618618	2.17414e-107
FNDC1	antiquewhite4	0.1833	4.65152e-09	-0.1833	4.65152e-09	-0.293999	1.58285e-21	-0.237417	2.27466e-14	0.471503	7.1545e-57	0.0344007	0.275443	-0.0230805	0.464409	-0.0454004	0.149965	0.145077	3.7908e-06
SOD2	antiquewhite4	-0.249544	9.24563e-16	0.249544	9.24563e-16	-0.403037	1.28563e-40	-0.195371	4.04148e-10	0.510981	4.51831e-68	0.318251	3.88726e-25	0.0506454	0.108235	-0.0213801	0.497965	0.160289	3.16635e-07
WTAP	antiquewhite4	0.0505893	0.108626	-0.0505893	0.108626	-0.0888898	0.00475987	-0.296577	6.78772e-22	0.521722	2.21311e-71	0.328408	9.4513e-27	0.00780571	0.804601	0.0326004	0.301367	0.304317	5.07032e-23
PRKN	antiquewhite4	0.348093	4.6617e-30	-0.348093	4.6617e-30	0.0473366	0.133325	-0.322586	8.09586e-26	0.689716	4.43558e-143	0.369043	7.59301e-34	0.0134799	0.669198	-0.145949	3.30967e-06	0.526485	6.9021e-73
MPC1	antiquewhite4	0.260067	4.97681e-17	-0.260067	4.97681e-17	0.224289	5.99901e-13	-0.0540203	0.0866459	0.524895	2.21011e-72	-0.0363603	0.249002	0.0809474	0.0101771	-0.0866921	0.00590894	0.481822	1.16745e-59
AFDN	antiquewhite4	0.17004	5.67317e-08	-0.17004	5.67317e-08	0.634902	9.72278e-115	0.24615	2.30607e-15	-0.508789	2.07051e-67	0.413134	8.72026e-43	0.0546535	0.0830113	-0.0698069	0.0267497	0.159568	3.58132e-07
SMOC2	antiquewhite4	-0.250136	7.87271e-16	0.250136	7.87271e-16	-0.393701	1.11872e-38	-0.21717	3.25452e-12	0.775013	1.56255e-202	0.0220314	0.484962	-0.0842843	0.00744942	-0.0735888	0.0195184	0.262217	2.69381e-17
THBS2	antiquewhite4	-0.0686333	0.0294193	0.0686333	0.0294193	-0.318777	3.21792e-25	-0.0263184	0.404126	0.455575	9.42557e-53	-0.0362993	0.249796	-0.0328865	0.297141	-0.0745898	0.0179167	0.207443	2.98893e-11
FAM20C	antiquewhite4	-0.312587	2.90524e-24	0.312587	2.90524e-24	-0.485101	1.44994e-60	-0.165972	1.17676e-07	0.653969	6.3074e-124	-0.0679618	0.0310474	-0.0885165	0.00493959	-0.111141	0.000410188	0.154336	8.60964e-07
PDGFA	antiquewhite4	-0.06844	0.0298803	0.06844	0.0298803	-0.155875	6.67104e-07	-0.204007	6.37813e-11	0.586246	5.38445e-94	0.0762863	0.0154636	-0.0280835	0.373332	-0.0465015	0.140318	0.244005	4.08045e-15
ADAP1	antiquewhite4	0.0461278	0.143537	-0.0461278	0.143537	-0.316921	6.2584e-25	-0.358499	6.64218e-32	0.674594	1.20153e-134	0.0524064	0.0964922	0.0602584	0.0559329	0.307961	1.45463e-23	0.2256	4.36563e-13
C7orf50	antiquewhite4	-0.159277	3.76298e-07	0.159277	3.76298e-07	-0.0112624	0.721121	0.335964	5.42441e-28	0.398985	9.08703e-40	0.116241	0.000218445	0.0449496	0.154057	-0.0280329	0.374194	0.504569	3.7598e-66
MICALL2	antiquewhite4	-0.618414	2.67104e-107	0.618414	2.67104e-107	-0.333481	1.39973e-27	0.234909	4.3165e-14	0.604198	3.11654e-101	0.144862	3.91944e-06	-0.0452837	0.151016	-0.11452	0.000271001	0.420504	2.0428e-44
MAFK	antiquewhite4	0.131201	2.9626e-05	-0.131201	2.9626e-05	0.248027	1.39325e-15	-0.213842	7.03565e-12	0.266329	8.20308e-18	0.393234	1.39321e-38	-0.0685136	0.029704	-0.00944587	0.764648	0.279149	1.75894e-19
GNA12	antiquewhite4	-0.260059	4.98783e-17	0.260059	4.98783e-17	-0.374283	7.73009e-35	-0.187436	2.05045e-09	0.81074	6.11093e-236	0.588031	1.07527e-94	0.0796938	0.0114119	0.201441	1.11354e-10	0.50976	1.0561e-67
SDK1	antiquewhite4	-0.311714	3.94639e-24	0.311714	3.94639e-24	-0.441172	3.28335e-49	-0.0569342	0.0709296	0.750053	1.19496e-182	0.0842783	0.00745364	-0.0329555	0.29613	-0.0719416	0.0224266	0.351207	1.32809e-30
RADIL	antiquewhite4	0.125386	6.61529e-05	-0.125386	6.61529e-05	-0.393681	1.12883e-38	-0.398247	1.29424e-39	0.881843	0	0.20694	3.34294e-11	0.0466468	0.139081	-0.0635282	0.0438533	0.338487	2.05172e-28
TNRC18	antiquewhite4	-0.34728	6.45472e-30	0.34728	6.45472e-30	-0.307766	1.55567e-23	0.191232	9.51061e-10	0.750932	2.61521e-183	0.350637	1.67299e-30	0.0494924	0.116516	0.0149664	0.635237	0.639998	3.94382e-117
ACTB	antiquewhite4	-0.273876	8.75808e-19	0.273876	8.75808e-19	-0.341102	7.41993e-29	-0.210294	1.5781e-11	0.669124	1.01632e-131	0.317951	4.32798e-25	-0.00235027	0.940621	0.203674	6.85868e-11	0.31962	2.37513e-25
CYTH3	antiquewhite4	0.0935699	0.00295758	-0.0935699	0.00295758	0.227264	2.90811e-13	-0.0571083	0.0700694	0.641263	9.89033e-118	0.125316	6.67804e-05	-0.0187278	0.552774	0.056566	0.0727765	0.590598	1.04256e-95
ZDHHC4	antiquewhite4	-0.0162705	0.606058	0.0162705	0.606058	-0.414239	4.99766e-43	-0.237464	2.24711e-14	0.793915	2.21078e-219	-0.0327123	0.29971	0.0326197	0.301081	-0.0401824	0.202646	0.291276	3.83523e-21
ZNF853	antiquewhite4	0.0151332	0.631472	-0.0151332	0.631472	-0.431237	7.28216e-47	-0.402786	1.45212e-40	0.916046	0	0.21818	2.56932e-12	0.0155147	0.622897	-0.0545397	0.0836554	0.346928	7.4271e-30
NDUFA4	antiquewhite4	-0.134776	1.77751e-05	0.134776	1.77751e-05	-0.149132	2.00261e-06	0.0224954	0.475811	0.399069	8.72979e-40	0.176581	1.69134e-08	0.210065	1.66167e-11	0.000940429	0.976222	0.310563	5.89949e-24
TMEM106B	antiquewhite4	0.280527	1.14959e-19	-0.280527	1.14959e-19	-0.0334422	0.289049	-0.292638	2.46637e-21	0.718728	8.34427e-161	0.513203	9.54885e-69	0.0125166	0.691577	0.00943903	0.764813	0.584316	3.03553e-93
ETV1	antiquewhite4	-0.0801929	0.0109052	0.0801929	0.0109052	-0.315851	9.16278e-25	-0.246184	2.28526e-15	0.641408	8.43616e-118	0.653225	1.48234e-123	0.301757	1.20654e-22	0.109439	0.000503307	0.421264	1.37927e-44
DGKB	antiquewhite4	0.0219037	0.487496	-0.0219037	0.487496	-0.114222	0.000281204	-0.195072	4.3022e-10	0.507649	4.54897e-67	0.115689	0.000234158	-0.0150568	0.633194	-0.00419169	0.894311	0.255026	2.05174e-16
ANKMY2	antiquewhite4	0.165908	1.19022e-07	-0.165908	1.19022e-07	-0.106768	0.000689817	-0.229324	1.75103e-13	0.79736	1.20817e-222	0.246901	1.88605e-15	0.135025	1.71439e-05	0.108918	0.000535513	0.542908	2.86876e-78
TWIST1	antiquewhite4	-0.0275363	0.382719	0.0275363	0.382719	-0.501205	3.68353e-65	-0.389044	9.8454e-38	0.883437	0	0.0537013	0.0885248	-0.0717446	0.0227983	-0.0737534	0.0192466	0.246719	1.98027e-15
ABCB5	antiquewhite4	0.0605146	0.0548957	-0.0605146	0.0548957	-0.0347517	0.270571	0.0483672	0.125069	0.286172	1.96313e-20	0.158317	4.42855e-07	0.00604856	0.847974	-0.028687	0.363145	0.296161	7.78548e-22
FAM126A	antiquewhite4	-0.159835	3.42195e-07	0.159835	3.42195e-07	-0.312577	2.91501e-24	-0.224652	5.49471e-13	0.823098	3.37061e-249	0.608841	3.51602e-103	0.0220341	0.484909	0.114148	0.000283804	0.524096	3.95788e-72
FAM221A	antiquewhite4	0.268835	3.9328e-18	-0.268835	3.9328e-18	0.613741	2.85256e-105	0.122885	9.24741e-05	-0.530732	2.98887e-74	0.322273	9.07487e-26	0.205688	4.40951e-11	0.0586152	0.0629792	0.0775077	0.0138852
CYCS	antiquewhite4	-0.073293	0.0200149	0.073293	0.0200149	0.251652	5.2044e-16	0.248229	1.31963e-15	-0.0941142	0.00279455	-0.244051	4.03082e-15	-0.0521984	0.097824	0.0217592	0.490373	0.0675886	0.0319851
HOXA10	antiquewhite4	0.076643	0.014987	-0.076643	0.014987	-0.405554	3.76108e-41	-0.242826	5.56987e-15	0.836615	6.1152e-265	0.138813	9.82675e-06	-0.0527738	0.0941754	-0.0977735	0.00189468	0.377489	1.8702e-35
HOXA11	antiquewhite4	-0.154688	8.12399e-07	0.154688	8.12399e-07	-0.401904	2.22665e-40	-0.281614	8.20376e-20	0.8122	1.87012e-237	0.0955186	0.00241101	-0.0496932	0.115039	-0.0441425	0.161595	0.297442	5.09897e-22
HIBADH	antiquewhite4	-0.142943	5.268e-06	0.142943	5.268e-06	-0.43008	1.35005e-46	-0.121943	0.000104749	0.881384	0	0.201413	1.12021e-10	0.146343	3.11188e-06	-0.0420955	0.181955	0.495008	2.3105e-63
CREB5	antiquewhite4	-0.159606	3.55805e-07	0.159606	3.55805e-07	-0.439215	9.65072e-49	-0.265425	1.06714e-17	0.648609	2.81634e-121	0.351427	1.21476e-30	0.196969	2.88991e-10	0.0448784	0.154711	0.271054	2.03835e-18
TRIL	antiquewhite4	-0.0930682	0.00311549	0.0930682	0.00311549	-0.419704	3.08464e-44	-0.253346	3.26724e-16	0.776489	8.66509e-204	0.0444504	0.158687	-0.0245917	0.435672	-0.0682235	0.0304039	0.269303	3.42526e-18
FKBP14	antiquewhite4	-0.269636	3.10418e-18	0.269636	3.10418e-18	-0.211246	1.27228e-11	0.307023	2.00932e-23	0.499431	1.21567e-64	0.0113394	0.719294	-0.0560553	0.0754027	-0.163118	1.94264e-07	0.446189	2.00405e-50
CRHR2	antiquewhite4	-0.0760555	0.015779	0.0760555	0.015779	-0.180119	8.62367e-09	-0.182	5.99346e-09	0.597187	2.3698e-98	0.0599017	0.0574042	-0.0706892	0.0248827	-0.0449398	0.154147	0.247048	1.81324e-15
INMT	antiquewhite4	0.0979481	0.00185927	-0.0979481	0.00185927	-0.358135	7.72704e-32	-0.362307	1.34687e-32	0.774342	5.77246e-202	0.271938	1.56601e-18	-0.0759614	0.0159092	-0.0596365	0.0585186	0.285334	2.55862e-20
INMT-MINDY4	antiquewhite4	-0.0719318	0.0224449	0.0719318	0.0224449	-0.256769	1.26136e-16	-0.157456	5.12027e-07	0.598236	8.87073e-99	0.399005	9.00009e-40	-0.0652417	0.0384554	-0.031051	0.324937	0.313728	1.94386e-24
ADCYAP1R1	antiquewhite4	-0.107665	0.000621029	0.107665	0.000621029	-0.192007	8.11447e-10	-0.174883	2.32625e-08	0.577981	8.18993e-91	0.091942	0.00349826	-0.0406873	0.197026	-0.0208501	0.508682	0.240156	1.12049e-14
PDE1C	antiquewhite4	-0.0683863	0.0300095	0.0683863	0.0300095	-0.190854	1.02735e-09	-0.162403	2.19971e-07	0.593682	6.14178e-97	0.192236	7.74045e-10	-0.0176572	0.575706	0.0305686	0.332514	0.297732	4.63202e-22
BMPER	antiquewhite4	-0.097416	0.00196912	0.097416	0.00196912	-0.334557	9.29215e-28	-0.204951	5.1854e-11	0.71025	2.13023e-155	0.263448	1.89142e-17	-0.0328515	0.297657	-0.0173434	0.58251	0.374667	6.52722e-35
SEPTIN7	antiquewhite4	-0.00116652	0.970508	0.00116652	0.970508	-0.235495	3.7185e-14	-0.270495	2.40645e-18	0.829222	3.69352e-256	0.240598	9.98594e-15	-0.0497615	0.11454	0.044032	0.162648	0.439105	1.02528e-48
EEPD1	antiquewhite4	0.090571	0.00402165	-0.090571	0.00402165	0.0611045	0.0525684	-0.180351	8.24655e-09	0.385966	4.06576e-37	0.504384	4.26626e-66	-0.072584	0.0212504	0.00287148	0.927486	0.334454	9.6644e-28
EPDR1	antiquewhite4	-0.0596361	0.0585202	0.0596361	0.0585202	-0.340051	1.1177e-28	-0.29248	2.59616e-21	0.727525	1.24801e-166	0.00844091	0.789061	0.0780038	0.0132858	-0.0279747	0.375187	0.230828	1.20523e-13
SFRP4	antiquewhite4	0.198944	1.90183e-10	-0.198944	1.90183e-10	-0.0826116	0.00872198	-0.145207	3.71522e-06	0.394854	6.49428e-39	0.0643563	0.0411697	-0.0153152	0.627375	-0.00973254	0.757726	0.230575	1.28349e-13
AMPH	antiquewhite4	-0.101082	0.00131856	0.101082	0.00131856	-0.348842	3.4505e-30	-0.269018	3.72605e-18	0.680288	9.2101e-138	0.0345537	0.273312	-0.0429241	0.173496	0.0191931	0.542949	0.223027	8.12975e-13
POU6F2	antiquewhite4	-0.0680337	0.0308695	0.0680337	0.0308695	-0.163033	1.9718e-07	-0.155166	7.50611e-07	0.589183	3.78518e-95	0.0406201	0.197767	-0.0518329	0.100199	-0.0183498	0.56082	0.276992	3.40619e-19
SUGCT	antiquewhite4	-0.154262	8.71539e-07	0.154262	8.71539e-07	-0.382861	1.67486e-36	-0.132886	2.33228e-05	0.827925	1.16029e-254	0.292025	3.00929e-21	-0.00366344	0.907566	-0.0455318	0.148787	0.484119	2.71311e-60
INHBA	antiquewhite4	-0.0403975	0.200238	0.0403975	0.200238	-0.29322	2.04081e-21	-0.260835	3.99937e-17	0.618615	2.18121e-107	-0.0142601	0.651282	0.107038	0.000668411	-0.022304	0.479574	0.21204	1.06216e-11
GLI3	antiquewhite4	-0.201293	1.14968e-10	0.201293	1.14968e-10	-0.255658	1.72082e-16	0.177753	1.35517e-08	0.501297	3.46324e-65	-0.172938	3.33743e-08	-0.0925849	0.0032748	-0.187008	2.23384e-09	0.314615	1.42066e-24
UBE2D4	antiquewhite4	0.129616	3.70015e-05	-0.129616	3.70015e-05	-0.123288	8.76576e-05	-0.236516	2.86561e-14	0.580885	6.39477e-92	0.5946	2.62834e-97	-0.00892424	0.777293	-0.0793989	0.0117209	0.464877	3.93514e-55
PGAM2	antiquewhite4	0.145807	3.38373e-06	-0.145807	3.38373e-06	-0.0991179	0.00163727	-0.181966	6.03395e-09	0.283137	5.10208e-20	-0.0463287	0.141799	-0.0335725	0.287174	-0.0424437	0.178363	0.0738844	0.0190329
AEBP1	antiquewhite4	-0.139469	8.91075e-06	0.139469	8.91075e-06	-0.545638	3.42101e-79	-0.36881	8.39857e-34	0.885244	0	0.0417223	0.185864	-0.0726519	0.0211293	-0.0890095	0.00470354	0.230384	1.34619e-13
TMED4	antiquewhite4	0.205789	4.31199e-11	-0.205789	4.31199e-11	0.0174453	0.580297	-0.164176	1.61474e-07	0.676013	2.03962e-135	-0.0489544	0.120547	0.0702162	0.0258691	0.118947	0.000154755	0.480522	2.65204e-59
NACAD	antiquewhite4	-0.0800121	0.0110864	0.0800121	0.0110864	-0.458838	1.40589e-53	-0.34203	5.15808e-29	0.879034	0	0.0216076	0.493403	-0.0649662	0.0392832	-0.0821763	0.0090835	0.272591	1.28806e-18
ADCY1	antiquewhite4	-0.111621	0.00038699	0.111621	0.00038699	-0.321712	1.11285e-25	-0.259534	5.78886e-17	0.81465	5.00626e-240	0.0457253	0.147067	-0.0737597	0.0192364	-0.0642739	0.0414304	0.31682	6.48683e-25
IGFBP3	antiquewhite4	0.16883	7.06162e-08	-0.16883	7.06162e-08	-0.0969687	0.00206601	-0.0116262	0.712506	0.258759	7.20808e-17	0.0197678	0.530935	-0.0659198	0.0364807	-0.1011	0.00131591	0.175393	2.11448e-08
TNS3	antiquewhite4	-0.259255	6.26382e-17	0.259255	6.26382e-17	-0.464708	4.35269e-55	-0.14318	5.08004e-06	0.741546	2.10196e-176	0.215559	4.73396e-12	0.00236206	0.940324	-0.00736201	0.815502	0.354756	3.12128e-31
PHKG1	antiquewhite4	0.415017	3.37157e-43	-0.415017	3.37157e-43	0.294706	1.25585e-21	-0.158406	4.36248e-07	0.283682	4.30217e-20	-0.0294606	0.350343	-0.0785308	0.0126743	0.0193476	0.539707	0.29778	4.55832e-22
GUSB	antiquewhite4	-0.270964	2.0934e-18	0.270964	2.0934e-18	-0.275113	6.02711e-19	0.231591	9.96253e-14	0.595653	9.90247e-98	0.592061	2.73165e-96	0.123326	8.72116e-05	0.099999	0.00148643	0.633469	4.48818e-114
TPST1	antiquewhite4	0.120626	0.00012449	-0.120626	0.00012449	-0.382183	2.2763e-36	-0.334774	8.5523e-28	0.676179	1.65779e-135	0.286667	1.67827e-20	-0.00534516	0.865474	-0.0550915	0.08057	0.271994	1.53993e-18
SBDS	antiquewhite4	0.427706	4.75709e-46	-0.427706	4.75709e-46	0.19157	8.87526e-10	-0.450546	1.70034e-51	0.604859	1.65368e-101	0.238016	1.94953e-14	-0.0492034	0.118668	-0.149344	1.93584e-06	0.37698	2.34575e-35
AUTS2	antiquewhite4	-0.323171	6.53655e-26	0.323171	6.53655e-26	-0.34619	9.97091e-30	0.173402	3.06325e-08	0.678579	8.06793e-137	-0.0936408	0.00293587	0.0853161	0.00674992	-0.00392993	0.900876	0.425776	1.31471e-45
MLXIPL	antiquewhite4	0.152209	1.21986e-06	-0.152209	1.21986e-06	-0.104305	0.000916897	-0.128882	4.09813e-05	0.146379	3.09419e-06	-0.116482	0.000211907	0.281411	8.73912e-20	-0.051672	0.101259	0.0137903	0.662048
GTF2IRD2	antiquewhite4	0.00621741	0.843784	-0.00621741	0.843784	-0.323391	6.032e-26	-0.106579	0.000705216	0.794919	2.51369e-220	0.0759871	0.0158735	0.0941014	0.00279827	-0.0180227	0.567827	0.466527	1.46269e-55
GTF2IRD2B	antiquewhite4	-0.0292056	0.354531	0.0292056	0.354531	-0.309553	8.38338e-24	-0.0222431	0.480774	0.731741	1.66804e-169	0.0964794	0.00217703	0.104981	0.000848494	-0.0475558	0.131534	0.49043	4.65372e-62
HIP1	antiquewhite4	0.163249	1.89897e-07	-0.163249	1.89897e-07	0.201142	1.1877e-10	-0.150854	1.51919e-06	0.363876	6.93764e-33	0.612904	6.52595e-105	-0.0392296	0.213567	0.0522856	0.0972637	0.448972	4.16203e-51
CCL26	antiquewhite4	-0.227735	2.59062e-13	0.227735	2.59062e-13	-0.248414	1.25532e-15	-0.119065	0.000152411	0.583025	9.59857e-93	0.0498183	0.114126	-0.0646809	0.0401566	-0.0479966	0.12799	0.234772	4.46932e-14
TMEM120A	antiquewhite4	-0.169525	6.22818e-08	0.169525	6.22818e-08	-0.47525	7.13698e-58	-0.306472	2.42791e-23	0.867938	1.02826e-307	0.200281	1.42906e-10	-0.0151997	0.629972	-0.020038	0.525334	0.333348	1.47198e-27
CCDC146	antiquewhite4	0.338212	2.28219e-28	-0.338212	2.28219e-28	-0.00844821	0.788883	-0.135675	1.55995e-05	0.413032	9.18137e-43	-0.0737958	0.0191772	-0.0794901	0.0116245	-0.0993074	0.00160368	0.271043	2.04483e-18
FGL2	antiquewhite4	0.228663	2.06146e-13	-0.228663	2.06146e-13	-0.29969	2.41345e-22	-0.329591	6.07368e-27	0.460595	5.00574e-54	0.223367	7.49238e-13	0.0232097	0.461912	0.103644	0.000988559	0.150337	1.651e-06
SEMA3C	antiquewhite4	-0.12361	8.39759e-05	0.12361	8.39759e-05	-0.125926	6.14858e-05	0.231435	1.03588e-13	0.080792	0.0103234	-0.20926	1.99159e-11	0.103388	0.00101779	-0.104083	0.000940427	0.10495	0.000851526
HGF	antiquewhite4	0.0239196	0.448323	-0.0239196	0.448323	-0.405261	4.34254e-41	-0.398596	1.0951e-39	0.827952	1.08017e-254	0.139685	8.6271e-06	-0.0380247	0.227977	-0.0611962	0.0522143	0.245537	2.71592e-15
CACNA2D1	antiquewhite4	0.0693931	0.027666	-0.0693931	0.027666	-0.37801	1.48336e-35	-0.493087	8.19071e-63	0.905675	0	0.381959	2.51934e-36	-0.0518592	0.100026	-0.115865	0.000229048	0.369384	6.55412e-34
SEMA3E	antiquewhite4	0.306912	2.08724e-23	-0.306912	2.08724e-23	-0.188327	1.71446e-09	-0.276815	3.59475e-19	0.392144	2.32334e-38	0.211835	1.11301e-11	0.0200058	0.526	-0.0223187	0.479285	0.160652	2.97534e-07
SEMA3A	antiquewhite4	0.0296974	0.346483	-0.0296974	0.346483	-0.413827	6.15073e-43	-0.284473	3.35622e-20	0.537403	1.97038e-76	0.0700726	0.0261751	0.0980515	0.00183859	-0.0400326	0.204335	0.128445	4.35384e-05
SEMA3D	antiquewhite4	0.238855	1.56986e-14	-0.238855	1.56986e-14	-0.270537	2.37647e-18	-0.239192	1.43889e-14	0.464142	6.1028e-55	0.0484686	0.124279	0.151316	1.40995e-06	-0.0291819	0.354922	0.170539	5.18181e-08
KIAA1324L	antiquewhite4	-0.210767	1.41792e-11	0.210767	1.41792e-11	-0.473971	1.57227e-57	-0.287303	1.37129e-20	0.836944	2.43155e-265	0.599211	3.55169e-99	0.0813669	0.00979133	0.0463423	0.141682	0.44565	2.71251e-50
ABCB4	antiquewhite4	-0.237423	2.27115e-14	0.237423	2.27115e-14	-0.427434	5.49262e-46	-0.182437	5.50555e-09	0.806261	2.25104e-231	0.382831	1.69726e-36	-0.0396976	0.208151	-0.0248546	0.430779	0.420871	1.6898e-44
ADAM22	antiquewhite4	-0.0350213	0.26687	0.0350213	0.26687	-0.284479	3.34977e-20	-0.103304	0.00102754	0.702505	1.25587e-150	0.502889	1.17907e-65	0.0936013	0.00294795	0.0942675	0.00275013	0.52776	2.70128e-73
STEAP4	antiquewhite4	-0.309282	9.20875e-24	0.309282	9.20875e-24	-0.416092	1.95421e-43	-0.206159	3.9739e-11	0.605828	6.5101e-102	-0.00826869	0.793267	-0.0984317	0.00176434	-0.0787597	0.0124164	0.1071	0.000663574
ZNF804B	antiquewhite4	0.104708	0.000875484	-0.104708	0.000875484	-0.296567	6.80938e-22	-0.270003	2.7851e-18	0.628739	6.62332e-112	0.18986	1.25768e-09	-0.01324	0.674744	0.0217139	0.491278	0.278073	2.44761e-19
STEAP1	antiquewhite4	-0.241642	7.60075e-15	0.241642	7.60075e-15	-0.438549	1.39068e-48	-0.183564	4.4164e-09	0.346009	1.07151e-29	-0.0207526	0.510667	-0.048467	0.124291	-0.0677253	0.0316389	-0.0394327	0.211204
STEAP2	antiquewhite4	-0.188781	1.56461e-09	0.188781	1.56461e-09	-0.432515	3.67201e-47	-0.196142	3.43899e-10	0.377285	2.04831e-35	-0.0433539	0.169225	-0.0559059	0.0761854	-0.0806656	0.0104438	-0.019372	0.539195
CFAP69	antiquewhite4	-0.197332	2.67718e-10	0.197332	2.67718e-10	-0.449129	3.80576e-51	-0.256975	1.19091e-16	0.499422	1.22304e-64	0.0083139	0.792162	-0.0500423	0.112506	-0.0836037	0.00794562	0.0383151	0.224443
CDK14	antiquewhite4	0.0181732	0.564596	-0.0181732	0.564596	-0.451532	9.68063e-52	-0.343201	3.25623e-29	0.708302	3.49269e-154	0.0829235	0.00847088	-0.0225853	0.47405	-0.0140234	0.656698	0.202672	8.53094e-11
GATAD1	antiquewhite4	0.252992	3.60172e-16	-0.252992	3.60172e-16	-0.199541	1.67423e-10	-0.417835	8.03913e-44	0.764442	8.24305e-194	0.576678	2.55281e-90	-0.0231585	0.4629	-0.0685013	0.0297335	0.45357	3.00366e-52
COL1A2	antiquewhite4	-0.113055	0.000324812	0.113055	0.000324812	-0.550529	7.20931e-81	-0.342094	5.03089e-29	0.809961	3.87985e-235	0.0451583	0.152153	-0.0704686	0.0253385	-0.0764443	0.0152509	0.198038	2.30549e-10
SGCE	antiquewhite4	0.108915	0.000535702	-0.108915	0.000535702	-0.47893	7.21039e-59	-0.428885	2.54761e-46	0.888233	0	0.086605	0.00595928	0.0333212	0.290799	-0.0526426	0.0949975	0.274738	6.75155e-19
PEG10	antiquewhite4	0.170642	5.08483e-08	-0.170642	5.08483e-08	-0.232053	8.87272e-14	-0.354987	2.83914e-31	0.610863	4.86847e-104	-0.0157203	0.618295	0.129801	3.60598e-05	-0.0449688	0.153881	0.169185	6.6235e-08
DYNC1I1	antiquewhite4	0.0663009	0.0354094	-0.0663009	0.0354094	-0.19286	6.80807e-10	-0.201595	1.0771e-10	0.707138	1.83568e-153	0.146222	3.17119e-06	0.315663	9.79636e-25	-0.0375721	0.233565	0.411109	2.40718e-42
NPTX2	antiquewhite4	-0.231187	1.1021e-13	0.231187	1.1021e-13	-0.284837	2.99319e-20	-0.106681	0.000696874	0.601109	5.91294e-100	0.157067	5.46667e-07	-0.0279502	0.375606	-0.0212689	0.500203	0.282245	6.74233e-20
ARPC1A	antiquewhite4	-0.11496	0.000256534	0.11496	0.000256534	0.050287	0.110758	0.158312	4.43219e-07	0.136222	1.44025e-05	-0.0800954	0.0110026	-0.127132	5.21586e-05	-0.240007	1.16457e-14	0.147987	2.40215e-06
CPSF4	antiquewhite4	-0.44602	2.20357e-50	0.44602	2.20357e-50	-0.22763	2.65849e-13	0.0880257	0.00518515	0.610123	1.00561e-103	0.339483	1.39439e-28	-0.102819	0.00108539	-0.011879	0.706541	0.437755	2.14798e-48
TAF6	antiquewhite4	-0.470563	1.26999e-56	0.470563	1.26999e-56	-0.217352	3.11949e-12	0.320269	1.87822e-25	0.648149	4.72398e-121	0.353384	5.47477e-31	-0.0630828	0.0453569	-0.0672711	0.0328021	0.640983	1.3442e-117
CNPY4	antiquewhite4	-0.12456	7.39418e-05	0.12456	7.39418e-05	-0.465886	2.14984e-55	-0.296022	8.15151e-22	0.833419	4.32358e-261	0.445763	2.5453e-50	-0.00259519	0.934446	0.00386609	0.902478	0.407027	1.82431e-41
PCOLCE	antiquewhite4	-0.120264	0.000130504	0.120264	0.000130504	-0.542539	3.81966e-78	-0.355283	2.51327e-31	0.859396	4.94527e-295	0.0451582	0.152153	-0.0789671	0.0121868	-0.0811742	0.00996689	0.227236	2.92828e-13
ACHE	antiquewhite4	-0.0990812	0.00164383	0.0990812	0.00164383	-0.143736	4.66413e-06	-0.0133616	0.67193	0.570149	7.01841e-88	0.181658	6.40601e-09	0.0744941	0.0180646	0.0395413	0.209949	0.379278	8.41613e-36
MUC12	antiquewhite4	0.0067315	0.831054	-0.0067315	0.831054	-0.412068	1.48975e-42	-0.25916	6.43563e-17	0.710953	7.7192e-156	0.159686	3.50998e-07	-0.0196583	0.533213	0.0281889	0.37154	0.285643	2.32071e-20
FIS1	antiquewhite4	0.102685	0.00110191	-0.102685	0.00110191	-0.0193495	0.539666	-0.205856	4.24861e-11	0.549898	1.19027e-80	0.629591	2.71095e-112	-0.0178119	0.572365	-0.051418	0.102951	0.493197	7.62115e-63
IFT22	antiquewhite4	0.12774	4.79858e-05	-0.12774	4.79858e-05	-0.259374	6.05762e-17	-0.287957	1.1134e-20	0.720041	1.16402e-161	0.237781	2.07157e-14	-0.084273	0.00745737	-0.198621	2.03725e-10	0.363537	8.00791e-33
FBXL13	antiquewhite4	-0.152929	1.08478e-06	0.152929	1.08478e-06	0.0421788	0.181091	0.350243	1.96233e-30	0.457977	2.32772e-53	0.0723906	0.0215987	-0.00112017	0.971679	-0.0797574	0.0113462	0.574486	1.70666e-89
LRRC17	antiquewhite4	0.00417751	0.894666	-0.00417751	0.894666	-0.368672	8.91214e-34	-0.292944	2.23297e-21	0.803028	3.75963e-228	0.0686808	0.0293069	-0.070994	0.0242645	-0.0689664	0.0286392	0.293197	2.05614e-21
CDHR3	antiquewhite4	-0.1294	3.81302e-05	0.1294	3.81302e-05	-0.500671	5.28296e-65	-0.318026	4.21319e-25	0.92819	0	0.247956	1.42019e-15	-0.0236527	0.453404	0.151852	1.29276e-06	0.385131	5.95693e-37
CCDC71L	antiquewhite4	-0.109643	0.000491192	0.109643	0.000491192	-0.506612	9.28594e-67	-0.410627	3.06066e-42	0.806543	1.17245e-231	0.367766	1.31694e-33	0.0276818	0.380209	-6.99805e-05	0.99823	0.254807	2.17992e-16
PRKAR2B	antiquewhite4	-0.152553	1.15337e-06	0.152553	1.15337e-06	-0.288878	8.29358e-21	-0.215928	4.34634e-12	0.701032	9.75457e-150	0.0565624	0.0727947	-0.0272501	0.387687	-0.0274207	0.384721	0.259862	5.2748e-17
NRCAM	antiquewhite4	-0.337498	3.00681e-28	0.337498	3.00681e-28	-0.344748	1.76761e-29	-0.115784	0.000231374	0.530945	2.55171e-74	0.403199	1.18782e-40	0.12794	4.66822e-05	0.0303928	0.335303	0.311936	3.65046e-24
THAP5	antiquewhite4	0.290839	4.41632e-21	-0.290839	4.41632e-21	-0.0923963	0.00333898	-0.250005	8.15783e-16	0.702567	1.15272e-150	0.338154	2.33382e-28	0.122585	9.62319e-05	0.0394355	0.211172	0.515463	1.94165e-69
DNAJB9	antiquewhite4	0.375734	4.0751e-35	-0.375734	4.0751e-35	0.277641	2.79354e-19	-0.362506	1.23857e-32	0.161193	2.71128e-07	0.117891	0.000177182	0.157432	5.141e-07	0.161333	2.64657e-07	0.113091	0.000323356
CAV2	antiquewhite4	0.087513	0.00545336	-0.087513	0.00545336	0.11667	0.000206931	-0.154479	8.40892e-07	0.317005	6.07374e-25	0.542785	3.15628e-78	-0.0702137	0.0258743	-0.128193	4.50821e-05	0.339571	1.34717e-28
CAV1	antiquewhite4	0.137856	1.13267e-05	-0.137856	1.13267e-05	-0.140143	8.0549e-06	-0.351431	1.21299e-30	0.6122	1.3085e-104	0.654108	5.3756e-124	-0.0757059	0.0162674	-0.10408	0.000940761	0.377534	1.83332e-35
KCND2	antiquewhite4	0.184473	3.69414e-09	-0.184473	3.69414e-09	-0.260193	4.80115e-17	-0.274752	6.723e-19	0.544606	7.65705e-79	0.0515519	0.102056	-0.0254398	0.420003	-0.0355391	0.259858	0.194246	5.10969e-10
ING3	antiquewhite4	-0.169273	6.51903e-08	0.169273	6.51903e-08	-0.0346491	0.271989	0.142253	5.85332e-06	0.532312	9.1917e-75	0.695135	3.14405e-146	0.00902465	0.774854	0.192883	6.77548e-10	0.67037	2.2154e-132
CPED1	antiquewhite4	0.170105	5.60718e-08	-0.170105	5.60718e-08	-0.297785	4.55091e-22	-0.256391	1.40218e-16	0.704269	1.06237e-151	0.08428	0.00745244	-0.0767247	0.0148798	-0.0572854	0.0692038	0.325438	2.84272e-26
FAM3C	antiquewhite4	-0.0146338	0.642773	0.0146338	0.642773	-0.363613	7.75439e-33	-0.254981	2.07726e-16	0.765923	5.27281e-195	0.198572	2.0584e-10	-0.023729	0.451949	-0.0410953	0.192568	0.364161	6.14578e-33
GRM8	antiquewhite4	-0.164931	1.41421e-07	0.164931	1.41421e-07	-0.0395262	0.210123	0.061996	0.049208	0.511231	3.79441e-68	0.164511	1.52276e-07	-0.02536	0.421464	0.0362562	0.250359	0.428155	3.75222e-46
HILPDA	antiquewhite4	-0.0830435	0.00837608	0.0830435	0.00837608	-0.243961	4.12763e-15	-0.108758	0.000545754	0.635508	5.0755e-115	0.0651649	0.0386847	0.029334	0.352419	-0.0522428	0.0975385	0.310059	7.03144e-24
FLNC	antiquewhite4	0.181824	6.20191e-09	-0.181824	6.20191e-09	-0.213733	7.21399e-12	-0.326939	1.63176e-26	0.511763	2.61801e-68	0.381829	2.6711e-36	0.0650595	0.0390013	-0.0320376	0.309794	0.245814	2.52252e-15
SMO	antiquewhite4	0.150168	1.69645e-06	-0.150168	1.69645e-06	0.284359	3.47832e-20	0.323737	5.31309e-26	-0.28336	4.75911e-20	-0.509521	1.24672e-67	-0.117568	0.000184641	-0.213046	8.44318e-12	-0.0119306	0.705327
MEST	antiquewhite4	-0.0967152	0.00212287	0.0967152	0.00212287	-0.31557	1.01262e-24	-0.175146	2.21468e-08	0.635033	8.45041e-115	0.0780341	0.0132499	0.0503379	0.110396	-0.0291386	0.355637	0.263715	1.75119e-17
PLXNA4	antiquewhite4	-0.198816	1.95432e-10	0.198816	1.95432e-10	-0.424455	2.62604e-45	-0.236927	2.57948e-14	0.406271	2.64645e-41	0.0889369	0.00473765	-0.0225493	0.474754	-0.0377548	0.231298	0.0261867	0.406483
AKR1B1	antiquewhite4	0.041128	0.192214	-0.041128	0.192214	-0.434074	1.58567e-47	-0.204327	5.94631e-11	0.681954	1.09402e-138	0.251045	6.14483e-16	0.170228	5.48257e-08	0.105519	0.00079751	0.337449	3.06352e-28
CALD1	antiquewhite4	-0.12689	5.39166e-05	0.12689	5.39166e-05	-0.425005	1.96975e-45	-0.344273	2.13331e-29	0.915347	0	0.262359	2.58698e-17	-0.0747218	0.0177142	-0.0974851	0.00195452	0.366408	2.35855e-33
FAM180A	antiquewhite4	0.0676186	0.031909	-0.0676186	0.031909	-0.374066	8.50257e-35	-0.287769	1.18205e-20	0.603669	5.16887e-101	0.0540071	0.0867233	-0.02654	0.400178	-0.0517056	0.101037	0.183271	4.67723e-09
PTN	antiquewhite4	0.234484	4.80762e-14	-0.234484	4.80762e-14	-0.331458	3.00992e-27	-0.312527	2.96752e-24	0.675353	4.65836e-135	0.0209812	0.506019	-0.0222465	0.480708	-0.0735252	0.0196243	0.23436	4.96195e-14
CREB3L2	antiquewhite4	-0.192821	6.86289e-10	0.192821	6.86289e-10	-0.356465	1.54419e-31	-0.289608	6.5638e-21	0.760652	8.56343e-191	0.659044	1.7406e-126	0.167445	9.05326e-08	0.0868456	0.00582127	0.433661	1.98161e-47
TTC26	antiquewhite4	-0.460778	4.49251e-54	0.460778	4.49251e-54	-0.295943	8.36703e-22	0.272518	1.31667e-18	0.637963	3.6007e-116	0.33209	2.37122e-27	-0.00621826	0.843763	-0.10477	0.000869298	0.590055	1.71113e-95
FMC1	antiquewhite4	-0.122742	9.42472e-05	0.122742	9.42472e-05	-0.185921	2.77395e-09	0.101674	0.00123442	0.646301	3.74959e-120	0.318351	3.74988e-25	0.151392	1.39282e-06	-0.0512601	0.104013	0.548595	3.34155e-80
HIPK2	antiquewhite4	-0.377388	1.9565e-35	0.377388	1.9565e-35	-0.200043	1.50387e-10	0.0797573	0.0113463	0.579557	2.05903e-91	0.300923	1.59699e-22	0.157309	5.24844e-07	0.13671	1.34088e-05	0.444045	6.65625e-50
DENND2A	antiquewhite4	0.191144	9.68222e-10	-0.191144	9.68222e-10	-0.273881	8.74441e-19	-0.239966	1.1772e-14	0.535749	6.91807e-76	0.0492216	0.118532	0.0840444	0.00762108	-0.0498879	0.113621	0.216277	4.00763e-12
GSTK1	antiquewhite4	-0.285778	2.22382e-20	0.285778	2.22382e-20	0.0603539	0.0555446	0.107583	0.00062699	0.340426	9.66048e-29	0.582011	2.36053e-92	0.0630559	0.0454488	0.466343	1.63385e-55	0.534831	1.38402e-75
ZYX	antiquewhite4	-0.381931	2.55062e-36	0.381931	2.55062e-36	-0.351096	1.38954e-30	-0.097066	0.00204457	0.781597	3.2869e-208	0.496423	9.04543e-64	-0.0398234	0.206713	0.197783	2.43331e-10	0.51175	2.64229e-68
RARRES2	antiquewhite4	-0.0431176	0.171563	0.0431176	0.171563	-0.487943	2.33385e-61	-0.382003	2.46896e-36	0.831039	2.81327e-258	0.0187597	0.552097	-0.0574043	0.0686273	-0.0835892	0.00795654	0.20687	3.39492e-11
ZNF775	antiquewhite4	-0.0374463	0.235135	0.0374463	0.235135	-0.30142	1.35149e-22	-0.23786	2.02977e-14	0.813079	2.25189e-238	0.537278	2.16797e-76	0.0839698	0.00767513	0.0143479	0.649279	0.510879	4.84941e-68
TMEM176B	antiquewhite4	-0.0456351	0.147867	0.0456351	0.147867	-0.477405	1.87094e-58	-0.349143	3.05785e-30	0.745669	2.12086e-179	0.0373337	0.236547	-0.01968	0.532762	-0.0327655	0.298924	0.187103	2.19169e-09
TMEM176A	antiquewhite4	-0.062372	0.0478456	0.062372	0.0478456	-0.464243	5.7456e-55	-0.344751	1.76513e-29	0.759796	4.03605e-190	0.0455821	0.148339	-0.0375677	0.23362	-0.0330679	0.294484	0.202694	8.48978e-11
CHPF2	antiquewhite4	-0.569052	1.78263e-87	0.569052	1.78263e-87	-0.429191	2.16629e-46	0.0548629	0.0818367	0.491639	2.11518e-62	0.284866	2.96572e-20	-0.0178009	0.572602	0.065839	0.0367115	0.282546	6.13683e-20
SMARCD3	antiquewhite4	-0.125434	6.57249e-05	0.125434	6.57249e-05	-0.3604	3.00318e-32	-0.23307	6.87247e-14	0.767564	2.44716e-196	-0.069442	0.0275563	-0.0906858	0.00397528	-0.0713327	0.023593	0.247634	1.54913e-15
ESYT2	antiquewhite4	0.369583	6.01222e-34	-0.369583	6.01222e-34	0.374837	6.05465e-35	-0.205519	4.57627e-11	0.241647	7.5912e-15	0.218839	2.2009e-12	0.0276998	0.3799	0.230701	1.2439e-13	0.33365	1.31262e-27
WDR60	antiquewhite4	-0.529232	9.10696e-74	0.529232	9.10696e-74	-0.437514	2.44953e-48	0.161014	2.79575e-07	0.710559	1.36283e-155	0.628457	8.88979e-112	0.0473353	0.133335	0.0224285	0.477124	0.598758	5.43539e-99
VIPR2	antiquewhite4	0.207118	3.21299e-11	-0.207118	3.21299e-11	-0.214657	5.83144e-12	-0.305761	3.09786e-23	0.637418	6.49416e-116	-0.0190211	0.546571	-0.052982	0.0928825	-0.0368854	0.242227	0.238073	1.92135e-14
MYOM2	antiquewhite4	0.0493955	0.117234	-0.0493955	0.117234	0.109262	0.000514051	-0.098275	0.0017946	0.234394	4.91891e-14	-0.027623	0.381222	0.0172107	0.585399	0.327347	1.40276e-26	0.17773	1.36098e-08
ANGPT2	antiquewhite4	-0.31765	4.82165e-25	0.31765	4.82165e-25	-0.191454	9.08881e-10	-0.0509441	0.106167	0.561944	6.85194e-85	0.526534	6.65758e-73	0.0250082	0.427935	0.00127317	0.967813	0.416268	1.78693e-43
CLDN23	antiquewhite4	-0.159112	3.8704e-07	0.159112	3.8704e-07	-0.452258	6.38499e-52	-0.366763	2.0251e-33	0.671531	5.3274e-133	0.280159	1.28807e-19	0.292213	2.83108e-21	-0.0512087	0.104362	0.20465	5.53985e-11
TRMT9B	antiquewhite4	0.173905	2.79079e-08	-0.173905	2.79079e-08	-0.180933	7.3708e-09	-0.245721	2.58582e-15	0.484132	2.69176e-60	-0.0716084	0.0230585	0.0546819	0.0828513	-0.170524	5.19547e-08	0.166225	1.12521e-07
DLC1	antiquewhite4	-0.0670408	0.0334056	0.0670408	0.0334056	-0.446564	1.62277e-50	-0.393135	1.45983e-38	0.921827	0	0.459668	8.63573e-54	-0.00821743	0.794519	-0.0533496	0.0906347	0.398242	1.29712e-39
SGCZ	antiquewhite4	0.250971	6.26871e-16	-0.250971	6.26871e-16	-0.0315928	0.316562	-0.108748	0.000546415	0.405487	3.88793e-41	0.124593	7.36192e-05	-0.0308654	0.327838	0.0112422	0.721602	0.316175	8.16477e-25
MSR1	antiquewhite4	0.192518	7.30409e-10	-0.192518	7.30409e-10	-0.200644	1.32204e-10	-0.206613	3.59361e-11	0.427525	5.23337e-46	0.0315512	0.3172	0.111141	0.000410206	0.0964996	0.00217234	0.193855	5.54174e-10
MICU3	antiquewhite4	-0.065803	0.0368148	0.065803	0.0368148	-0.526368	7.52253e-73	-0.430202	1.26509e-46	0.919869	0	0.190575	1.08745e-09	-0.0256996	0.415271	-0.0599115	0.057363	0.280639	1.11016e-19
SLC7A2	antiquewhite4	-0.14617	3.19727e-06	0.14617	3.19727e-06	-0.298095	4.10682e-22	-0.212498	9.57007e-12	0.699835	5.10857e-149	0.0187777	0.551717	-0.0679457	0.0310873	-0.0653548	0.0381199	0.244659	3.43093e-15
PDGFRL	antiquewhite4	0.148894	2.08002e-06	-0.148894	2.08002e-06	-0.33788	2.59475e-28	-0.283454	4.62055e-20	0.618136	3.53315e-107	0.0795886	0.0115213	-0.0267149	0.397079	-0.051818	0.100297	0.21961	1.83504e-12
PCM1	antiquewhite4	-0.11117	0.000408758	0.11117	0.000408758	-0.13202	2.63839e-05	-0.0516978	0.101089	0.76695	7.74828e-196	0.592125	2.57583e-96	0.136073	1.47188e-05	0.405605	3.6683e-41	0.708866	1.55768e-154
ASAH1	antiquewhite4	0.0902338	0.00416084	-0.0902338	0.00416084	-0.0702919	0.025709	-0.313805	1.89182e-24	0.569042	1.79683e-87	0.0474273	0.132581	0.169713	6.01938e-08	-0.080878	0.0102422	0.256866	1.22769e-16
PSD3	antiquewhite4	-0.151937	1.27508e-06	0.151937	1.27508e-06	-0.397075	2.26344e-39	-0.101135	0.00131077	0.750667	4.13294e-183	0.117813	0.000178957	-0.0560496	0.0754324	-0.0686357	0.0294137	0.37288	1.43071e-34
LPL	antiquewhite4	-0.181261	6.91799e-09	0.181261	6.91799e-09	-0.394752	6.81245e-39	-0.237675	2.12868e-14	0.661607	8.49779e-128	0.133295	2.19983e-05	0.0220643	0.48431	-0.0280447	0.373993	0.214547	5.9808e-12
LZTS1	antiquewhite4	-0.337079	3.53324e-28	0.337079	3.53324e-28	-0.210369	1.55148e-11	0.0320724	0.309268	0.557362	2.94302e-83	0.0478533	0.129134	0.0155617	0.621843	-0.020869	0.508297	0.306487	2.41587e-23
BMP1	antiquewhite4	-0.51435	4.26228e-69	0.51435	4.26228e-69	-0.470058	1.72771e-56	-0.00233898	0.940906	0.709693	4.74678e-155	0.297741	4.61886e-22	-0.0576992	0.0672146	-0.0729371	0.0206271	0.381953	2.52588e-36
PIWIL2	antiquewhite4	0.478268	1.09108e-58	-0.478268	1.09108e-58	0.00728351	0.817435	-0.406155	2.80168e-41	0.537996	1.25452e-76	0.0700259	0.0262753	-0.0727683	0.0209231	-0.00614106	0.845678	0.264899	1.24318e-17
SLC39A14	antiquewhite4	-0.0344834	0.27429	0.0344834	0.27429	-0.418289	6.37304e-44	-0.337088	3.5205e-28	0.711567	3.16898e-156	0.15399	9.11478e-07	-0.00496177	0.875041	-0.0547098	0.0826939	0.217001	3.38557e-12
PPP3CC	antiquewhite4	-0.213398	7.78936e-12	0.213398	7.78936e-12	-0.378168	1.38238e-35	-0.248295	1.29625e-15	0.855659	9.5837e-290	0.410682	2.97891e-42	0.049551	0.116083	0.365672	3.22968e-33	0.469914	1.88615e-56
SORBS3	antiquewhite4	-0.0839094	0.00771921	0.0839094	0.00771921	-0.398519	1.13589e-39	-0.332256	2.22667e-27	0.872587	5.38786132160423e-315	0.18169	6.36618e-09	-0.0656534	0.0372461	-0.0704089	0.0254631	0.330021	5.16795e-27
PDLIM2	antiquewhite4	0.273067	1.11674e-18	-0.273067	1.11674e-18	-0.234758	4.48491e-14	-0.456112	6.90238e-53	0.788366	2.95205e-214	0.0451826	0.151931	-0.149617	1.85331e-06	-0.0210175	0.505283	0.293051	2.15644e-21
RHOBTB2	antiquewhite4	-0.169001	6.84711e-08	0.169001	6.84711e-08	-0.475298	6.92894e-58	-0.300526	1.82451e-22	0.795871	3.16361e-221	0.493549	6.04392e-63	-0.000473135	0.988036	-0.0216749	0.492056	0.380537	4.78412e-36
R3HCC1	antiquewhite4	-0.0406838	0.197065	0.0406838	0.197065	-0.32221	9.28455e-26	-0.248282	1.30097e-15	0.853353	1.48307e-286	0.387324	2.17864e-37	-0.0615606	0.0508261	-0.0688408	0.0289314	0.468273	5.10042e-56
LOXL2	antiquewhite4	-0.140124	8.07791e-06	0.140124	8.07791e-06	-0.333616	1.3296e-27	-0.316875	6.36254e-25	0.738472	3.30548e-174	0.552264	1.80456e-81	-0.053615	0.089039	-0.0282504	0.370497	0.35177	1.05682e-30
ENTPD4	antiquewhite4	-0.489685	7.55234e-62	0.489685	7.55234e-62	-0.313853	1.86002e-24	0.05028	0.110807	0.657712	8.26127e-126	0.6501	5.22482e-122	0.0979199	0.00186494	0.304388	4.94873e-23	0.585197	1.37999e-93
ADAMDEC1	antiquewhite4	-0.247753	1.50023e-15	0.247753	1.50023e-15	-0.298885	3.15794e-22	-0.11787	0.000177663	0.321981	1.00932e-25	0.0225685	0.474379	-0.0267179	0.397027	0.0254508	0.419802	0.065201	0.0385768
EBF2	antiquewhite4	-0.123139	8.94115e-05	0.123139	8.94115e-05	-0.260737	4.11204e-17	-0.217823	2.79382e-12	0.700574	1.83819e-149	0.0483534	0.125177	-0.0669555	0.0336315	-0.0557445	0.0770389	0.26615	8.64058e-18
PNMA2	antiquewhite4	-0.147354	2.6549e-06	0.147354	2.6549e-06	-0.265851	9.42869e-18	-0.209027	2.09855e-11	0.671796	3.84268e-133	-0.00623533	0.84334	-0.061925	0.0494691	-0.0502269	0.111185	0.241497	7.89571e-15
DPYSL2	antiquewhite4	-0.0965786	0.00215408	0.0965786	0.00215408	-0.490813	3.62541e-62	-0.355082	2.73001e-31	0.850409	1.45578e-282	0.646128	4.5499e-120	0.0690246	0.0285048	0.0192199	0.542386	0.418746	5.04352e-44
ADRA1A	antiquewhite4	0.168346	7.70377e-08	-0.168346	7.70377e-08	-0.0814	0.00976142	-0.180606	7.85141e-09	0.282773	5.71685e-20	-0.0404524	0.199626	-0.024218	0.442681	-0.0290579	0.356972	0.0865043	0.00601789
SCARA3	antiquewhite4	-0.165755	1.22286e-07	0.165755	1.22286e-07	-0.508906	1.90976e-67	-0.196303	3.32503e-10	0.578115	7.28774e-91	0.111369	0.000399006	0.036367	0.248914	-0.0779045	0.013404	0.155143	7.53361e-07
SCARA5	antiquewhite4	0.260245	4.73021e-17	-0.260245	4.73021e-17	-0.221928	1.05793e-12	-0.230966	1.1644e-13	0.448627	5.06132e-51	0.0304927	0.333715	-0.0201725	0.522557	-0.0402419	0.201977	0.163761	1.7367e-07
DCTN6	antiquewhite4	-0.197595	2.53227e-10	0.197595	2.53227e-10	0.0120694	0.702061	0.0113689	0.718595	0.532885	5.98523e-75	0.396206	3.42128e-39	-0.0309435	0.326616	-0.139546	8.80884e-06	0.502195	1.88695e-65
RBPMS	antiquewhite4	-0.0972837	0.00199733	0.0972837	0.00199733	-0.316468	7.35659e-25	-0.309275	9.23235e-24	0.74576	1.82074e-179	0.584365	2.90693e-93	0.00435428	0.890237	-0.0373117	0.236824	0.386668	2.94601e-37
ZNF703	antiquewhite4	0.0327387	0.29932	-0.0327387	0.29932	-0.039502	0.210403	-0.269517	3.2154e-18	0.607982	8.10741e-103	-0.226934	3.15284e-13	-0.154129	8.90801e-07	-0.181527	6.56991e-09	0.206643	3.57024e-11
ERLIN2	antiquewhite4	-0.188411	1.68589e-09	0.188411	1.68589e-09	-0.342078	5.0637e-29	0.202044	9.77507e-11	0.433392	2.29041e-47	-0.0111936	0.722755	0.0677637	0.0315422	-0.275427	5.48104e-19	0.304712	4.43163e-23
PLPBP	antiquewhite4	0.272361	1.3799e-18	-0.272361	1.3799e-18	-0.178205	1.24374e-08	-0.325498	2.78124e-26	0.710702	1.10903e-155	0.54073	1.5441e-77	0.033356	0.290296	0.0584244	0.0638426	0.478958	7.08385e-59
ADGRA2	antiquewhite4	-0.11752	0.00018576	0.11752	0.00018576	-0.551118	4.50682e-81	-0.389551	7.78247e-38	0.916745	0	0.268163	4.79323e-18	-0.0591397	0.0606545	-0.0780687	0.0132091	0.306422	2.47031e-23
BRF2	antiquewhite4	-0.123479	8.54583e-05	0.123479	8.54583e-05	-0.501635	2.7559e-65	-0.27089	2.14009e-18	0.89184	0	0.236723	2.71789e-14	-0.0526305	0.095074	-0.0569059	0.0710701	0.365778	3.08671e-33
TACC1	antiquewhite4	-0.0210255	0.505122	0.0210255	0.505122	-0.40739	1.52532e-41	-0.394844	6.52299e-39	0.843964	4.07783e-274	0.635556	4.8234e-115	0.0110285	0.726679	0.106394	0.000720544	0.425902	1.23016e-45
PLEKHA2	antiquewhite4	-0.151185	1.44008e-06	0.151185	1.44008e-06	-0.311983	3.59092e-24	-0.209888	1.72933e-11	0.662577	2.68986e-128	0.0474823	0.132132	0.0347047	0.27122	0.507417	5.33737e-67	0.2745	7.2542e-19
TCIM	antiquewhite4	-0.227769	2.56935e-13	0.227769	2.56935e-13	-0.250512	7.10572e-16	-0.199453	1.706e-10	0.669635	5.44969e-132	0.641143	1.12784e-117	-0.0239755	0.447263	0.00135723	0.965689	0.431871	5.18727e-47
ANK1	antiquewhite4	-0.224216	6.1061e-13	0.224216	6.1061e-13	-0.21528	5.04999e-12	-0.134804	1.77033e-05	0.685098	1.89167e-140	0.21593	4.34357e-12	-0.031174	0.323024	0.0672787	0.0327824	0.376217	3.28981e-35
SMIM19	antiquewhite4	0.499629	1.06387e-64	-0.499629	1.06387e-64	0.154194	8.81371e-07	-0.214994	5.39542e-12	0.478914	7.2835e-59	0.12548	6.53184e-05	0.0721943	0.0219574	-0.0862301	0.0061802	0.443278	1.02078e-49
HGSNAT	antiquewhite4	-0.329693	5.84612e-27	0.329693	5.84612e-27	-0.289531	6.7268e-21	0.151409	1.38899e-06	0.660699	2.48562e-127	0.589432	3.01755e-95	0.0262324	0.405665	0.0788991	0.0122617	0.653174	1.57136e-123
PPDPFL	antiquewhite4	0.195545	3.89759e-10	-0.195545	3.89759e-10	-0.210336	1.563e-11	-0.254007	2.72152e-16	0.366636	2.1385e-33	-0.00296579	0.925111	-0.0311826	0.32289	-0.0430407	0.172329	0.0691633	0.0281867
PXDNL	antiquewhite4	-0.172312	3.74595e-08	0.172312	3.74595e-08	-0.153082	1.05791e-06	-0.0346649	0.27177	0.595483	1.15906e-97	0.26383	1.69386e-17	-0.0171987	0.585662	0.0361996	0.2511	0.437697	2.21652e-48
PENK	antiquewhite4	-0.125162	6.81834e-05	0.125162	6.81834e-05	-0.398942	9.2784e-40	-0.215741	4.53881e-12	0.367859	1.26541e-33	0.00913424	0.772195	-0.0504894	0.109327	-0.0613206	0.0517368	-0.00337405	0.914839
FAM110B	antiquewhite4	-0.184905	3.39248e-09	0.184905	3.39248e-09	-0.436983	3.27342e-48	-0.384032	9.83816e-37	0.853722	4.61762e-287	0.294353	1.41003e-21	-0.0214759	0.496041	-0.0487873	0.12182	0.292628	2.47406e-21
BHLHE22	antiquewhite4	-0.0368778	0.242325	0.0368778	0.242325	-0.448521	5.3726e-51	-0.348962	3.28807e-30	0.695313	2.47015e-146	0.0152898	0.627945	-0.0609706	0.0530894	-0.0727746	0.020912	0.153241	1.03079e-06
CYP7B1	antiquewhite4	-0.290347	5.17595e-21	0.290347	5.17595e-21	-0.459038	1.25029e-53	-0.154412	8.50306e-07	0.645077	1.46786e-119	-0.0816683	0.00952213	-0.0638321	0.042852	-0.118135	0.000171746	0.160025	3.31236e-07
C8orf34	antiquewhite4	0.100888	0.00134731	-0.100888	0.00134731	-0.179263	1.01624e-08	-0.148626	2.17057e-06	0.754662	3.86352e-186	0.243733	4.38451e-15	-0.00929746	0.768239	0.106113	0.000744439	0.516474	9.48322e-70
SULF1	antiquewhite4	-0.0493357	0.117679	0.0493357	0.117679	-0.328576	8.87501e-27	-0.333491	1.39407e-27	0.800104	2.74655e-225	0.335483	6.52112e-28	-0.0670985	0.0332536	-0.0575949	0.0677116	0.360679	2.6717e-32
MSC	antiquewhite4	-0.223775	6.79057e-13	0.223775	6.79057e-13	-0.454951	1.35287e-52	-0.315238	1.13916e-24	0.734231	3.15804e-171	0.104468	0.0008999	-0.0619554	0.0493571	0.0651663	0.0386805	0.189394	1.38226e-09
TERF1	antiquewhite4	-0.0575971	0.0677011	0.0575971	0.0677011	-0.268183	4.76594e-18	-0.159908	3.37927e-07	0.896858	0	0.414244	4.98377e-43	0.015802	0.616472	0.173142	3.21396e-08	0.616926	1.19196e-106
SBSPON	antiquewhite4	0.0241931	0.443149	-0.0241931	0.443149	-0.232341	8.25498e-14	-0.253368	3.24691e-16	0.549638	1.46239e-80	-0.0166496	0.597689	-0.0231386	0.463285	-0.0686977	0.029267	0.170202	5.50915e-08
RDH10	antiquewhite4	-0.337068	3.54901e-28	0.337068	3.54901e-28	-0.0767202	0.0148857	0.292062	2.97362e-21	0.0724501	0.0214911	-0.101336	0.00128187	-0.0144956	0.645913	-0.0996399	0.00154628	0.150319	1.65586e-06
PI15	antiquewhite4	-0.31746	5.16108e-25	0.31746	5.16108e-25	-0.260267	4.70073e-17	-0.122354	9.92171e-05	0.605652	7.71179e-102	0.0724936	0.0214127	-0.0377523	0.231329	-0.0239724	0.447322	0.250663	6.81961e-16
ZFHX4	antiquewhite4	0.146808	2.89271e-06	-0.146808	2.89271e-06	-0.247489	1.61057e-15	-0.13913	9.37386e-06	0.473104	2.68173e-57	0.00520068	0.869077	0.0297897	0.344986	-0.0459828	0.144801	0.218301	2.4977e-12
STMN2	antiquewhite4	-0.0369135	0.241868	0.0369135	0.241868	-0.369506	6.21631e-34	-0.255445	1.82579e-16	0.486007	8.11216e-61	0.0215309	0.494939	-0.0330986	0.294036	-0.0504962	0.109279	0.0943759	0.0027191
ZNF704	antiquewhite4	-0.011869	0.706779	0.011869	0.706779	-0.421915	9.84889e-45	-0.15017	1.696e-06	0.815815	2.90249e-241	0.243801	4.30649e-15	0.230759	1.22617e-13	-0.0364225	0.248192	0.448715	4.81372e-51
FABP4	antiquewhite4	-0.0437495	0.165364	0.0437495	0.165364	-0.199198	1.80162e-10	-0.23442	4.88701e-14	0.461548	2.84986e-54	0.642196	3.54965e-118	0.0585882	0.0631008	0.0028815	0.927234	0.29426	1.45318e-21
NBN	antiquewhite4	-0.582254	1.90404e-92	0.582254	1.90404e-92	-0.425057	1.91615e-45	0.283128	5.11659e-20	0.50436	4.33687e-66	0.373215	1.23585e-34	0.106908	0.00067862	0.153218	1.03456e-06	0.458901	1.35544e-53
NECAB1	antiquewhite4	0.422509	7.23902e-45	-0.422509	7.23902e-45	-0.0459505	0.145084	-0.496987	6.21771e-64	0.671652	4.59237e-133	-0.161807	2.43901e-07	-0.102132	0.00117268	-0.166234	1.12333e-07	0.201824	1.02504e-10
PIP4P2	antiquewhite4	0.207674	2.83912e-11	-0.207674	2.83912e-11	-0.382507	1.96609e-36	-0.484355	2.33522e-60	0.859997	6.75826e-296	0.118282	0.000168546	0.0282909	0.369811	-0.0104584	0.740285	0.300686	1.72914e-22
FAM92A	antiquewhite4	-0.132772	2.37056e-05	0.132772	2.37056e-05	-0.496147	1.08648e-63	-0.247724	1.51178e-15	0.882828	0	0.196985	2.88003e-10	0.0294572	0.350399	-0.0634192	0.0442174	0.388504	1.26357e-37
TMEM67	antiquewhite4	-0.442152	1.90811e-49	0.442152	1.90811e-49	-0.433051	2.75193e-47	0.233061	6.88921e-14	0.609337	2.16682e-103	0.0763941	0.0153183	0.0800108	0.0110877	-0.0302416	0.337714	0.417625	8.9502e-44
GEM	antiquewhite4	0.146262	3.1516e-06	-0.146262	3.1516e-06	-0.305514	3.37128e-23	-0.415626	2.47648e-43	0.770181	1.73369e-198	0.0336122	0.286604	-0.0597543	0.0580211	-0.0243659	0.439899	0.227302	2.8811e-13
UQCRB	antiquewhite4	0.0164469	0.602158	-0.0164469	0.602158	0.0976325	0.00192372	-0.0695583	0.0272969	0.240501	1.02422e-14	0.26696	6.82062e-18	0.0577515	0.0669667	0.10364	0.000989099	0.257534	1.01781e-16
SDC2	antiquewhite4	0.00632289	0.841169	-0.00632289	0.841169	-0.434828	1.05536e-47	-0.387858	1.70304e-37	0.90934	0	0.0256415	0.416326	-0.0716658	0.0229486	-0.0780102	0.0132782	0.282708	5.83429e-20
CPQ	antiquewhite4	0.117779	0.000179726	-0.117779	0.000179726	-0.420524	2.02174e-44	-0.405538	3.79121e-41	0.833453	3.93209e-261	0.235968	3.29654e-14	0.0162026	0.607562	0.00293834	0.925802	0.333164	1.57835e-27
OSR2	antiquewhite4	0.175385	2.11777e-08	-0.175385	2.11777e-08	-0.390112	5.9964e-38	-0.338724	1.87165e-28	0.615468	5.11995e-106	0.0228037	0.469783	-0.0418958	0.184038	-0.0661458	0.0358421	0.151701	1.32476e-06
RGS22	antiquewhite4	0.0966078	0.00214737	-0.0966078	0.00214737	-0.407236	1.64536e-41	-0.29382	1.67806e-21	0.581497	3.72058e-92	0.0689694	0.0286322	-0.0373323	0.236565	-0.0570728	0.0702442	0.15325	1.02918e-06
POLR2K	antiquewhite4	-0.116876	0.000201617	0.116876	0.000201617	-0.00815967	0.795932	0.0815469	0.00962972	0.588125	9.87699e-95	0.524815	2.34332e-72	0.113764	0.000297599	0.0906119	0.0040051	0.646489	3.04124e-120
LRP12	antiquewhite4	-0.370593	3.8792e-34	0.370593	3.8792e-34	-0.187128	2.1806e-09	0.132811	2.35745e-05	0.793956	2.02346e-219	0.20536	4.74024e-11	-0.115563	0.000237883	-0.0219836	0.485909	0.623249	1.95579e-109
ANGPT1	antiquewhite4	-0.158937	3.98699e-07	0.158937	3.98699e-07	-0.349785	2.36017e-30	-0.259266	6.24572e-17	0.75076	3.51956e-183	0.0210601	0.504421	-0.0716355	0.0230066	-0.073122	0.020307	0.24264	5.84953e-15
EMC2	antiquewhite4	0.0380767	0.227342	-0.0380767	0.227342	0.280191	1.27532e-19	-0.00671845	0.831377	0.402029	2.09657e-40	0.239798	1.22966e-14	-0.0625069	0.0473647	-0.20815	2.55314e-11	0.484171	2.62475e-60
TNFRSF11B	antiquewhite4	-0.291351	3.74292e-21	0.291351	3.74292e-21	-0.305298	3.62947e-23	-0.152966	1.07813e-06	0.620594	2.94052e-108	0.218866	2.18721e-12	-0.0633428	0.0444741	-0.0370583	0.240025	0.264157	1.54126e-17
CCN3	antiquewhite4	0.297138	5.63859e-22	-0.297138	5.63859e-22	-0.0697057	0.0269714	-0.121708	0.000108031	0.300787	1.67163e-22	0.0667418	0.0342034	0.179295	1.00999e-08	-0.0958877	0.00231853	0.215856	4.41957e-12
DEPTOR	antiquewhite4	0.0567145	0.0720265	-0.0567145	0.0720265	-0.178007	1.29126e-08	-0.066523	0.0347973	0.313162	2.37305e-24	0.296606	6.72332e-22	0.407933	1.16661e-41	0.0238101	0.450405	0.2847	3.12513e-20
COL14A1	antiquewhite4	-0.0815278	0.00964681	0.0815278	0.00964681	-0.444562	4.98695e-50	-0.342095	5.02847e-29	0.866581	1.21653e-305	0.0283968	0.368022	-0.076474	0.0152112	-0.0801226	0.0109753	0.26526	1.11974e-17
SNTB1	antiquewhite4	-0.149746	1.81526e-06	0.149746	1.81526e-06	-0.336187	4.97798e-28	-0.290235	5.36574e-21	0.745124	5.32718e-179	0.0823133	0.00896825	0.106658	0.000698724	0.1624	2.20074e-07	0.283388	4.71744e-20
HAS2	antiquewhite4	-0.0154554	0.624226	0.0154554	0.624226	-0.467025	1.08393e-55	-0.358077	7.91673e-32	0.712158	1.34419e-156	0.0678746	0.0312645	-0.0563862	0.0736924	-0.0654862	0.0377334	0.157547	5.04293e-07
ZHX2	antiquewhite4	0.134986	1.72408e-05	-0.134986	1.72408e-05	-0.206059	4.06291e-11	-0.37572	4.09988e-35	0.751101	1.95053e-183	0.188108	1.79166e-09	-0.00934397	0.767113	0.245605	2.6669e-15	0.351483	1.18736e-30
FBXO32	antiquewhite4	0.0170184	0.589599	-0.0170184	0.589599	-0.0796633	0.0114435	-0.163105	1.94723e-07	0.314969	1.25344e-24	-0.0290634	0.356881	0.429331	2.01108e-46	0.184613	3.5934e-09	0.159343	3.72113e-07
TRMT12	antiquewhite4	-0.190859	1.02621e-09	0.190859	1.02621e-09	0.13666	1.35084e-05	0.304047	5.55813e-23	0.346312	9.49495e-30	0.285022	2.82338e-20	0.00472783	0.880888	-0.00816531	0.795794	0.53929	4.66426e-77
ASAP1	antiquewhite4	-0.207141	3.19661e-11	0.207141	3.19661e-11	0.0610776	0.052673	0.0535709	0.0893026	0.48396	3.00261e-60	0.65249	3.43911e-123	-0.0595077	0.0590663	0.128664	4.22388e-05	0.569511	1.20779e-87
KCNQ3	antiquewhite4	-0.145845	3.36396e-06	0.145845	3.36396e-06	-0.179985	8.84847e-09	-0.135871	1.51597e-05	0.590844	8.3292e-96	0.161889	2.40434e-07	-0.0479031	0.128736	-0.00854303	0.786571	0.293193	2.05897e-21
CCN4	antiquewhite4	-0.0899031	0.00430153	0.0899031	0.00430153	-0.233253	6.56349e-14	-0.151734	1.31762e-06	0.397565	1.79187e-39	0.129123	3.96327e-05	-0.0423137	0.179699	-0.0591562	0.0605822	0.173045	3.27235e-08
KHDRBS3	antiquewhite4	-0.0192232	0.542316	0.0192232	0.542316	-0.418268	6.4426e-44	-0.42303	5.52111e-45	0.866328	2.95137e-305	0.248568	1.20425e-15	0.0220834	0.483932	-0.0772334	0.0142268	0.305261	3.67588e-23
PTK2	antiquewhite4	-0.108483	0.000563883	0.108483	0.000563883	-0.0194572	0.537411	-0.0824551	0.00885045	0.661931	5.78552e-128	0.637741	4.57754e-116	0.00276467	0.930176	-0.144908	3.89166e-06	0.599867	1.91391e-99
GPR20	antiquewhite4	0.0259072	0.411511	-0.0259072	0.411511	-0.135371	1.63054e-05	-0.210155	1.62814e-11	0.480255	3.13764e-59	-0.021146	0.502683	-0.0433281	0.169479	-0.0438885	0.164023	0.171015	4.75071e-08
PTP4A3	antiquewhite4	0.0185358	0.556854	-0.0185358	0.556854	-0.165852	1.20201e-07	-0.244806	3.29938e-15	0.559841	3.87742e-84	0.231407	1.04323e-13	-0.0455332	0.148775	-0.0176861	0.57508	0.268689	4.10629e-18
MAFA	antiquewhite4	-0.162148	2.29896e-07	0.162148	2.29896e-07	0.111526	0.000391499	0.243229	5.00921e-15	0.274485	7.28802e-19	0.0548878	0.081698	0.00615611	0.845305	0.0290377	0.357306	0.370128	4.7486e-34
GRINA	antiquewhite4	0.0418745	0.184262	-0.0418745	0.184262	-0.121643	0.000108959	-0.214544	5.98611e-12	0.602686	1.32131e-100	0.253571	3.07007e-16	-0.123543	8.47232e-05	-0.141878	6.19748e-06	0.362383	1.30485e-32
SHARPIN	antiquewhite4	-0.482753	6.47208e-60	0.482753	6.47208e-60	-0.227524	2.72864e-13	0.293074	2.14022e-21	0.624836	3.82159e-110	0.421495	1.22424e-44	0.0124602	0.692897	-0.00333184	0.9159	0.644913	1.75991e-119
MAF1	antiquewhite4	-0.0189689	0.547673	0.0189689	0.547673	-0.0870916	0.00568312	-0.183385	4.57484e-09	0.755081	1.84461e-186	0.362581	1.19987e-32	-0.119915	0.000136555	0.0201944	0.522105	0.53459	1.66042e-75
C8orf82	antiquewhite4	0.143596	4.76557e-06	-0.143596	4.76557e-06	-0.036016	0.253514	-0.206044	4.07641e-11	0.600414	1.14192e-99	-0.274238	7.85139e-19	-0.131817	2.71544e-05	-0.297801	4.52702e-22	0.254862	2.14737e-16
DOCK8	antiquewhite4	-0.197353	2.66504e-10	0.197353	2.66504e-10	-0.137597	1.17687e-05	-0.0333098	0.290965	0.463894	7.07517e-55	0.0482601	0.125908	0.00855502	0.786278	0.480028	3.61891e-59	0.289167	7.56137e-21
DMRT3	antiquewhite4	-0.13163	2.78843e-05	0.13163	2.78843e-05	-0.18783	1.89463e-09	-0.165558	1.26628e-07	0.563023	2.80059e-85	0.0679933	0.0309694	-0.0564525	0.0733535	-0.0297538	0.345568	0.218235	2.53642e-12
VLDLR	antiquewhite4	-0.336355	4.66742e-28	0.336355	4.66742e-28	-0.148317	2.27964e-06	0.294972	1.15102e-21	0.149784	1.80444e-06	-0.136446	1.39381e-05	0.0971659	0.00202277	-0.0906397	0.00399382	0.137209	1.24619e-05
CDC37L1	antiquewhite4	-0.340315	1.00868e-28	0.340315	1.00868e-28	-0.045809	0.146328	0.0893051	0.00456695	0.639648	5.77521e-117	0.533356	4.20272e-75	0.113196	0.000319193	0.218239	2.53426e-12	0.649625	8.94628e-122
LURAP1L	antiquewhite4	-0.244661	3.42912e-15	0.244661	3.42912e-15	-0.219767	1.768e-12	-0.0631274	0.0452045	0.644533	2.68467e-119	-0.0574194	0.0685546	0.0227967	0.46992	-0.088233	0.00508012	0.294497	1.34505e-21
FREM1	antiquewhite4	0.0859548	0.00634709	-0.0859548	0.00634709	-0.396905	2.45423e-39	-0.317473	5.13713e-25	0.626335	8.10062e-111	0.0237494	0.45156	0.020406	0.517753	-0.0597907	0.0578683	0.177228	1.49697e-08
PSIP1	antiquewhite4	-0.0985234	0.00174686	0.0985234	0.00174686	-0.242793	5.61856e-15	-0.0929877	0.00314151	0.702007	2.51664e-150	0.705776	1.26895e-152	0.0227235	0.471347	0.370636	3.80853e-34	0.602087	2.33743e-100
MOB3B	antiquewhite4	-0.325441	2.84047e-26	0.325441	2.84047e-26	-0.291321	3.77928e-21	0.206339	3.8191e-11	0.657697	8.40827e-126	0.246016	2.38991e-15	-0.00478944	0.879347	-0.0156753	0.619301	0.523489	6.15538e-72
B4GALT1	antiquewhite4	-0.0917276	0.00357579	0.0917276	0.00357579	-0.193855	5.54138e-10	-0.0989275	0.00167165	0.512706	1.35328e-68	0.298167	4.00859e-22	0.0983	0.00178974	0.305566	3.31126e-23	0.376895	2.43618e-35
ENHO	antiquewhite4	0.294856	1.1955e-21	-0.294856	1.1955e-21	-0.258932	6.86347e-17	-0.270826	2.18107e-18	0.452254	6.40029e-52	0.0183625	0.560549	-0.0169919	0.590177	-0.0411428	0.192054	0.131667	2.77364e-05
CNTFR	antiquewhite4	0.304532	4.71225e-23	-0.304532	4.71225e-23	-0.276803	3.6078e-19	-0.294378	1.39838e-21	0.501146	3.8348e-65	0.00281158	0.928994	-0.0243689	0.439842	-0.0588418	0.0619656	0.14131	6.7552e-06
IL11RA	antiquewhite4	0.119323	0.000147429	-0.119323	0.000147429	-0.39963	6.66961e-40	-0.318658	3.35792e-25	0.586809	3.24123e-94	0.0426836	0.17592	-0.0258606	0.412354	-0.0556076	0.0777686	0.147944	2.41839e-06
AL162231.1	antiquewhite4	0.0737379	0.0192721	-0.0737379	0.0192721	-0.128366	4.40171e-05	0.0162326	0.606898	0.520082	7.21402e-71	-0.375316	4.90105e-35	0.036534	0.246745	-0.238061	1.92731e-14	0.252839	3.75678e-16
CCL19	antiquewhite4	-0.228616	2.08557e-13	0.228616	2.08557e-13	-0.413944	5.79858e-43	-0.25285	3.74495e-16	0.631639	3.13233e-113	0.0170606	0.588676	-0.0649152	0.0394382	-0.0597758	0.0579309	0.13475	1.78406e-05
DNAJB5	antiquewhite4	-0.265679	9.91285e-18	0.265679	9.91285e-18	-0.248128	1.35616e-15	-0.0608281	0.0536486	0.624211	7.27577e-110	0.0702516	0.025794	-0.0670412	0.0334046	-0.06581	0.0367945	0.300936	1.59029e-22
CCDC107	antiquewhite4	-0.0128672	0.6834	0.0128672	0.6834	-0.30026	1.99489e-22	-0.334735	8.68064e-28	0.71859	1.02523e-160	0.0531678	0.091741	0.00425234	0.892791	0.173873	2.80735e-08	0.261973	2.88915e-17
TPM2	antiquewhite4	-0.1181	0.000172525	0.1181	0.000172525	-0.32744	1.35481e-26	-0.268987	3.76011e-18	0.726093	1.14664e-165	0.0240934	0.445031	-0.0729694	0.0205709	-0.0634451	0.0441306	0.234966	4.25449e-14
TLN1	antiquewhite4	-0.291146	3.99965e-21	0.291146	3.99965e-21	-0.25712	1.14333e-16	-0.013495	0.668849	0.758142	7.93942e-189	0.183799	4.21735e-09	-0.00127936	0.967656	0.0901684	0.0041883	0.487425	3.26059e-61
CREB3	antiquewhite4	-0.273475	9.87873e-19	0.273475	9.87873e-19	-0.384355	8.48853e-37	-0.220674	1.42634e-12	0.83199	2.13682e-259	0.658174	4.82044e-126	0.156801	5.71576e-07	0.106063	0.000748831	0.52904	1.04993e-73
NPR2	antiquewhite4	0.0262792	0.404826	-0.0262792	0.404826	-0.480311	3.0296e-59	-0.363097	9.64989e-33	0.789118	6.08649e-215	0.124374	7.58096e-05	-0.0435474	0.167328	-0.0677696	0.0315273	0.241174	8.59122e-15
TMEM8B	antiquewhite4	0.320476	1.7431e-25	-0.320476	1.7431e-25	-0.364783	4.71714e-33	-0.474223	1.34634e-57	0.7284	3.19261e-167	-0.040612	0.197857	0.117137	0.000195039	-0.0598322	0.0576944	0.179007	1.06716e-08
RECK	antiquewhite4	-0.000325738	0.991763	0.000325738	0.991763	-0.467589	7.71092e-56	-0.307372	1.78183e-23	0.727455	1.38971e-166	0.249335	9.78501e-16	0.0554909	0.0783947	0.0119729	0.70433	0.286133	1.98779e-20
GLIPR2	antiquewhite4	0.0275905	0.381784	-0.0275905	0.381784	-0.432155	4.45347e-47	-0.368551	9.39032e-34	0.722063	5.49216e-163	0.0653008	0.0382798	0.0915297	0.00364876	0.424597	2.43872e-45	0.229578	1.6441e-13
GNE	antiquewhite4	-0.248019	1.39649e-15	0.248019	1.39649e-15	-0.478565	9.06424e-59	-0.240423	1.04501e-14	0.737961	7.61371e-174	0.651776	7.77121e-123	0.0293196	0.352656	0.00860225	0.785127	0.400236	4.98302e-40
ALDH1B1	antiquewhite4	-0.0246068	0.435389	0.0246068	0.435389	-0.429404	1.93402e-46	-0.363288	8.89861e-33	0.77071	6.3207e-199	0.31779	4.58508e-25	-0.0391685	0.214282	-0.0518817	0.0998796	0.293656	1.77023e-21
PGM5	antiquewhite4	0.0811109	0.0100251	-0.0811109	0.0100251	-0.288534	9.25778e-21	-0.31089	5.26317e-24	0.642596	2.28576e-118	0.485182	1.37671e-60	0.0775181	0.0138724	-0.0195014	0.536487	0.332515	2.01873e-27
PIP5K1B	antiquewhite4	0.0657841	0.0368689	-0.0657841	0.0368689	-0.130706	3.17621e-05	-0.241799	7.29534e-15	0.487662	2.79825e-61	0.0175095	0.578904	0.0612137	0.052147	-0.00866616	0.78357	0.180116	8.6278e-09
FAM122A	antiquewhite4	0.144719	4.00761e-06	-0.144719	4.00761e-06	0.0170976	0.587868	-0.318067	4.15233e-25	0.614848	9.49784e-106	0.176083	1.8579e-08	-0.122222	0.000100955	-0.141898	6.17846e-06	0.356969	1.25329e-31
APBA1	antiquewhite4	0.165875	1.19717e-07	-0.165875	1.19717e-07	0.0300464	0.340842	-0.268064	4.93435e-18	0.555357	1.49887e-82	0.0816617	0.00952796	0.35052	1.75435e-30	-0.0511625	0.104675	0.354036	4.19321e-31
MAMDC2	antiquewhite4	0.0527371	0.0944047	-0.0527371	0.0944047	-0.510957	4.59299e-68	-0.372116	1.99878e-34	0.821878	7.62018e-248	0.00377576	0.904745	-0.0698323	0.0266943	-0.0861713	0.00621549	0.209442	1.91156e-11
KLF9	antiquewhite4	0.0534334	0.0901285	-0.0534334	0.0901285	-0.354512	3.45067e-31	-0.465392	2.89079e-55	0.84923	5.46569e-281	0.517396	4.92652e-70	-0.060902	0.0533579	-0.0214751	0.496058	0.365777	3.08867e-33
TRPM3	antiquewhite4	0.0287301	0.362425	-0.0287301	0.362425	-0.349948	2.21026e-30	-0.300944	1.58589e-22	0.846734	1.0647e-277	0.417764	8.33633e-44	0.0181979	0.564068	-0.0287758	0.361661	0.458072	2.20157e-53
ALDH1A1	antiquewhite4	0.20746	2.97804e-11	-0.20746	2.97804e-11	-0.271478	1.79638e-18	-0.300391	1.9093e-22	0.469771	2.0571e-56	0.325581	2.69743e-26	0.147187	2.72563e-06	-0.0250574	0.427026	0.214049	6.70802e-12
RORB	antiquewhite4	0.19213	7.91155e-10	-0.19213	7.91155e-10	-0.365627	3.29314e-33	-0.349541	2.60466e-30	0.652695	2.71986e-123	0.106653	0.000699177	-0.0127294	0.686609	-0.0337359	0.284833	0.209017	2.10313e-11
PCSK5	antiquewhite4	-0.0959736	0.00229748	0.0959736	0.00229748	-0.395229	5.4381e-39	-0.381767	2.74692e-36	0.779234	3.77323e-206	0.333466	1.4075e-27	-0.0347757	0.27024	-0.049853	0.113874	0.288822	8.44411e-21
PRUNE2	antiquewhite4	-0.196308	3.32114e-10	0.196308	3.32114e-10	-0.363712	7.43633e-33	-0.221135	1.27818e-12	0.716679	1.76409e-159	0.153525	9.83787e-07	-0.026555	0.399912	-0.00392834	0.900916	0.286364	1.84756e-20
FRMD3	antiquewhite4	-0.128848	4.11726e-05	0.128848	4.11726e-05	-0.207409	3.01178e-11	-0.180103	8.65012e-09	0.567473	6.76889e-87	0.43001	1.4014e-46	-0.0374062	0.235637	-0.000733281	0.981458	0.315609	9.98656e-25
C9orf64	antiquewhite4	-0.311688	3.98228e-24	0.311688	3.98228e-24	-0.350713	1.62231e-30	0.0325514	0.302095	0.808891	4.85391e-234	0.452765	4.77257e-52	0.0195291	0.535909	0.0881797	0.00510692	0.610284	8.58887e-104
NTRK2	antiquewhite4	0.252165	4.5209e-16	-0.252165	4.5209e-16	-0.186342	2.55093e-09	-0.37384	9.39263e-35	0.57116	2.96754e-88	-0.0849624	0.00698279	-0.0668724	0.033853	-0.0655311	0.0376018	0.136773	1.32856e-05
ISCA1	antiquewhite4	-0.0160982	0.609878	0.0160982	0.609878	-0.0330587	0.294619	-0.285439	2.47534e-20	0.716766	1.5504e-159	0.487964	2.30302e-61	0.0843443	0.00740703	0.211689	1.15048e-11	0.55213	2.00839e-81
GAS1	antiquewhite4	0.174385	2.55213e-08	-0.174385	2.55213e-08	-0.308779	1.09637e-23	-0.266403	8.02591e-18	0.513711	6.68377e-69	-0.0104212	0.741177	-0.0540152	0.0866755	-0.0917572	0.00356499	0.150904	1.50694e-06
CTSL	antiquewhite4	-0.237778	2.07301e-14	0.237778	2.07301e-14	-0.588422	7.5481e-95	-0.276384	4.09841e-19	0.802434	1.44673e-227	0.326141	2.19324e-26	-0.0056453	0.857999	-0.0536213	0.0890012	0.272156	1.46711e-18
S1PR3	antiquewhite4	-0.0994068	0.00158632	0.0994068	0.00158632	-0.336872	3.82664e-28	-0.251715	5.1156e-16	0.562653	3.80786e-85	-0.103847	0.000966029	-0.0148065	0.638854	-0.0873619	0.00553477	0.107936	0.000601529
SHC3	antiquewhite4	-0.0586199	0.0629577	0.0586199	0.0629577	-0.0789336	0.0122237	0.339902	1.18449e-28	0.229843	1.53988e-13	-0.0446434	0.156885	0.0714042	0.0234535	-0.0271722	0.389045	0.336175	5.00188e-28
GADD45G	antiquewhite4	0.21135	1.24266e-11	-0.21135	1.24266e-11	-0.018166	0.564751	-0.195728	3.75098e-10	0.189259	1.42049e-09	0.115332	0.000244881	-0.0182387	0.563194	0.0274107	0.384895	0.0933393	0.00302924
AUH	antiquewhite4	-0.334293	1.02743e-27	0.334293	1.02743e-27	-0.306288	2.58603e-23	0.0525134	0.0958125	0.664448	2.88594e-129	0.537103	2.47623e-76	0.269692	3.05342e-18	0.1575	5.08255e-07	0.590669	9.77228e-96
NFIL3	antiquewhite4	0.194338	5.01251e-10	-0.194338	5.01251e-10	-0.204231	6.0728e-11	-0.475393	6.53167e-58	0.685386	1.30131e-140	0.308109	1.3823e-23	0.028244	0.370606	-0.037312	0.23682	0.242406	6.22048e-15
ROR2	antiquewhite4	-0.0680537	0.0308201	0.0680537	0.0308201	-0.393012	1.5464e-38	-0.208941	2.13928e-11	0.533388	4.1019e-75	0.044513	0.158101	-0.0396897	0.208241	-0.0526095	0.0952061	0.153687	9.58042e-07
OGN	antiquewhite4	0.185279	3.15067e-09	-0.185279	3.15067e-09	-0.213025	8.48418e-12	-0.103307	0.0010271	0.456777	4.68795e-53	0.0371714	0.238592	-0.00582855	0.85344	-0.0381994	0.225846	0.246707	1.98649e-15
OMD	antiquewhite4	0.147723	2.5047e-06	-0.147723	2.5047e-06	-0.269447	3.28291e-18	-0.186593	2.42639e-09	0.464118	6.19268e-55	0.0406931	0.196962	-0.0187125	0.553098	-0.0426789	0.175968	0.179418	9.86519e-09
ASPN	antiquewhite4	0.00767031	0.807924	-0.00767031	0.807924	-0.246412	2.14992e-15	-0.10058	0.00139408	0.612738	7.68833e-105	-0.0429699	0.173037	-0.0683954	0.0299875	-0.100112	0.00146801	0.291324	3.77639e-21
ECM2	antiquewhite4	0.0274109	0.384891	-0.0274109	0.384891	-0.483203	4.86118e-60	-0.345488	1.31797e-29	0.84839	7.10815e-280	0.0293088	0.352833	-0.0764209	0.0152822	-0.0860089	0.00631394	0.258071	8.75032e-17
PTPDC1	antiquewhite4	-0.250816	6.54023e-16	0.250816	6.54023e-16	-0.220653	1.43314e-12	0.269565	3.17032e-18	0.577235	1.57161e-90	0.472528	3.81908e-57	0.14964	1.84652e-06	0.00419402	0.894252	0.661333	1.17482e-127
PTCH1	antiquewhite4	-0.024075	0.44538	0.024075	0.44538	-0.205956	4.15654e-11	0.0678374	0.0313574	0.524873	2.24608e-72	0.372226	1.90482e-34	0.0366664	0.245036	-0.0273393	0.386134	0.487437	3.23418e-61
ERCC6L2	antiquewhite4	-0.402953	1.3387e-40	0.402953	1.3387e-40	-0.300795	1.66737e-22	0.308364	1.26537e-23	0.72888	1.50624e-167	0.296852	6.19792e-22	0.0177915	0.572804	0.0920442	0.00346184	0.690781	1.07973e-143
HABP4	antiquewhite4	-0.0858568	0.00640746	0.0858568	0.00640746	-0.127916	4.68336e-05	-0.0783392	0.0128937	0.755852	4.70937e-187	0.357807	8.85523e-32	0.0592454	0.0601946	0.248739	1.14966e-15	0.580548	8.60832e-92
CDC14B	antiquewhite4	-0.167436	9.06897e-08	0.167436	9.06897e-08	-0.349697	2.4455e-30	-0.0894039	0.00452209	0.86258	1.16748e-299	0.0227197	0.471421	-0.0165612	0.599635	-0.117839	0.000178363	0.433235	2.49256e-47
PRXL2C	antiquewhite4	-0.0887263	0.00483786	0.0887263	0.00483786	-0.364168	6.1271e-33	-0.302034	1.09877e-22	0.874062	2.30438541260624e-317	0.442337	1.72198e-49	-0.0211315	0.502977	0.0839717	0.00767374	0.443318	9.98383e-50
TMOD1	antiquewhite4	-0.0264811	0.401225	0.0264811	0.401225	-0.238095	1.91027e-14	-0.274703	6.82325e-19	0.540448	1.91797e-77	0.163912	1.69134e-07	0.402356	1.78899e-40	0.0242597	0.441895	0.194874	4.48385e-10
TSTD2	antiquewhite4	-0.230503	1.30673e-13	0.230503	1.30673e-13	-0.276549	3.89776e-19	0.164997	1.39795e-07	0.695875	1.1529e-146	0.257979	8.98146e-17	0.225388	4.59672e-13	-0.0553495	0.0791594	0.577226	1.58303e-90
XPA	antiquewhite4	-0.186506	2.46923e-09	0.186506	2.46923e-09	-0.232007	8.9772e-14	0.0648344	0.0396847	0.76119	3.21969e-191	0.321434	1.23148e-25	-0.0352922	0.263185	0.00281575	0.928889	0.634767	1.12344e-114
CORO2A	antiquewhite4	0.0142679	0.651104	-0.0142679	0.651104	0.676012	2.04318e-135	0.523704	5.26442e-72	-0.741976	1.03007e-176	0.0353157	0.262867	-0.0621408	0.0486795	0.182198	5.76775e-09	0.029418	0.351042
GALNT12	antiquewhite4	0.3098	7.69447e-24	-0.3098	7.69447e-24	0.0204461	0.516931	-0.160558	3.02366e-07	0.386685	2.92249e-37	0.133093	2.26438e-05	-0.0431399	0.171342	0.128138	4.54211e-05	0.309507	8.51644e-24
NR4A3	antiquewhite4	0.36237	1.31153e-32	-0.36237	1.31153e-32	0.187831	1.89425e-09	-0.340361	9.90883e-29	0.208649	2.28397e-11	-0.121445	0.000111836	0.113951	0.000290824	0.0395132	0.210273	0.0332762	0.291452
MSANTD3	antiquewhite4	-0.31319	2.34993e-24	0.31319	2.34993e-24	-0.0583631	0.064122	0.0747627	0.0176519	0.664996	1.4965e-129	0.229576	1.6449e-13	0.0265002	0.400886	-0.0999565	0.0014934	0.552344	1.69233e-81
GRIN3A	antiquewhite4	0.12045	0.000127372	-0.12045	0.000127372	-0.247204	1.73861e-15	-0.102521	0.00112254	0.697297	1.66414e-147	0.128753	4.17184e-05	0.011774	0.709018	0.10785	0.000607607	0.429345	1.99603e-46
ABCA1	antiquewhite4	0.023201	0.462078	-0.023201	0.462078	-0.162575	2.13503e-07	0.0295419	0.349015	0.43739	2.62164e-48	0.0501308	0.111871	0.121026	0.000118148	-0.0636813	0.0433464	0.305824	3.03201e-23
FSD1L	antiquewhite4	-0.451292	1.11025e-51	0.451292	1.11025e-51	-0.386221	3.6171e-37	0.227576	2.69402e-13	0.703495	3.14662e-151	0.372751	1.51383e-34	0.281462	8.60032e-20	0.0574032	0.0686329	0.599299	3.26774e-99
TMEM38B	antiquewhite4	-0.0407798	0.196009	0.0407798	0.196009	0.162766	2.06541e-07	0.0671448	0.0331319	0.394933	6.25577e-39	-0.041406	0.189224	0.0419359	0.183619	0.0247241	0.433204	0.37864	1.1197e-35
PALM2AKAP2	antiquewhite4	-0.273498	9.81205e-19	0.273498	9.81205e-19	-0.377406	1.94059e-35	-0.231749	9.57601e-14	0.769259	1.00022e-197	0.0762896	0.0154591	-0.0749753	0.0173312	-0.0472458	0.134071	0.269276	3.45246e-18
SVEP1	antiquewhite4	-0.0862671	0.00615804	0.0862671	0.00615804	-0.459136	1.18048e-53	-0.265666	9.95119e-18	0.472882	3.07359e-57	0.010361	0.742617	-0.0493451	0.117609	-0.0664851	0.0349012	0.0312683	0.32156
MUSK	antiquewhite4	-0.0774762	0.013924	0.0774762	0.013924	-0.434847	1.04425e-47	-0.253877	2.82091e-16	0.497479	4.48211e-64	0.0273257	0.38637	-0.0411565	0.191907	-0.0494954	0.116494	0.0748006	0.0175944
LPAR1	antiquewhite4	-0.00234607	0.940727	0.00234607	0.940727	-0.436746	3.72387e-48	-0.271617	1.72347e-18	0.543347	2.03978e-78	0.00526406	0.867496	-0.0329402	0.296353	-0.0632198	0.04489	0.0990431	0.00165069
ZNF483	antiquewhite4	0.265059	1.18678e-17	-0.265059	1.18678e-17	-0.346168	1.00556e-29	-0.338386	2.13314e-28	0.713041	3.71601e-157	0.106974	0.000673395	0.00477023	0.879828	0.0641051	0.0419688	0.291531	3.53139e-21
SUSD1	antiquewhite4	-0.328696	8.48802e-27	0.328696	8.48802e-27	-0.24629	2.2213e-15	0.14109	6.98323e-06	0.540278	2.18475e-77	0.428038	3.99155e-46	0.0466976	0.138651	0.154178	8.8373e-07	0.49929	1.33575e-64
HSDL2	antiquewhite4	0.141398	6.6652e-06	-0.141398	6.6652e-06	0.0907935	0.00393218	-0.124882	7.08117e-05	0.399535	6.97843e-40	-0.0754438	0.0166422	-0.129084	3.98479e-05	-0.157178	5.36495e-07	0.254006	2.72242e-16
ZNF618	antiquewhite4	-0.204813	5.34516e-11	0.204813	5.34516e-11	-0.374156	8.17366e-35	-0.112051	0.000367282	0.880221	0	0.207238	3.12875e-11	0.171894	4.04479e-08	-0.0240515	0.445825	0.502998	1.09487e-65
2022-12-01	antiquewhite4	-0.338048	2.43146e-28	0.338048	2.43146e-28	-0.409285	5.97067e-42	-0.0877056	0.00535118	0.580005	1.38815e-91	0.101699	0.00123094	-0.0535488	0.0894352	0.251345	5.66002e-16	0.247384	1.65658e-15
TNC	antiquewhite4	-0.301711	1.22537e-22	0.301711	1.22537e-22	-0.474559	1.09365e-57	-0.20423	6.07334e-11	0.501716	2.60921e-65	-0.00952425	0.762753	-0.0706006	0.025065	-0.0753409	0.0167914	0.0364694	0.247583
PAPPA	antiquewhite4	-0.21031	1.57213e-11	0.21031	1.57213e-11	-0.455644	9.05582e-53	-0.228869	1.95937e-13	0.488689	1.44078e-61	0.0103784	0.742202	-0.0501921	0.111433	-0.0590273	0.0611465	0.0510022	0.105768
ASTN2	antiquewhite4	-0.0742427	0.0184586	0.0742427	0.0184586	-0.335162	7.37215e-28	-0.228876	1.95621e-13	0.864378	2.52726e-302	0.223599	7.08532e-13	0.0278262	0.377727	0.0960781	0.0022721	0.470286	1.50397e-56
AL160272.2	antiquewhite4	-0.269522	3.2107e-18	0.269522	3.2107e-18	-0.185578	2.9693e-09	0.0537373	0.0883116	0.290701	4.61715e-21	0.416794	1.36758e-43	0.0316663	0.315437	0.0599954	0.0570144	0.306127	2.73271e-23
RABGAP1	antiquewhite4	-0.380704	4.43766e-36	0.380704	4.43766e-36	-0.0245305	0.436815	0.187192	2.15305e-09	0.498271	2.64274e-64	0.290067	5.66254e-21	-0.010969	0.728095	0.0339603	0.28164	0.524135	3.84768e-72
CRB2	antiquewhite4	0.0164363	0.602391	-0.0164363	0.602391	-0.309478	8.60442e-24	-0.209792	1.7671e-11	0.384689	7.29057e-37	-0.000853701	0.978414	-0.0159723	0.612678	-0.0472713	0.133861	0.0589892	0.0613139
NEK6	antiquewhite4	-0.445736	2.58459e-50	0.445736	2.58459e-50	-0.449366	3.32732e-51	-0.0297253	0.346031	0.542966	2.74166e-78	0.35451	3.45372e-31	0.256991	1.18544e-16	0.244408	3.66702e-15	0.31769	4.7535e-25
ARPC5L	antiquewhite4	-0.122389	9.87637e-05	0.122389	9.87637e-05	0.682974	2.95104e-139	0.635968	3.09887e-115	-0.716662	1.80817e-159	0.0970085	0.00205723	-0.0860939	0.00626224	0.0221719	0.48218	0.0995847	0.00155568
GARNL3	antiquewhite4	-0.13323	2.22039e-05	0.13323	2.22039e-05	-0.199118	1.83244e-10	0.111354	0.000399767	0.717324	6.77284e-160	-0.145355	3.63055e-06	-0.0551649	0.0801664	-0.153847	9.33133e-07	0.470001	1.78818e-56
AK1	antiquewhite4	-0.135138	1.68654e-05	0.135138	1.68654e-05	-0.212873	8.78365e-12	-0.132458	2.47903e-05	0.55113	4.46441e-81	0.607576	1.20196e-102	0.0467956	0.137823	-0.0264786	0.401269	0.404801	5.43969e-41
ST6GALNAC6	antiquewhite4	0.0134021	0.670996	-0.0134021	0.670996	-0.393799	1.06819e-38	-0.417234	1.09275e-43	0.89136	0	0.343194	3.2653e-29	-0.0618095	0.0498959	-0.0617568	0.0500917	0.359315	4.7273e-32
DNM1	antiquewhite4	0.0866095	0.00595667	-0.0866095	0.00595667	-0.368057	1.16181e-33	-0.247628	1.55143e-15	0.516073	1.26052e-69	-0.00361652	0.908745	-0.0346735	0.271651	-0.0610264	0.0528719	0.130761	3.15196e-05
CERCAM	antiquewhite4	-0.119987	0.000135279	0.119987	0.000135279	-0.507668	4.49124e-67	-0.297327	5.29778e-22	0.761691	1.29171e-191	0.138685	1.00157e-05	-0.0408763	0.194952	-0.0682186	0.0304159	0.240348	1.06569e-14
CRAT	antiquewhite4	-0.123454	8.57381e-05	0.123454	8.57381e-05	-0.472436	4.04221e-57	-0.399163	8.34564e-40	0.922812	0	0.449555	2.98944e-51	0.0250916	0.426396	-0.0129448	0.681595	0.402263	1.8716e-40
IER5L	antiquewhite4	-0.347734	5.3829e-30	0.347734	5.3829e-30	-0.241851	7.19604e-15	0.269375	3.35346e-18	0.583357	7.13866e-93	0.279493	1.58174e-19	0.00368424	0.907044	-0.0327044	0.299827	0.508548	2.44546e-67
PRRX2	antiquewhite4	-0.0546175	0.0832147	0.0546175	0.0832147	-0.416035	2.01168e-43	-0.248118	1.3595e-15	0.867163	1.58338e-306	-0.000209196	0.99471	-0.0870663	0.00569721	-0.131267	2.93488e-05	0.330739	3.94751e-27
PTGES	antiquewhite4	0.107346	0.000644689	-0.107346	0.000644689	-0.160664	2.96911e-07	-0.268751	4.03154e-18	0.338709	1.88259e-28	-0.233957	5.49521e-14	-0.120949	0.000119343	-0.178791	1.11226e-08	-0.0197729	0.530829
NCS1	antiquewhite4	0.154705	8.10069e-07	-0.154705	8.10069e-07	0.149065	2.02388e-06	0.00457625	0.88468	0.310629	5.76576e-24	-0.27481	6.60582e-19	-0.0823892	0.00890505	-0.010896	0.729834	0.233473	6.20917e-14
HMCN2	antiquewhite4	0.114844	0.000260273	-0.114844	0.000260273	-0.296512	6.9338e-22	-0.291786	3.25158e-21	0.715044	1.97271e-158	0.24604	2.37506e-15	-0.0593224	0.0598616	-0.0478106	0.129476	0.333455	1.4134e-27
ABL1	antiquewhite4	-0.298048	4.17132e-22	0.298048	4.17132e-22	-0.385825	4.33619e-37	-0.0530456	0.0924904	0.828105	7.20605e-255	0.381749	2.76991e-36	0.00746148	0.813055	0.0393813	0.211801	0.534466	1.82282e-75
LAMC3	antiquewhite4	0.0528977	0.0934046	-0.0528977	0.0934046	-0.381723	2.8027e-36	-0.264482	1.40313e-17	0.628765	6.44354e-112	0.0724365	0.0215156	-0.0319906	0.310504	-0.0462752	0.142261	0.209273	1.98583e-11
PLPP7	antiquewhite4	-0.0343048	0.276784	0.0343048	0.276784	-0.146398	3.08487e-06	-0.117027	0.000197787	0.840821	3.90246e-270	0.185809	2.83602e-09	0.0185594	0.55635	-0.01715	0.586723	0.566058	2.22575e-86
UCK1	antiquewhite4	-0.192897	6.75653e-10	0.192897	6.75653e-10	-0.372749	1.5154e-34	-0.0556461	0.0775625	0.881376	0	0.377028	2.29564e-35	-0.0452081	0.151701	-0.0175806	0.577364	0.583626	5.62078e-93
NTNG2	antiquewhite4	-0.209702	1.80306e-11	0.209702	1.80306e-11	-0.536159	5.0691e-76	-0.308264	1.31003e-23	0.8042	2.59274e-229	0.0100485	0.750117	0.0557169	0.0771853	0.0859557	0.00634649	0.198114	2.26859e-10
GBGT1	antiquewhite4	-0.159414	3.67611e-07	0.159414	3.67611e-07	-0.424601	2.43291e-45	-0.296717	6.48148e-22	0.809334	1.70958e-234	0.0630888	0.0453363	0.0143594	0.649017	0.0462826	0.142197	0.270359	2.50586e-18
SURF1	antiquewhite4	0.356216	1.71134e-31	-0.356216	1.71134e-31	0.140927	7.15811e-06	-0.304349	5.01568e-23	0.520104	7.10156e-71	-0.191648	8.73424e-10	0.0205497	0.514809	-0.016643	0.597834	0.289762	6.24574e-21
CACFD1	antiquewhite4	-0.328711	8.43813e-27	0.328711	8.43813e-27	-0.460893	4.19641e-54	-0.177812	1.34003e-08	0.563953	1.29291e-85	0.190459	1.11358e-09	0.0609632	0.0531182	-0.0757218	0.0162449	0.170566	5.1563e-08
BRD3OS	antiquewhite4	0.00930404	0.76808	-0.00930404	0.76808	-0.425317	1.67261e-45	-0.276546	3.90192e-19	0.878913	0	0.200826	1.27113e-10	-0.0912676	0.00374744	-0.0651058	0.0388619	0.402246	1.88697e-40
COL5A1	antiquewhite4	-0.167249	9.37616e-08	0.167249	9.37616e-08	-0.487593	2.92454e-61	-0.233636	5.95947e-14	0.714069	8.26334e-158	0.0490556	0.11978	-0.0564889	0.0731678	-0.0602025	0.0561615	0.217482	3.02594e-12
KCNT1	antiquewhite4	-0.149551	1.87285e-06	0.149551	1.87285e-06	-0.184524	3.65718e-09	-0.18553	2.99766e-09	0.593785	5.58837e-97	0.0658766	0.036604	-0.0658815	0.03659	-0.0427771	0.174975	0.243673	4.45408e-15
NACC2	antiquewhite4	-0.385224	5.70972e-37	0.385224	5.70972e-37	-0.105465	0.000802507	0.106795	0.00068766	0.626759	5.21704e-111	0.654278	4.419e-124	0.0096234	0.760359	0.0464406	0.140838	0.636223	2.35507e-115
GPSM1	antiquewhite4	-0.159175	3.82897e-07	0.159175	3.82897e-07	-0.537553	1.75751e-76	-0.310164	6.77858e-24	0.846658	1.33749e-277	0.182915	5.0145e-09	0.0597466	0.0580535	-0.0406693	0.197224	0.299964	2.20242e-22
PHPT1	antiquewhite4	-0.335589	6.26211e-28	0.335589	6.26211e-28	-0.298944	3.09617e-22	0.244261	3.81302e-15	0.730813	7.23167e-169	0.0668534	0.0339038	-0.00610921	0.846469	-0.159287	3.75699e-07	0.565962	2.41203e-86
PTGDS	antiquewhite4	0.044925	0.154283	-0.044925	0.154283	-0.373951	8.94541e-35	-0.276967	3.4314e-19	0.50483	3.14747e-66	0.0515637	0.101978	-0.0252903	0.422741	-0.0433131	0.169627	0.111572	0.000389299
ABCA2	antiquewhite4	-0.317413	5.24879e-25	0.317413	5.24879e-25	-0.421129	1.47894e-44	-0.170464	5.25237e-08	0.587574	1.62627e-94	0.456576	5.27096e-53	0.0891314	0.00464677	0.448679	4.91325e-51	0.342589	4.14305e-29
DPP7	antiquewhite4	-0.614664	1.14022e-105	0.614664	1.14022e-105	-0.395086	5.81714e-39	0.260004	5.06588e-17	0.461071	3.77966e-54	0.387338	2.16455e-37	0.083853	0.00776054	0.212215	1.02071e-11	0.43884	1.18593e-48
PNPLA7	antiquewhite4	0.5168	7.52662e-70	-0.5168	7.52662e-70	0.088139	0.00512748	-0.33331	1.49367e-27	0.244595	3.48959e-15	-0.211974	1.07826e-11	0.00694628	0.825749	-0.120082	0.000133612	0.0789604	0.0121943
ZMYND11	antiquewhite4	-0.0649273	0.0394014	0.0649273	0.0394014	-0.0598858	0.0574704	0.0119295	0.705352	0.756953	6.65278e-188	0.59834	8.04678e-99	0.0903777	0.00410091	0.104053	0.000943632	0.7857	7.53759e-212
AKR1C2	antiquewhite4	0.059607	0.0586437	-0.059607	0.0586437	-0.123672	8.32841e-05	0.101114	0.00131384	0.269017	3.7269e-18	-0.117757	0.000180245	0.255098	2.01063e-16	-0.128707	4.19848e-05	0.201375	1.1294e-10
NET1	antiquewhite4	-0.0669103	0.0337517	0.0669103	0.0337517	-0.0999156	0.00150013	-0.0332333	0.292074	0.391087	3.80734e-38	0.191224	9.52552e-10	0.0448324	0.155135	-0.0814399	0.00972548	0.277338	3.06425e-19
ASB13	antiquewhite4	-0.42493	2.04782e-45	0.42493	2.04782e-45	-0.505657	1.78806e-66	0.0567975	0.0716105	0.808516	1.1711e-233	0.100146	0.00146262	-0.00996252	0.752186	-0.119332	0.000147248	0.411503	1.97638e-42
IL15RA	antiquewhite4	-0.240832	9.39512e-15	0.240832	9.39512e-15	-0.380698	4.4492e-36	-0.0229298	0.46733	0.483854	3.2135e-60	0.349752	2.39193e-30	-0.0328306	0.297965	-0.00865583	0.783822	0.305508	3.37794e-23
ITIH5	antiquewhite4	0.0111989	0.722629	-0.0111989	0.722629	-0.348606	3.79382e-30	-0.310746	5.53429e-24	0.816295	8.93393e-242	0.338048	2.43109e-28	-0.0381726	0.226172	-0.0466544	0.139016	0.395394	5.02859e-39
CELF2	antiquewhite4	0.0425256	0.177526	-0.0425256	0.177526	-0.383342	1.34636e-36	-0.377164	2.16143e-35	0.460348	5.78959e-54	0.488039	2.19303e-61	0.126479	5.70262e-05	0.375128	5.32708e-35	0.165011	1.39438e-07
CCDC3	antiquewhite4	0.147662	2.52893e-06	-0.147662	2.52893e-06	0.176633	1.67487e-08	-0.0353817	0.261976	0.32728	1.43795e-26	0.198357	2.15452e-10	-0.108077	0.000591606	-0.11578	0.000231492	0.367731	1.33676e-33
OPTN	antiquewhite4	0.00150772	0.961887	-0.00150772	0.961887	0.227888	2.4952e-13	-0.0487337	0.122231	0.58879	5.404e-95	0.352163	9.00976e-31	-0.02135	0.49857	0.160598	3.00295e-07	0.628502	8.48317e-112
PHYH	antiquewhite4	0.372909	1.41273e-34	-0.372909	1.41273e-34	-0.192417	7.45835e-10	-0.502397	1.64614e-65	0.744593	1.30003e-178	0.440934	3.74597e-49	0.0495935	0.115771	0.016651	0.597659	0.380443	4.99017e-36
FRMD4A	antiquewhite4	-0.23249	7.95185e-14	0.23249	7.95185e-14	-0.00572008	0.856138	0.122561	9.65358e-05	0.431745	5.54913e-47	0.331364	3.11846e-27	-0.0327332	0.299401	-0.0261105	0.40785	0.441332	3.00478e-49
ITGA8	antiquewhite4	-0.10016	0.00146026	0.10016	0.00146026	-0.218263	2.52028e-12	-0.133776	2.05303e-05	0.44631	1.87198e-50	0.473254	2.44486e-57	-0.0370899	0.239625	-0.000767236	0.9806	0.320937	1.47479e-25
MINDY3	antiquewhite4	-0.54209	5.40669e-78	0.54209	5.40669e-78	-0.299325	2.72632e-22	0.251344	5.66215e-16	0.59628	5.5251e-98	0.540695	1.58569e-77	0.0671603	0.0330912	0.239408	1.36061e-14	0.627062	3.80695e-111
RSU1	antiquewhite4	-0.555345	1.51255e-82	0.555345	1.51255e-82	-0.275302	5.69339e-19	0.243193	5.05628e-15	0.664391	3.09031e-129	0.524071	4.02985e-72	-0.0105815	0.73734	0.114615	0.000267809	0.621589	1.06759e-108
HACD1	antiquewhite4	-0.302921	8.14391e-23	0.302921	8.14391e-23	-0.256108	1.51779e-16	0.0842892	0.00744593	0.508886	1.93638e-67	0.0535015	0.0897187	0.110807	0.000427081	0.026081	0.40838	0.315554	1.01852e-24
CACNB2	antiquewhite4	-0.0217642	0.490275	0.0217642	0.490275	-0.249667	8.94151e-16	-0.309857	7.54264e-24	0.604627	2.06629e-101	-0.0243134	0.440886	-0.0899205	0.00429403	-0.0793967	0.0117233	0.165465	1.28708e-07
BMI1	antiquewhite4	-0.0588803	0.0617949	0.0588803	0.0617949	-0.428559	3.02891e-46	-0.30629	2.58473e-23	0.901642	0	0.444948	4.01891e-50	0.112415	0.000351293	0.00357773	0.909719	0.481424	1.50141e-59
MSRB2	antiquewhite4	-0.2014	1.12339e-10	0.2014	1.12339e-10	-0.55879	9.17707e-84	-0.24811	1.36275e-15	0.876029	1.42488532260616e-320	0.136287	1.42669e-05	0.0962648	0.00222739	-0.139557	8.79412e-06	0.330366	4.54029e-27
ARHGAP21	antiquewhite4	-0.0701977	0.0259083	0.0701977	0.0259083	-0.156635	5.87641e-07	0.119135	0.000151042	0.669044	1.12052e-131	0.382805	1.7175e-36	0.0523101	0.0971069	-0.0282689	0.370183	0.627469	2.49323e-111
PRTFDC1	antiquewhite4	-0.185407	3.07182e-09	0.185407	3.07182e-09	-0.458698	1.52599e-53	-0.113402	0.000311228	0.805581	1.0866e-230	0.161207	2.70452e-07	-0.0140063	0.65709	0.0866093	0.00595678	0.404948	5.06125e-41
MYO3A	antiquewhite4	0.223034	8.1171e-13	-0.223034	8.1171e-13	0.291233	3.88908e-21	0.0752426	0.016935	0.182034	5.95434e-09	-0.171853	4.0753e-08	-0.006124	0.846101	0.00355902	0.91019	0.288954	8.09529e-21
GAD2	antiquewhite4	-0.100804	0.00135994	0.100804	0.00135994	-0.389571	7.71116e-38	-0.273813	8.92395e-19	0.875014	6.55210096888828e-319	0.379647	7.13216e-36	-0.0899324	0.00428891	-0.0436554	0.166276	0.427495	5.31796e-46
MKX	antiquewhite4	-0.0999399	0.00149613	0.0999399	0.00149613	-0.34792	4.99634e-30	-0.213633	7.38148e-12	0.527871	2.4903e-73	0.0380652	0.227482	-0.0442201	0.160858	-0.0484684	0.124281	0.157695	4.91853e-07
ARMC4	antiquewhite4	-0.297365	5.23136e-22	0.297365	5.23136e-22	-0.385417	5.22723e-37	-0.125419	6.58543e-05	0.692089	1.8908e-144	0.210126	1.63908e-11	0.0454719	0.149324	0.0249313	0.429358	0.358685	6.14849e-32
ARHGAP12	antiquewhite4	0.197469	2.6003e-10	-0.197469	2.6003e-10	-0.049422	0.117038	-0.221397	1.20077e-12	0.638268	2.58742e-116	0.375832	3.90245e-35	0.162793	2.0557e-07	0.119143	0.000150885	0.520518	5.27121e-71
EPC1	antiquewhite4	-0.350536	1.74295e-30	0.350536	1.74295e-30	-0.262752	2.3109e-17	0.073139	0.0202779	0.650627	2.87432e-122	0.514475	3.9011e-69	0.0862027	0.00619664	0.602716	1.28428e-100	0.61371	2.9406e-105
CCDC7	antiquewhite4	-0.37246	1.71999e-34	0.37246	1.71999e-34	-0.202689	8.4999e-11	0.210416	1.53508e-11	0.578145	7.10158e-91	0.518886	1.70048e-70	0.0751101	0.0171305	0.398792	9.9686e-40	0.665966	4.6626e-130
CREM	antiquewhite4	0.109806	0.000481671	-0.109806	0.000481671	0.0530923	0.0922033	-0.22394	6.52655e-13	0.255982	1.57213e-16	0.180803	7.55765e-09	0.284594	3.23073e-20	0.569134	1.66315e-87	0.19796	2.34411e-10
ZNF248	antiquewhite4	-0.256717	1.27986e-16	0.256717	1.27986e-16	-0.246939	1.86669e-15	0.211764	1.13104e-11	0.679155	3.88866e-137	0.107625	0.000623944	0.0111999	0.722606	-0.0502243	0.111203	0.56138	1.09125e-84
ZNF25	antiquewhite4	-0.0812542	0.00989364	0.0812542	0.00989364	-0.439652	7.59284e-49	-0.302119	1.06789e-22	0.926806	0	0.37981	6.63133e-36	0.038612	0.22087	0.0213129	0.499316	0.463453	9.20468e-55
ZNF37A	antiquewhite4	-0.446919	1.32817e-50	0.446919	1.32817e-50	-0.308877	1.05961e-23	0.203273	7.48524e-11	0.69426	1.02525e-145	0.385017	6.27774e-37	0.0339422	0.281897	0.0184864	0.557906	0.605211	1.17829e-101
AL117339.5	antiquewhite4	0.0637061	0.0432647	-0.0637061	0.0432647	-0.464347	5.40211e-55	-0.395839	4.07267e-39	0.911103	0	0.0769369	0.0146042	-0.0496324	0.115485	-0.0773917	0.0140287	0.294501	1.34328e-21
RET	antiquewhite4	0.000477141	0.987934	-0.000477141	0.987934	-0.235643	3.58134e-14	-0.210775	1.4156e-11	0.645254	1.20554e-119	0.0692586	0.0279698	0.0556558	0.0775111	-0.00272041	0.931291	0.277995	2.50661e-19
ZNF32	antiquewhite4	0.211762	1.13157e-11	-0.211762	1.13157e-11	-0.189558	1.33706e-09	-0.389811	6.89759e-38	0.791648	2.86857e-217	0.288672	8.85831e-21	-0.0842443	0.00747777	-0.128343	4.41576e-05	0.440156	5.75377e-49
CXCL12	antiquewhite4	0.062674	0.0467745	-0.062674	0.0467745	-0.469114	3.06559e-56	-0.391221	3.57731e-38	0.769814	3.48595e-198	0.173168	3.199e-08	-0.0616721	0.0504075	-0.0716485	0.0229816	0.227074	3.04695e-13
DEPP1	antiquewhite4	-0.144055	4.44057e-06	0.144055	4.44057e-06	-0.288407	9.64274e-21	-0.272195	1.45026e-18	0.560336	2.58027e-84	0.530136	4.65754e-74	0.00480105	0.879057	-0.0305063	0.3335	0.250958	6.29186e-16
GDF10	antiquewhite4	0.243988	4.09861e-15	-0.243988	4.09861e-15	-0.234472	4.82306e-14	-0.26586	9.40438e-18	0.47534	6.74934e-58	0.0634508	0.0441115	0.00212914	0.946199	-0.037148	0.238889	0.173645	2.92828e-08
VSTM4	antiquewhite4	-0.131119	2.997e-05	0.131119	2.997e-05	-0.496258	1.00966e-63	-0.279322	1.66729e-19	0.824562	7.72889e-251	0.067316	0.0326853	-0.0433744	0.169023	-0.0551026	0.0805091	0.276082	4.49328e-19
PRKG1	antiquewhite4	0.00265852	0.932851	-0.00265852	0.932851	-0.444422	5.39476e-50	-0.386953	2.58428e-37	0.899528	0	0.0436391	0.166434	-0.0546426	0.0830728	-0.0830324	0.00838478	0.282858	5.56782e-20
PCDH15	antiquewhite4	0.0810893	0.0100451	-0.0810893	0.0100451	-0.212483	9.60309e-12	-0.168206	7.90053e-08	0.615909	3.29669e-106	0.322218	9.25754e-26	0.0160365	0.611249	0.0934541	0.00299336	0.422891	5.93439e-45
BICC1	antiquewhite4	-0.0490584	0.119759	0.0490584	0.119759	-0.463488	9.01501e-55	-0.295741	8.94201e-22	0.566505	1.529e-86	0.0144329	0.647342	-0.0413848	0.189451	-0.0686484	0.0293836	0.0890595	0.00468018
CABCOCO1	antiquewhite4	-0.227067	3.05166e-13	0.227067	3.05166e-13	-0.200616	1.32981e-10	-0.102517	0.00112306	0.765746	7.33619e-195	0.288036	1.0854e-20	-0.0644368	0.0409166	-0.0377536	0.231314	0.487932	2.3504e-61
REEP3	antiquewhite4	-0.28187	7.57619e-20	0.28187	7.57619e-20	-0.179613	9.5025e-09	0.0112889	0.720494	0.790671	2.29155e-216	0.466089	1.90295e-55	0.101865	0.00120831	0.1516	1.34661e-06	0.689409	6.66087e-143
CTNNA3	antiquewhite4	0.00249864	0.93688	-0.00249864	0.93688	-0.145832	3.37054e-06	-0.131116	2.99817e-05	0.62701	4.0191e-111	0.053809	0.0878872	-0.054453	0.0841485	-0.0422883	0.17996	0.332718	1.86979e-27
PBLD	antiquewhite4	-0.279257	1.70104e-19	0.279257	1.70104e-19	-0.271901	1.58333e-18	-0.0612124	0.052152	0.815072	1.78973e-240	0.263547	1.83826e-17	0.0482208	0.126217	0.069643	0.0271095	0.526238	8.27355e-73
RUFY2	antiquewhite4	-0.138294	1.0615e-05	0.138294	1.0615e-05	-0.313231	2.31654e-24	0.0119377	0.70516	0.861025	2.19643e-297	0.470482	1.33404e-56	0.051116	0.104991	0.0122854	0.69699	0.678993	4.77376e-137
TET1	antiquewhite4	0.0199038	0.528113	-0.0199038	0.528113	-0.369727	5.64868e-34	-0.27027	2.57283e-18	0.903621	0	0.253808	2.87514e-16	0.142134	5.96112e-06	0.0527583	0.0942726	0.478909	7.30445e-59
STOX1	antiquewhite4	-0.136003	1.48712e-05	0.136003	1.48712e-05	-0.0412398	0.191007	0.279811	1.43408e-19	0.328677	8.54629e-27	-0.0240093	0.446624	-0.0292873	0.353187	-0.0108475	0.73099	0.340565	9.14833e-29
AIFM2	antiquewhite4	-0.287892	1.1365e-20	0.287892	1.1365e-20	-0.283887	4.03455e-20	0.0226502	0.47278	0.816195	1.14011e-241	0.216165	4.113e-12	0.0436472	0.166356	0.0703821	0.0255193	0.575065	1.03414e-89
SAR1A	antiquewhite4	0.123348	8.69633e-05	-0.123348	8.69633e-05	0.0751218	0.0171131	-0.163631	1.7766e-07	0.714606	3.75978e-158	0.265557	1.02708e-17	0.0660927	0.0359913	0.185701	2.89738e-09	0.608792	3.68492e-103
PCBD1	antiquewhite4	0.171088	4.68781e-08	-0.171088	4.68781e-08	-0.323235	6.38506e-26	-0.297082	5.74479e-22	0.652591	3.06373e-123	-0.00746053	0.813079	0.0337829	0.284162	-0.148179	2.3303e-06	0.202549	8.76099e-11
CDH23	antiquewhite4	-0.145628	3.4798e-06	0.145628	3.4798e-06	-0.406318	2.5852e-41	-0.200871	1.25905e-10	0.51764	4.13869e-70	0.413307	7.99344e-43	-0.040709	0.196786	0.0552991	0.0794333	0.232013	8.96295e-14
VSIR	antiquewhite4	-0.0838146	0.00778877	0.0838146	0.00778877	-0.0526256	0.0951045	-0.0489027	0.120939	0.453195	3.72747e-52	0.62778	1.80353e-111	0.0157204	0.618293	0.223062	8.06168e-13	0.474122	1.43257e-57
CHST3	antiquewhite4	-0.482074	9.95329e-60	0.482074	9.95329e-60	-0.225363	4.6245e-13	0.298669	3.39316e-22	0.547582	7.4336e-80	0.143179	5.08136e-06	0.128975	4.04551e-05	-0.0743996	0.0182118	0.485219	1.34388e-60
ANAPC16	antiquewhite4	0.406112	2.86137e-41	-0.406112	2.86137e-41	0.32181	1.07401e-25	-0.149013	2.04088e-06	0.334325	1.01514e-27	0.138484	1.03195e-05	0.0966245	0.00214355	0.103861	0.000964536	0.428511	3.10647e-46
PPP3CB	antiquewhite4	-0.317907	4.397e-25	0.317907	4.397e-25	-0.221197	1.25926e-12	0.223625	7.04016e-13	0.699205	1.21671e-148	0.361964	1.55699e-32	0.0776422	0.0137204	0.258541	7.66584e-17	0.701614	4.34829e-150
MYOZ1	antiquewhite4	0.111534	0.000391106	-0.111534	0.000391106	-0.128909	4.08263e-05	-0.212796	8.94061e-12	0.386063	3.88805e-37	0.01671	0.59636	-0.0284484	0.367151	-0.0406369	0.197582	0.134363	1.88666e-05
CAMK2G	antiquewhite4	0.0520581	0.0987303	-0.0520581	0.0987303	0.111911	0.000373577	0.0078427	0.803694	0.407973	1.14378e-41	0.207928	2.6828e-11	-0.0745248	0.018017	0.126879	5.40017e-05	0.4422	1.85835e-49
VCL	antiquewhite4	-0.26213	2.76231e-17	0.26213	2.76231e-17	0.148589	2.18346e-06	0.209044	2.09055e-11	0.50323	9.35658e-66	0.287973	1.10739e-20	-0.0265561	0.399892	-0.129789	3.61196e-05	0.582817	1.15452e-92
ZNF503	antiquewhite4	-0.00256127	0.935301	0.00256127	0.935301	-0.273657	9.35307e-19	-0.110041	0.000468337	0.725723	2.03095e-165	0.0816941	0.00949948	-0.0142757	0.650926	-0.0877818	0.00531124	0.382185	2.27469e-36
KCNMA1	antiquewhite4	0.0606418	0.0543869	-0.0606418	0.0543869	-0.122372	9.89859e-05	-0.160623	2.99012e-07	0.303373	6.98724e-23	0.106741	0.000691992	0.350657	1.65993e-30	0.0376582	0.232495	0.164293	1.58217e-07
ZCCHC24	antiquewhite4	-0.0917634	0.00356274	0.0917634	0.00356274	-0.521291	3.02146e-71	-0.344596	1.87726e-29	0.814697	4.46263e-240	0.177096	1.53478e-08	-0.0282913	0.369804	-0.0549172	0.0815346	0.260442	4.47257e-17
PLAC9	antiquewhite4	0.0545455	0.0836225	-0.0545455	0.0836225	-0.495502	1.66645e-63	-0.409417	5.59127e-42	0.903701	0	0.0796568	0.0114503	-0.0661956	0.0357028	-0.0964469	0.00218459	0.275122	6.01101e-19
ANXA11	antiquewhite4	-0.200659	1.31772e-10	0.200659	1.31772e-10	-0.369146	7.26383e-34	-0.240378	1.05739e-14	0.848398	6.94151e-280	0.632808	9.06453e-114	0.0918622	0.00352693	0.16055	3.02808e-07	0.530968	2.50703e-74
GRID1	antiquewhite4	-0.137475	1.19813e-05	0.137475	1.19813e-05	-0.436798	3.62135e-48	-0.305762	3.09717e-23	0.87142	3.85884823986685e-313	0.0508861	0.106566	-0.0653967	0.0379962	-0.0682664	0.0302996	0.286979	1.51989e-20
OPN4	antiquewhite4	-0.217664	2.89974e-12	0.217664	2.89974e-12	-0.180507	8.0031e-09	-0.0640887	0.0420213	0.493729	5.37008e-63	0.0954852	0.00241954	-0.0501005	0.112089	-0.0230305	0.465377	0.242928	5.42169e-15
LDB3	antiquewhite4	-0.10481	0.00086533	0.10481	0.00086533	-0.227867	2.50828e-13	-0.182559	5.37588e-09	0.614788	1.0084e-105	0.0290319	0.357402	-0.0665879	0.0346203	-0.0490336	0.119946	0.239468	1.33963e-14
SNCG	antiquewhite4	0.087188	0.00562984	-0.087188	0.00562984	-0.181222	6.96976e-09	-0.280206	1.26951e-19	0.390469	5.07854e-38	0.470706	1.16381e-56	0.0135512	0.667552	-0.0300918	0.340113	0.19086	1.02618e-09
ADIRF	antiquewhite4	0.0250296	0.42754	-0.0250296	0.42754	-0.390378	5.29752e-38	-0.359115	5.13898e-32	0.801676	8.03215e-227	0.499913	8.79544e-65	0.012978	0.680824	-0.0785623	0.0126385	0.366867	1.93699e-33
MINPP1	antiquewhite4	-0.485386	1.20773e-60	0.485386	1.20773e-60	-0.29603	8.12881e-22	0.176983	1.56789e-08	0.679275	3.33979e-137	0.520882	4.05614e-71	0.114202	0.000281901	0.00373847	0.905682	0.630785	7.71358e-113
PAPSS2	antiquewhite4	-0.314041	1.74051e-24	0.314041	1.74051e-24	-0.369236	6.98551e-34	-0.153706	9.551e-07	0.72993	2.90464e-168	0.328189	1.02531e-26	0.00378458	0.904524	0.114482	0.00027228	0.387292	2.21101e-37
PTEN	antiquewhite4	-0.319836	2.19673e-25	0.319836	2.19673e-25	-0.221222	1.25179e-12	0.086585	0.00597089	0.750913	2.70146e-183	0.0457279	0.147044	-0.0431415	0.171326	0.0579949	0.0658223	0.504098	5.18388e-66
STAMBPL1	antiquewhite4	-0.162835	2.0409e-07	0.162835	2.0409e-07	-0.211044	1.33189e-11	0.00893625	0.777001	0.470902	1.03277e-56	-0.0198711	0.528791	-0.122253	0.000100546	0.307898	1.48629e-23	0.281048	9.7804e-20
ACTA2	antiquewhite4	-0.125497	6.51652e-05	0.125497	6.51652e-05	-0.280716	1.08429e-19	-0.228423	2.18734e-13	0.657509	1.04709e-125	0.0209392	0.506872	-0.0711346	0.0239838	-0.0536849	0.0886227	0.219206	2.01852e-12
FAS	antiquewhite4	0.151397	1.39155e-06	-0.151397	1.39155e-06	0.0791994	0.0119342	-0.279379	1.63869e-19	0.488142	2.05287e-61	-0.190309	1.14792e-09	-0.23964	1.28126e-14	0.0619393	0.0494164	0.202092	9.67413e-11
SLC16A12	antiquewhite4	-0.0668728	0.0338519	0.0668728	0.0338519	-0.303372	6.99039e-23	-0.212925	8.67954e-12	0.702193	1.94245e-150	0.153348	1.01279e-06	-0.0559499	0.0759546	-0.0037741	0.904787	0.304456	4.83668e-23
PCGF5	antiquewhite4	0.103821	0.00096889	-0.103821	0.00096889	0.0831438	0.00829745	-0.235688	3.5406e-14	0.585679	8.95562e-94	0.469752	2.08022e-56	0.0715257	0.0232178	0.324288	4.34105e-26	0.532415	8.50981e-75
HECTD2	antiquewhite4	-0.185008	3.32382e-09	0.185008	3.32382e-09	-0.213681	7.29975e-12	0.0839244	0.00770827	0.767695	1.91437e-196	0.679718	1.90213e-137	0.0662837	0.0354573	-0.0252462	0.423551	0.733632	8.23141e-171
PPP1R3C	antiquewhite4	-0.117795	0.000179372	0.117795	0.000179372	-0.327465	1.34239e-26	-0.176285	1.78855e-08	0.710583	1.31759e-155	0.375661	4.20902e-35	0.0943891	0.00271536	-0.0606828	0.0542237	0.39526	5.35963e-39
PLCE1	antiquewhite4	-0.0462254	0.142691	0.0462254	0.142691	-0.131524	2.83023e-05	-0.1176	0.000183877	0.704518	7.48221e-152	0.189698	1.29971e-09	0.0137799	0.662287	-0.0211584	0.502434	0.444557	5.00114e-50
SORBS1	antiquewhite4	0.0743756	0.0182494	-0.0743756	0.0182494	-0.234848	4.3846e-14	-0.361368	2.00082e-32	0.644947	1.69466e-119	0.457241	3.5782e-53	0.155714	6.85217e-07	-0.0608338	0.0536259	0.318547	3.49496e-25
MORN4	antiquewhite4	0.462743	1.40359e-54	-0.462743	1.40359e-54	-0.0205868	0.514051	-0.436657	3.90975e-48	0.559825	3.92847e-84	0.0945618	0.00266665	0.131456	2.8578e-05	-0.12036	0.000128881	0.260556	4.33063e-17
MARVELD1	antiquewhite4	-0.1276	4.89173e-05	0.1276	4.89173e-05	-0.497523	4.35189e-64	-0.261738	3.09063e-17	0.884436	0	0.0295902	0.348228	-0.0482226	0.126202	-0.0985033	0.00175067	0.313999	1.76667e-24
LOXL4	antiquewhite4	0.0251801	0.424766	-0.0251801	0.424766	-0.461776	2.49069e-54	-0.312457	3.04115e-24	0.587846	1.27149e-94	0.0217047	0.491462	-0.0457263	0.147058	-0.0665311	0.0347753	0.0946516	0.00264163
HPS1	antiquewhite4	-0.43336	2.33067e-47	0.43336	2.33067e-47	-0.306144	2.71682e-23	0.264115	1.56025e-17	0.629868	2.02568e-112	0.143291	4.99428e-06	0.0724275	0.0215319	0.193588	5.85726e-10	0.549574	1.5391e-80
HPSE2	antiquewhite4	0.152829	1.10258e-06	-0.152829	1.10258e-06	-0.31785	4.48895e-25	-0.259863	5.27292e-17	0.647133	1.47894e-120	0.101026	0.00132673	-0.0013493	0.965889	-0.0307272	0.330011	0.281887	7.5376e-20
SFXN3	antiquewhite4	-0.144237	4.31769e-06	0.144237	4.31769e-06	-0.317484	5.11665e-25	-0.299704	2.40284e-22	0.747053	2.03494e-180	0.6917	3.17925e-144	0.0650146	0.0391369	0.135236	1.66269e-05	0.487248	3.65407e-61
KAZALD1	antiquewhite4	0.223708	6.90196e-13	-0.223708	6.90196e-13	-0.267025	6.69359e-18	-0.229261	1.77871e-13	0.583921	4.32116e-93	0.0526261	0.0951014	-0.0596591	0.0584226	-0.094566	0.00266549	0.238112	1.90187e-14
CUEDC2	antiquewhite4	-0.0934158	0.00300529	0.0934158	0.00300529	-0.228105	2.36536e-13	-0.123231	8.83193e-05	0.835571	1.1307e-263	0.515449	1.96068e-69	-0.0111017	0.724939	-0.0638366	0.0428372	0.616831	1.31088e-106
TRIM8	antiquewhite4	0.151483	1.37241e-06	-0.151483	1.37241e-06	-0.0798002	0.0113021	-0.39154	3.08176e-38	0.803552	1.14037e-228	0.516138	1.20351e-69	-0.0697608	0.0268504	-0.0501652	0.111626	0.517461	4.70058e-70
ARL3	antiquewhite4	0.00697901	0.824941	-0.00697901	0.824941	-0.28515	2.71121e-20	-0.259968	5.11749e-17	0.952727	0	0.274994	6.24957e-19	0.00667121	0.832545	0.084963	0.0069824	0.5545	2.99324e-82
BORCS7	antiquewhite4	0.07424	0.0184628	-0.07424	0.0184628	-0.159447	3.65548e-07	-0.367199	1.68035e-33	0.756392	1.80462e-187	0.591459	4.74331e-96	0.0409171	0.194506	-0.0478806	0.128916	0.499548	1.12332e-64
CNNM2	antiquewhite4	-0.0598107	0.0577846	0.0598107	0.0577846	-0.125642	6.38996e-05	-0.161123	2.74408e-07	0.696269	6.74811e-147	0.145987	3.28976e-06	0.0329605	0.296056	0.013175	0.676251	0.414947	3.4927e-43
CALHM2	antiquewhite4	-0.00766091	0.808155	0.00766091	0.808155	-0.421691	1.10607e-44	-0.391827	2.69482e-38	0.873892	4.32906544113238e-317	0.584984	1.67022e-93	-0.0215071	0.495416	0.0626632	0.0468124	0.441029	3.5535e-49
SORCS3	antiquewhite4	-0.158509	4.28696e-07	0.158509	4.28696e-07	-0.281762	7.83478e-20	-0.091529	0.003649	0.549816	1.26966e-80	0.20286	8.18866e-11	-0.0149834	0.634851	0.0281349	0.372457	0.330977	3.60868e-27
SORCS1	antiquewhite4	0.119308	0.000147705	-0.119308	0.000147705	-0.282607	6.02157e-20	-0.218791	2.22578e-12	0.502223	1.85194e-65	0.0806035	0.0105035	0.195409	4.00954e-10	-0.0266306	0.398571	0.201998	9.87265e-11
ADD3	antiquewhite4	0.286666	1.6788e-20	-0.286666	1.6788e-20	-0.118883	0.000156018	-0.272354	1.38271e-18	0.427509	5.27767e-46	0.234313	5.02093e-14	0.0917964	0.00355074	0.106812	0.000686288	0.272622	1.27633e-18
RBM20	antiquewhite4	-0.22849	2.1514e-13	0.22849	2.1514e-13	-0.273009	1.13623e-18	-0.108225	0.000581308	0.59838	7.74947e-99	0.0656734	0.0371883	0.0249525	0.428965	-0.0229132	0.467653	0.251523	5.39082e-16
ADRA2A	antiquewhite4	-0.0194966	0.536587	0.0194966	0.536587	-0.228112	2.36173e-13	-0.258109	8.65761e-17	0.627799	1.76669e-111	0.00881251	0.780009	-0.0656756	0.0371817	-0.0547285	0.082589	0.208083	2.59217e-11
FAM160B1	antiquewhite4	-0.473172	2.57196e-57	0.473172	2.57196e-57	-0.405625	3.63377e-41	0.0711777	0.0238982	0.615728	3.95025e-106	0.636676	1.44554e-115	0.041266	0.190726	0.135566	1.5849e-05	0.521637	2.35396e-71
GFRA1	antiquewhite4	0.223859	6.65563e-13	-0.223859	6.65563e-13	-0.395357	5.11768e-39	-0.379844	6.53056e-36	0.705257	2.6409e-152	0.0336935	0.285439	-0.0236018	0.454379	-0.0693963	0.0276589	0.19607	3.49151e-10
EMX2	antiquewhite4	0.101795	0.00121781	-0.101795	0.00121781	-0.371305	2.84613e-34	-0.362564	1.20843e-32	0.859432	4.39898e-295	-0.00514172	0.870548	-0.0729808	0.020551	-0.0931009	0.00310497	0.285799	2.20898e-20
RAB11FIP2	antiquewhite4	0.033703	0.285303	-0.033703	0.285303	-0.496722	7.41615e-64	-0.325224	3.07664e-26	0.850145	3.28498e-282	0.137881	1.12854e-05	-0.0714983	0.0232706	-0.0204534	0.516782	0.312314	3.19702e-24
FAM204A	antiquewhite4	-0.153371	1.00902e-06	0.153371	1.00902e-06	-0.308542	1.18985e-23	0.0729385	0.0206247	0.807938	4.5441e-233	0.418183	6.72901e-44	0.00378159	0.904599	-0.0223504	0.478661	0.647626	8.50567e-121
NANOS1	antiquewhite4	-0.224193	6.13877e-13	0.224193	6.13877e-13	-0.346262	9.68912e-30	-0.00317172	0.919928	0.464809	4.09764e-55	0.0250736	0.426727	0.0337758	0.284264	-0.0728511	0.0207775	0.209658	1.82099e-11
PLPP4	antiquewhite4	0.111422	0.000396455	-0.111422	0.000396455	-0.313916	1.81902e-24	-0.197774	2.4382e-10	0.496034	1.17139e-63	0.0839231	0.00770921	0.00529154	0.866811	-0.0229593	0.466757	0.194103	5.26392e-10
ACADSB	antiquewhite4	0.0754614	0.0166169	-0.0754614	0.0166169	-0.312846	2.65197e-24	-0.279711	1.479e-19	0.788682	1.52236e-214	0.291086	4.07754e-21	0.194109	5.25743e-10	0.140019	8.20693e-06	0.455713	8.70304e-53
CHST15	antiquewhite4	-0.0443277	0.159841	0.0443277	0.159841	-0.0187181	0.552981	-0.158089	4.60262e-07	0.531808	1.3397e-74	0.197943	2.35254e-10	-0.0109716	0.728034	-0.0856827	0.00651598	0.329684	5.86517e-27
LRRC27	antiquewhite4	-0.159686	3.51012e-07	0.159686	3.51012e-07	-0.18605	2.70362e-09	0.0725926	0.0212351	0.530605	3.28563e-74	0.223471	7.30699e-13	0.0236862	0.452765	-0.128194	4.50752e-05	0.452595	5.26157e-52
INPP5A	antiquewhite4	0.0468385	0.137462	-0.0468385	0.137462	0.048129	0.126941	-0.19241	7.46951e-10	0.466727	1.29681e-55	0.360934	2.4008e-32	0.00174455	0.955906	0.116476	0.000212061	0.384583	7.653e-37
ZNF511	antiquewhite4	-0.201064	1.20778e-10	0.201064	1.20778e-10	-0.116182	0.000220087	0.125719	6.3237e-05	0.701027	9.81819e-150	0.023028	0.465425	0.0552209	0.0798602	-0.0228999	0.467912	0.565414	3.81674e-86
FUOM	antiquewhite4	-0.393669	1.13526e-38	0.393669	1.13526e-38	-0.409366	5.73483e-42	0.028988	0.35813	0.442616	1.47523e-49	-0.122634	9.56054e-05	0.120409	0.000128057	0.199939	1.53772e-10	0.140685	7.42433e-06
BET1L	antiquewhite4	-0.334945	8.01069e-28	0.334945	8.01069e-28	-0.486743	5.05644e-61	0.0572927	0.0691681	0.732802	3.09357e-170	0.246294	2.21918e-15	0.176955	1.57613e-08	0.0660904	0.0359979	0.456688	4.93708e-53
RIC8A	antiquewhite4	-0.262511	2.47603e-17	0.262511	2.47603e-17	-0.069503	0.02742	0.176132	1.84057e-08	0.576414	3.20961e-90	0.521072	3.53689e-71	0.00774543	0.80608	0.0939126	0.00285394	0.674024	2.44083e-134
PGGHG	antiquewhite4	-0.45727	3.51818e-53	0.45727	3.51818e-53	-0.502244	1.82532e-65	-0.216491	3.81274e-12	0.736968	3.8272e-173	0.346044	1.05651e-29	-0.0280038	0.374689	0.155591	6.99475e-07	0.29433	1.42055e-21
TMEM80	antiquewhite4	0.330304	4.64769e-27	-0.330304	4.64769e-27	0.0546025	0.0832995	-0.366839	1.96098e-33	0.608896	3.33175e-103	0.011024	0.726786	-0.156234	6.2843e-07	-0.15599	6.54498e-07	0.322116	9.60839e-26
CD151	antiquewhite4	-0.188131	1.7835e-09	0.188131	1.7835e-09	-0.332828	1.7932e-27	-0.144701	4.01848e-06	0.677493	3.17844e-136	0.614255	1.7123e-105	0.0239225	0.448268	-0.0941498	0.00278417	0.443736	7.9101e-50
CHID1	antiquewhite4	-0.235324	3.88456e-14	0.235324	3.88456e-14	-0.217406	3.0802e-12	0.193792	5.61464e-10	0.579546	2.07947e-91	0.00873395	0.78192	0.0475317	0.13173	-0.177695	1.37021e-08	0.464982	3.69443e-55
BRSK2	antiquewhite4	-0.119792	0.000138744	0.119792	0.000138744	-0.15846	4.32244e-07	-0.145983	3.29217e-06	0.344463	1.97884e-29	0.178324	1.21588e-08	0.0372678	0.237376	-0.0604085	0.0553234	0.149186	1.98541e-06
MOB2	antiquewhite4	0.0908517	0.00390904	-0.0908517	0.00390904	0.21001	1.68245e-11	-0.086576	0.00597612	0.237844	2.03785e-14	0.388154	1.48605e-37	-0.113675	0.000300922	-0.0788653	0.0122991	0.325779	2.50678e-26
DUSP8	antiquewhite4	0.0289057	0.359497	-0.0289057	0.359497	-0.0219179	0.487214	-0.150107	1.71327e-06	0.364868	4.55026e-33	0.0911979	0.00377412	0.019796	0.53035	-0.00189909	0.952005	0.204036	6.33665e-11
LSP1	antiquewhite4	0.443228	1.04972e-49	-0.443228	1.04972e-49	0.128133	4.54521e-05	-0.230607	1.27333e-13	0.0719678	0.0223775	-0.246896	1.88848e-15	-0.118038	0.000173884	0.291209	3.91873e-21	-0.00175924	0.955535
CD81	antiquewhite4	0.156386	6.12686e-07	-0.156386	6.12686e-07	-0.31385	1.86201e-24	-0.448086	6.87363e-51	0.914121	0	0.401212	3.11215e-40	-0.025919	0.411298	-0.0828018	0.0085681	0.444595	4.89548e-50
CDKN1C	antiquewhite4	0.107635	0.000623218	-0.107635	0.000623218	-0.255708	1.69658e-16	-0.103131	0.00104777	0.726776	3.98808e-166	0.330977	3.60825e-27	0.0680216	0.0308993	-0.0387039	0.219771	0.502524	1.51051e-65
OSBPL5	antiquewhite4	-0.459539	9.31825e-54	0.459539	9.31825e-54	-0.321627	1.14804e-25	0.0599044	0.0573929	0.704711	5.69973e-152	0.453815	2.60867e-52	-0.0629059	0.0459659	-0.146607	2.98559e-06	0.524391	3.19122e-72
OR51E1	antiquewhite4	-0.0357359	0.257227	0.0357359	0.257227	-0.163397	1.85057e-07	-0.194589	4.75832e-10	0.528284	1.83527e-73	-0.00709139	0.822169	-0.0523083	0.0971185	-0.0415235	0.18797	0.202675	8.5259e-11
OR51E2	antiquewhite4	0.0659378	0.0364296	-0.0659378	0.0364296	-0.102512	0.00112361	-0.193626	5.81046e-10	0.363222	9.15172e-33	-0.0416745	0.186368	-0.0401605	0.202893	-0.0427704	0.175042	0.113267	0.000316423
AC104389.4	antiquewhite4	0.252356	4.29011e-16	-0.252356	4.29011e-16	-0.0328378	0.297858	-0.121057	0.00011767	0.505308	2.27048e-66	0.578456	5.40992e-91	0.135091	1.69819e-05	0.128891	4.09287e-05	0.528263	1.86408e-73
CAVIN3	antiquewhite4	-0.170631	5.09495e-08	0.170631	5.09495e-08	-0.437131	3.01975e-48	-0.275791	4.90807e-19	0.900998	0	0.511299	3.6202e-68	-0.043595	0.166864	-0.0627311	0.0465742	0.474581	1.07907e-57
SMPD1	antiquewhite4	-0.147564	2.56832e-06	0.147564	2.56832e-06	-0.2543	2.50958e-16	-0.261541	3.26979e-17	0.615631	4.3521e-106	0.317609	4.89236e-25	0.194184	5.17558e-10	0.0687056	0.0292485	0.345244	1.45176e-29
APBB1	antiquewhite4	-0.0297201	0.346115	0.0297201	0.346115	-0.373462	1.10872e-34	-0.409142	6.41036e-42	0.872928	1.53520646594885e-315	0.425527	1.49839e-45	0.0315184	0.317704	0.147833	2.46139e-06	0.408287	9.79059e-42
TRIM3	antiquewhite4	-0.0565431	0.0728925	0.0565431	0.0728925	0.249009	1.06865e-15	0.221596	1.14511e-12	0.423183	5.09879e-45	0.611143	3.69978e-104	0.0143981	0.648134	-0.0159918	0.612243	0.743525	7.79093e-178
ILK	antiquewhite4	-0.130565	3.23976e-05	0.130565	3.23976e-05	-0.291575	3.4819e-21	-0.255181	1.96483e-16	0.804817	6.30329e-230	0.352246	8.70861e-31	-0.0147347	0.640483	0.00689105	0.827112	0.43433	1.38109e-47
OLFML1	antiquewhite4	0.0766293	0.0150051	-0.0766293	0.0150051	-0.444812	4.33565e-50	-0.33419	1.06874e-27	0.775967	2.41823e-203	0.0264185	0.40234	-0.0392266	0.213603	-0.0796742	0.0114321	0.239223	1.42755e-14
TUB	antiquewhite4	0.286313	1.87727e-20	-0.286313	1.87727e-20	-0.194585	4.76204e-10	-0.158921	3.99791e-07	0.455367	1.06313e-52	-0.0874471	0.00548874	-0.0196123	0.534172	-0.078485	0.0127263	0.203039	7.87666e-11
ST5	antiquewhite4	-0.423392	4.57206e-45	0.423392	4.57206e-45	-0.268197	4.74524e-18	0.276139	4.41636e-19	0.571311	2.60822e-88	0.00927591	0.768761	0.043749	0.165369	-0.0760764	0.0157502	0.435836	6.11008e-48
AKIP1	antiquewhite4	-0.452128	6.87915e-52	0.452128	6.87915e-52	-0.326224	2.12667e-26	0.14251	5.62822e-06	0.656999	1.89719e-125	0.623252	1.94996e-109	0.097552	0.00194049	0.0813599	0.00979759	0.600841	7.62105e-100
MRVI1	antiquewhite4	-0.162223	2.2696e-07	0.162223	2.2696e-07	-0.25545	1.82326e-16	-0.183987	4.06438e-09	0.634096	2.30198e-114	0.0255103	0.418715	-0.0718595	0.0225809	-0.0528171	0.0939056	0.230189	1.41309e-13
DKK3	antiquewhite4	0.0401332	0.2032	-0.0401332	0.2032	-0.30756	1.67041e-23	-0.273687	9.26912e-19	0.76413	1.46889e-193	-0.00116586	0.970524	-0.0123877	0.694593	-0.107736	0.000615842	0.284658	3.16627e-20
PARVA	antiquewhite4	-0.253446	3.17769e-16	0.253446	3.17769e-16	-0.494265	3.77305e-63	-0.183638	4.35332e-09	0.930455	0	0.330378	4.5198e-27	-0.0077526	0.805904	-0.104633	0.000883067	0.468298	5.02532e-56
SPON1	antiquewhite4	-0.135279	1.65229e-05	0.135279	1.65229e-05	-0.397027	2.31658e-39	-0.18144	6.68256e-09	0.439322	9.10096e-49	0.0327411	0.299285	-0.0343975	0.275487	-0.0413053	0.190303	0.0881693	0.00511219
INSC	antiquewhite4	-0.0215896	0.493763	0.0215896	0.493763	-0.176748	1.63894e-08	-0.179032	1.06223e-08	0.529692	6.47641e-74	0.13777	1.14721e-05	-0.0148963	0.636821	-0.00849203	0.787814	0.260348	4.59442e-17
ABCC8	antiquewhite4	0.150602	1.58212e-06	-0.150602	1.58212e-06	-0.0965916	0.00215109	-0.190523	1.09911e-09	0.386244	3.5783e-37	0.00262023	0.933816	-0.0342959	0.276909	-0.0363802	0.248742	0.15513	7.55103e-07
ANO3	antiquewhite4	-0.0716237	0.0230291	0.0716237	0.0230291	-0.172058	3.92472e-08	-0.193882	5.51027e-10	0.663089	1.46173e-128	0.0713339	0.0235907	-0.0549551	0.0813239	-0.039515	0.210253	0.309656	8.08716e-24
FIBIN	antiquewhite4	0.0882673	0.00506291	-0.0882673	0.00506291	-0.376936	2.39179e-35	-0.28056	1.13777e-19	0.503017	1.08091e-65	0.00937353	0.766398	-0.0254211	0.420345	-0.0627783	0.0464093	0.104312	0.000916149
CAT	antiquewhite4	0.583954	4.19296e-93	-0.583954	4.19296e-93	0.0381947	0.225904	-0.482556	7.33397e-60	0.562469	4.43333e-85	-0.0493548	0.117536	-0.0329519	0.296182	-0.0903118	0.00412827	0.237492	2.23133e-14
SLC1A2	antiquewhite4	0.206016	4.10172e-11	-0.206016	4.10172e-11	-0.193745	5.66969e-10	-0.311405	4.39593e-24	0.620848	2.27157e-108	-0.0366288	0.245521	-0.0348117	0.269744	-0.0333598	0.29024	0.215994	4.27974e-12
PAMR1	antiquewhite4	0.316275	7.87913e-25	-0.316275	7.87913e-25	-0.0375149	0.234278	-0.247185	1.7476e-15	0.324516	3.99233e-26	-0.0201504	0.523013	-0.0358058	0.256297	-0.0714814	0.0233034	0.116136	0.000221363
C11orf74	antiquewhite4	0.0479146	0.128644	-0.0479146	0.128644	-0.203574	7.01036e-11	-0.193471	6.00101e-10	0.674537	1.2891e-134	0.684423	4.54266e-140	0.00590527	0.851533	-0.154993	7.72412e-07	0.510846	4.96274e-68
C11orf96	antiquewhite4	-0.0213352	0.498868	0.0213352	0.498868	-0.345231	1.45936e-29	-0.367005	1.82559e-33	0.782853	2.57942e-209	0.107565	0.000628351	-0.0565099	0.0730609	-0.0631041	0.0452839	0.244767	3.33368e-15
ALX4	antiquewhite4	0.13857	1.01895e-05	-0.13857	1.01895e-05	-0.205355	4.74494e-11	-0.167855	8.41372e-08	0.464499	4.93232e-55	0.0916919	0.00358884	-0.00719724	0.81956	-0.0350667	0.26625	0.239665	1.27273e-14
TP53I11	antiquewhite4	-0.35511	2.69918e-31	0.35511	2.69918e-31	-0.471649	6.54532e-57	-0.156812	5.70535e-07	0.705858	1.13004e-152	0.520071	7.27111e-71	0.0859579	0.00634516	0.0215166	0.495224	0.380043	5.97322e-36
MAPK8IP1	antiquewhite4	0.200412	1.38959e-10	-0.200412	1.38959e-10	-0.18493	3.37545e-09	-0.443257	1.03276e-49	0.777305	1.73635e-204	0.0892883	0.0045746	-0.0136288	0.665764	-0.0511968	0.104442	0.314706	1.37603e-24
CREB3L1	antiquewhite4	-0.00607862	0.847228	0.00607862	0.847228	-0.412283	1.33748e-42	-0.285743	2.24849e-20	0.697304	1.64744e-147	0.0759202	0.0159665	-0.0325122	0.302677	-0.0544235	0.0843167	0.234005	5.42886e-14
ARHGAP1	antiquewhite4	-0.267272	6.22515e-18	0.267272	6.22515e-18	-0.250571	6.99309e-16	-0.0651803	0.0386387	0.711501	3.48783e-156	0.102929	0.00107204	-0.0559573	0.0759154	-0.0457398	0.146939	0.384924	6.54865e-37
NR1H3	antiquewhite4	0.146763	2.91338e-06	-0.146763	2.91338e-06	-0.287473	1.29889e-20	-0.274396	7.48716e-19	0.617901	4.47755e-107	0.45215	6.79447e-52	0.0678543	0.031315	-0.00065949	0.983324	0.341462	6.44522e-29
FAM180B	antiquewhite4	0.206911	3.36456e-11	-0.206911	3.36456e-11	-0.207199	3.15552e-11	-0.208282	2.47939e-11	0.417549	9.30461e-44	0.0395429	0.20993	-0.0145498	0.644682	-0.0354405	0.261183	0.159029	3.92536e-07
C1QTNF4	antiquewhite4	0.211721	1.14209e-11	-0.211721	1.14209e-11	-0.287171	1.42982e-20	-0.278711	2.01202e-19	0.566397	1.67383e-86	0.0308625	0.327885	0.00676078	0.830331	-0.0585147	0.0634329	0.201317	1.14376e-10
SERPING1	antiquewhite4	-0.0203362	0.519188	0.0203362	0.519188	-0.537684	1.59079e-76	-0.405393	4.07173e-41	0.895779	0	0.27151	1.77915e-18	-0.0620345	0.0490673	-0.0749296	0.0173997	0.297293	5.35684e-22
YPEL4	antiquewhite4	0.0970367	0.002051	-0.0970367	0.002051	-0.324543	3.95317e-26	-0.382787	1.73179e-36	0.8087	7.60238e-234	0.22591	4.04836e-13	-0.0450321	0.153302	0.0900599	0.00423431	0.343878	2.49296e-29
STX3	antiquewhite4	-0.0448231	0.155221	0.0448231	0.155221	0.494728	2.7805e-63	0.320119	1.98312e-25	-0.561064	1.41694e-84	0.166161	1.1379e-07	0.238396	1.76772e-14	-0.0475626	0.131479	-0.0167782	0.594862
TMEM109	antiquewhite4	0.149879	1.77709e-06	-0.149879	1.77709e-06	-0.22922	1.79656e-13	-0.364324	5.73588e-33	0.770512	9.22482e-199	0.679886	1.53615e-137	-0.00659669	0.834388	-0.00963483	0.760083	0.50728	5.8644e-67
LRRC10B	antiquewhite4	0.0224261	0.477171	-0.0224261	0.477171	-0.125046	6.92571e-05	-0.195099	4.27762e-10	0.427862	4.38018e-46	-0.0328409	0.297812	-0.0427919	0.174826	-0.0435273	0.167525	0.143796	4.62146e-06
FADS2	antiquewhite4	-0.315052	1.21685e-24	0.315052	1.21685e-24	-0.42362	4.06137e-45	-0.184639	3.57495e-09	0.736819	4.86979e-173	0.181683	6.37456e-09	0.0294007	0.351325	-0.0203743	0.518405	0.293675	1.75954e-21
FADS1	antiquewhite4	-0.325991	2.31807e-26	0.325991	2.31807e-26	-0.503932	5.80434e-66	-0.23902	1.50447e-14	0.617221	8.86031e-107	0.140178	8.01226e-06	0.0301099	0.339823	-0.027408	0.38494	0.147246	2.70047e-06
FADS3	antiquewhite4	-0.0422477	0.180378	0.0422477	0.180378	-0.313911	1.82266e-24	-0.332612	1.94637e-27	0.77063	7.36397e-199	0.398606	1.08959e-39	-0.0101804	0.746948	0.00863085	0.78443	0.354457	3.52872e-31
RAB3IL1	antiquewhite4	0.0578008	0.0667336	-0.0578008	0.0667336	-0.492824	9.73661e-63	-0.44696	1.29782e-50	0.824208	1.93338e-250	0.230356	1.35548e-13	-0.015614	0.620672	-0.0439192	0.163729	0.223698	6.91737e-13
GANAB	antiquewhite4	-0.499235	1.38558e-64	0.499235	1.38558e-64	-0.188567	1.63349e-09	0.294431	1.37451e-21	0.619868	6.14132e-108	0.576044	4.42622e-90	0.0147359	0.640454	-0.0464081	0.141117	0.701441	5.52542e-150
UBXN1	antiquewhite4	0.114752	0.000263263	-0.114752	0.000263263	0.127629	4.87198e-05	-0.218267	2.51751e-12	0.488155	2.03495e-61	0.534976	1.24064e-75	-0.12802	4.61685e-05	0.118642	0.000160944	0.441698	2.45453e-49
LRRN4CL	antiquewhite4	0.263838	1.6901e-17	-0.263838	1.6901e-17	-0.296893	6.11526e-22	-0.296565	6.81517e-22	0.502364	1.68322e-65	0.0154747	0.623793	0.00697595	0.825017	-0.0557586	0.0769639	0.138991	9.57048e-06
PLAAT4	antiquewhite4	0.0185949	0.555596	-0.0185949	0.555596	-0.376542	2.84851e-35	-0.346198	9.93772e-30	0.628184	1.18244e-111	0.294477	1.35388e-21	-0.0197998	0.53027	0.465326	3.00757e-55	0.253152	3.44625e-16
ATL3	antiquewhite4	0.0308035	0.32881	-0.0308035	0.32881	-0.202627	8.61485e-11	-0.253879	2.81937e-16	0.849322	4.12233e-281	0.500963	4.33695e-65	-0.0545947	0.0833437	-0.0833663	0.00812558	0.581471	3.80775e-92
C11orf95	antiquewhite4	-0.0685843	0.0295356	0.0685843	0.0295356	-0.328076	1.06965e-26	-0.295445	9.85503e-22	0.839912	5.33639e-269	0.554763	2.42069e-82	0.0224347	0.477003	-0.0246487	0.434608	0.478356	1.03277e-58
SPINDOC	antiquewhite4	-0.415486	2.65857e-43	0.415486	2.65857e-43	-0.221249	1.24377e-12	0.0384725	0.222543	0.665764	5.94907e-130	0.618349	2.85218e-107	0.0892664	0.00458461	0.213094	8.35191e-12	0.588574	6.57341e-95
VEGFB	antiquewhite4	0.226601	3.42029e-13	-0.226601	3.42029e-13	-0.227653	2.64332e-13	-0.355515	2.28441e-31	0.829109	5.0001e-256	0.0326308	0.300915	0.0123238	0.69609	-0.106949	0.000675369	0.380991	3.89961e-36
BAD	antiquewhite4	0.228401	2.19923e-13	-0.228401	2.19923e-13	0.0220913	0.483775	-0.374642	6.59935e-35	0.715158	1.66802e-158	0.344078	2.30392e-29	-0.0837432	0.0078416	-0.147739	2.49804e-06	0.484175	2.61849e-60
NRXN2	antiquewhite4	-0.174358	2.56541e-08	0.174358	2.56541e-08	-0.305144	3.82562e-23	-0.230253	1.39058e-13	0.80288	5.26909e-228	0.0659345	0.036439	-0.0473144	0.133507	-0.0528614	0.0936298	0.333582	1.34689e-27
RASGRP2	antiquewhite4	-0.158944	3.98233e-07	0.158944	3.98233e-07	-0.230572	1.28461e-13	-0.188845	1.54454e-09	0.637432	6.39619e-116	0.0488919	0.121022	-0.0556264	0.0776681	0.115369	0.000243733	0.261016	3.79775e-17
PYGM	antiquewhite4	0.0198038	0.530188	-0.0198038	0.530188	-0.128179	4.51659e-05	-0.176933	1.5827e-08	0.593783	5.59688e-97	-0.0228381	0.469114	-0.0868589	0.00581372	-0.0777204	0.0136254	0.268677	4.11999e-18
EHD1	antiquewhite4	-0.158742	4.12071e-07	0.158742	4.12071e-07	-0.0322916	0.305971	-0.0451479	0.152246	0.476455	3.38015e-58	0.282864	5.55784e-20	0.0644681	0.0408184	0.368878	8.15573e-34	0.371996	2.10612e-34
NAALADL1	antiquewhite4	-0.0285331	0.365727	0.0285331	0.365727	-0.419187	4.02222e-44	-0.379175	8.81254e-36	0.870244	2.72700932273101e-311	0.620836	2.29847e-108	0.0164393	0.602325	0.0687529	0.029137	0.459859	7.7192e-54
DPF2	antiquewhite4	-0.411229	2.26705e-42	0.411229	2.26705e-42	-0.231111	1.12306e-13	0.0773052	0.0141367	0.819842	1.316e-245	0.546356	1.94838e-79	0.0467436	0.138262	0.206261	3.88528e-11	0.710346	1.85436e-155
LTBP3	antiquewhite4	0.00655307	0.835468	-0.00655307	0.835468	-0.22541	4.57175e-13	0.0655734	0.0374786	0.653075	1.76135e-123	-0.0393382	0.212301	-0.0922347	0.00339486	-0.16392	1.68883e-07	0.42597	1.18699e-45
FAM89B	antiquewhite4	0.0217673	0.490213	-0.0217673	0.490213	0.0676505	0.031828	-0.315276	1.12413e-24	0.592486	1.84952e-96	0.419029	4.3616e-44	-0.0632733	0.0447086	0.190795	1.03971e-09	0.436879	3.46351e-48
SIPA1	antiquewhite4	-0.218597	2.3298e-12	0.218597	2.3298e-12	-0.0289305	0.359085	-0.157316	5.24214e-07	0.497812	3.58856e-64	0.445933	2.31285e-50	0.152397	1.18303e-06	0.38413	9.40768e-37	0.446136	2.0637e-50
RNASEH2C	antiquewhite4	-0.382888	1.65433e-36	0.382888	1.65433e-36	-0.489742	7.28088e-62	-0.103714	0.000980802	0.883821	0	0.384579	7.66437e-37	0.0423873	0.178941	0.041456	0.188689	0.485747	9.58466e-61
MUS81	antiquewhite4	-0.528341	1.76016e-73	0.528341	1.76016e-73	-0.301569	1.28535e-22	0.243449	4.726e-15	0.581914	2.57298e-92	0.454233	2.04864e-52	-0.000790428	0.980014	0.0346547	0.271911	0.528585	1.46998e-73
EFEMP2	antiquewhite4	-0.050324	0.110495	0.050324	0.110495	-0.515531	1.85102e-69	-0.36158	1.82954e-32	0.871997	4.69373625083889e-314	0.0947354	0.0026185	-0.0455849	0.148314	-0.0750026	0.0172903	0.273229	1.06375e-18
FIBP	antiquewhite4	-0.432942	2.91841e-47	0.432942	2.91841e-47	-0.146044	3.26094e-06	0.193782	5.62589e-10	0.636342	2.07343e-115	0.524595	2.75045e-72	0.0362738	0.25013	0.0639089	0.0426019	0.666231	3.38787e-130
C11orf68	antiquewhite4	0.107018	0.000669956	-0.107018	0.000669956	-0.167276	9.33225e-08	-0.34511	1.53147e-29	0.830393	1.60423e-257	0.38371	1.13905e-36	0.013534	0.66795	-0.0918557	0.00352929	0.512653	1.40456e-68
CD248	antiquewhite4	-0.0739988	0.0188478	0.0739988	0.0188478	-0.503126	1.00414e-65	-0.316863	6.38985e-25	0.737156	2.8203e-173	0.0347651	0.270387	-0.0648795	0.0395469	-0.0736135	0.0194773	0.183563	4.41759e-09
B4GAT1	antiquewhite4	0.113947	0.000290969	-0.113947	0.000290969	-0.284851	2.97972e-20	-0.282542	6.14441e-20	0.813697	5.06496e-239	0.485816	9.16799e-61	0.00860472	0.785067	-0.114276	0.00027933	0.515297	2.18294e-69
CTSF	antiquewhite4	0.282777	5.71017e-20	-0.282777	5.71017e-20	-0.302083	1.08072e-22	-0.416714	1.42463e-43	0.772699	1.39185e-200	0.148924	2.07012e-06	0.0513898	0.10314	-0.0901393	0.0042006	0.311245	4.64946e-24
CLCF1	antiquewhite4	0.0166889	0.596824	-0.0166889	0.596824	-0.276646	3.7844e-19	-0.392547	1.92315e-38	0.617137	9.6481e-107	0.414438	4.51821e-43	0.0701637	0.0259806	0.164393	1.55458e-07	0.257499	1.02803e-16
CARNS1	antiquewhite4	-0.182893	5.03676e-09	0.182893	5.03676e-09	0.0849637	0.00698189	0.436309	4.72518e-48	0.109094	0.000524397	-0.00741499	0.814199	-0.00474735	0.8804	0.0570235	0.0704871	0.341404	6.59283e-29
CORO1B	antiquewhite4	-0.582791	1.18203e-92	0.582791	1.18203e-92	-0.183794	4.2219e-09	0.261856	2.98791e-17	0.372375	1.7847e-34	0.58485	1.88299e-93	-0.0146491	0.642424	0.348289	4.30912e-30	0.496116	1.10901e-63
AIP	antiquewhite4	-0.124829	7.13134e-05	0.124829	7.13134e-05	-0.330237	4.76634e-27	-0.222575	9.06172e-13	0.840704	5.47592e-270	0.536359	4.35681e-76	0.0186001	0.555486	0.277515	2.90312e-19	0.53806	1.19456e-76
ALDH3B1	antiquewhite4	-0.19609	3.47664e-10	0.19609	3.47664e-10	-0.532016	1.1473e-74	-0.262896	2.217e-17	0.808133	2.87997e-233	0.0232838	0.460481	0.026899	0.393833	0.00581291	0.853829	0.246654	2.01511e-15
C11orf24	antiquewhite4	-0.614195	1.81658e-105	0.614195	1.81658e-105	-0.504126	5.08503e-66	0.269937	2.83984e-18	0.544993	5.6622e-79	-0.00169967	0.95704	0.157637	4.96654e-07	-0.0673113	0.0326976	0.309924	7.36774e-24
GAL	antiquewhite4	-0.188352	1.7058e-09	0.188352	1.7058e-09	-0.189423	1.37417e-09	-0.0416365	0.186771	0.356794	1.34776e-31	0.0455693	0.148453	-0.000833381	0.978928	-0.0309205	0.326975	0.170634	5.09247e-08
MRGPRF	antiquewhite4	-0.14074	7.36291e-06	0.14074	7.36291e-06	-0.339578	1.3435e-28	-0.247602	1.56218e-15	0.769695	4.37426e-198	0.0310918	0.324302	-0.0763456	0.0153835	-0.0645565	0.0405424	0.269707	3.04003e-18
LRTOMT	antiquewhite4	-0.133027	2.28578e-05	0.133027	2.28578e-05	-0.355364	2.43155e-31	-0.0101156	0.748506	0.756516	1.44784e-187	0.392866	1.65642e-38	0.0187503	0.552298	-0.012886	0.682963	0.529357	8.29955e-74
LAMTOR1	antiquewhite4	-0.224047	6.36026e-13	0.224047	6.36026e-13	-0.383965	1.01407e-36	-0.152083	1.24506e-06	0.754223	8.36871e-186	0.482529	7.45904e-60	0.0257314	0.414694	-0.0805626	0.0105428	0.470941	1.00873e-56
ARHGEF17	antiquewhite4	-0.134841	1.76067e-05	0.134841	1.76067e-05	-0.311503	4.24798e-24	-0.234295	5.04416e-14	0.737758	1.05926e-173	0.0303797	0.335511	-0.0622718	0.0482057	-0.0631355	0.0451769	0.264054	1.588e-17
MAP6	antiquewhite4	0.232023	8.9402e-14	-0.232023	8.9402e-14	-0.32987	5.47071e-27	-0.363772	7.25044e-33	0.602966	1.01201e-100	0.130328	3.34937e-05	0.291907	3.12709e-21	-0.0287717	0.361729	0.198703	2.00178e-10
WNT11	antiquewhite4	0.255794	1.65655e-16	-0.255794	1.65655e-16	-0.338134	2.35154e-28	-0.327665	1.24632e-26	0.517637	4.14921e-70	0.0322661	0.306354	0.0795699	0.0115408	-0.0505742	0.108733	0.11937	0.00014653
GVQW3	antiquewhite4	-0.0255412	0.418151	0.0255412	0.418151	-0.140522	7.60893e-06	0.048544	0.123694	0.640621	1.99647e-117	0.545788	3.04135e-79	0.0596598	0.0584197	0.0294362	0.350743	0.645864	6.11158e-120
GDPD4	antiquewhite4	-0.142532	5.61007e-06	0.142532	5.61007e-06	-0.232208	8.53503e-14	-0.113688	0.00030041	0.767456	3.00046e-196	0.609449	1.94344e-103	0.124963	7.00368e-05	0.116616	0.000208338	0.595819	8.48031e-98
RSF1	antiquewhite4	0.203058	7.84448e-11	-0.203058	7.84448e-11	0.224762	5.34967e-13	-0.200722	1.30011e-10	0.62233	5.01035e-109	0.590988	7.30353e-96	0.0277735	0.378632	0.284316	3.5255e-20	0.672944	9.3205e-134
GAB2	antiquewhite4	0.0639106	0.0425963	-0.0639106	0.0425963	-0.219341	1.95536e-12	-0.35824	7.39815e-32	0.565607	3.24686e-86	0.652391	3.85132e-123	0.284276	3.57078e-20	0.232721	7.50452e-14	0.371175	3.01279e-34
ANKRD42	antiquewhite4	-0.074151	0.018604	0.074151	0.018604	-0.181917	6.09091e-09	0.0114035	0.717777	0.641972	4.54301e-118	0.493885	4.84757e-63	0.0993058	0.00160396	0.111674	0.000384495	0.581296	4.44756e-92
TMEM126B	antiquewhite4	-0.270489	2.41108e-18	0.270489	2.41108e-18	-0.397248	2.08417e-39	-0.135101	1.69562e-05	0.791915	1.62157e-217	0.591145	6.32329e-96	0.0461071	0.143717	-0.0066429	0.833245	0.517854	3.55482e-70
SYTL2	antiquewhite4	-0.188603	1.62167e-09	0.188603	1.62167e-09	-0.332604	1.95221e-27	-0.23155	1.00644e-13	0.668949	1.25843e-131	4.00218e-05	0.998988	0.0127464	0.686214	0.0783981	0.0128258	0.204261	6.0325e-11
ENDOD1	antiquewhite4	-0.131835	2.70862e-05	0.131835	2.70862e-05	-0.065435	0.0378835	-0.00257499	0.934956	0.329832	5.54765e-27	0.541685	7.39296e-78	0.111825	0.000377514	-0.0923396	0.0033585	0.362955	1.02452e-32
SESN3	antiquewhite4	-0.00226314	0.942819	0.00226314	0.942819	-0.36612	2.66717e-33	-0.1204	0.000128202	0.53433	2.01959e-75	0.00662307	0.833736	0.0860259	0.00630357	0.0383757	0.22371	0.222646	8.90886e-13
ARHGAP42	antiquewhite4	-0.158594	4.22534e-07	0.158594	4.22534e-07	-0.249143	1.03071e-15	-0.155562	7.02786e-07	0.758613	3.40775e-189	-0.0209997	0.505644	-0.0663381	0.0353061	-0.116582	0.000209246	0.333819	1.23056e-27
PGR	antiquewhite4	0.102465	0.00112965	-0.102465	0.00112965	-0.427558	5.14517e-46	-0.392092	2.38083e-38	0.858298	1.83567e-293	0.0428965	0.173772	-0.0502527	0.111001	-0.0730383	0.0204515	0.271173	1.96725e-18
TRPC6	antiquewhite4	-0.204481	5.74966e-11	0.204481	5.74966e-11	-0.239984	1.17159e-14	-0.132482	2.47073e-05	0.667037	1.2808e-130	0.0833085	0.00816988	-0.0561336	0.0749954	-0.0377674	0.231143	0.30701	2.01807e-23
ANGPTL5	antiquewhite4	0.259185	6.38939e-17	-0.259185	6.38939e-17	-0.232831	7.29974e-14	-0.243881	4.21633e-15	0.44134	2.99292e-49	0.029966	0.342137	-0.0199271	0.52763	-0.0422419	0.180438	0.146818	2.88844e-06
CEP126	antiquewhite4	0.138706	9.98524e-06	-0.138706	9.98524e-06	-0.397451	1.89233e-39	-0.359581	4.2313e-32	0.731067	4.8414e-169	0.016841	0.593485	-0.0580978	0.0653435	-0.074084	0.018711	0.224447	5.77335e-13
CFAP300	antiquewhite4	-0.146072	3.24655e-06	0.146072	3.24655e-06	-0.48763	2.85585e-61	-0.328992	7.59791e-27	0.793274	8.79596e-219	-0.00676325	0.83027	-0.0956813	0.00236984	-0.110059	0.000467313	0.191653	8.72453e-10
MMP27	antiquewhite4	0.0680118	0.0309235	-0.0680118	0.0309235	-0.366349	2.41872e-33	-0.249141	1.03114e-15	0.514147	4.91551e-69	0.0366776	0.244892	-0.0326631	0.300437	-0.0517602	0.100677	0.136928	1.29858e-05
DYNC2H1	antiquewhite4	-0.212418	9.74662e-12	0.212418	9.74662e-12	-0.548696	3.08491e-80	-0.19907	1.85154e-10	0.749172	5.43703e-182	0.187298	2.10775e-09	-0.0259123	0.411419	-0.0884943	0.00495047	0.282613	6.01103e-20
PDGFD	antiquewhite4	0.0649391	0.0393655	-0.0649391	0.0393655	-0.404004	8.02614e-41	-0.298788	3.26124e-22	0.5101	8.3434e-68	0.295019	1.13336e-21	-0.0121522	0.700117	-0.0138566	0.660523	0.169832	5.89183e-08
GRIA4	antiquewhite4	0.146594	2.99194e-06	-0.146594	2.99194e-06	-0.285767	2.2314e-20	-0.246197	2.27715e-15	0.415052	3.31254e-43	0.0424164	0.178643	0.0824256	0.0088748	-0.0394683	0.210792	0.116744	0.000205014
GUCY1A2	antiquewhite4	-0.176057	1.86695e-08	0.176057	1.86695e-08	-0.21648	3.82235e-12	-0.13704	1.27738e-05	0.587674	1.48522e-94	0.0796177	0.0114909	-0.0538087	0.0878889	-0.0326067	0.301273	0.246342	2.19053e-15
ELMOD1	antiquewhite4	0.089827	0.00433451	-0.089827	0.00433451	0.00277816	0.929836	-0.031926	0.311483	0.576602	2.72727e-90	0.0854984	0.00663268	-0.017352	0.582323	-0.015531	0.622531	0.443159	1.09072e-49
COLCA2	antiquewhite4	0.0864925	0.00602478	-0.0864925	0.00602478	-0.41404	5.52603e-43	-0.315855	9.14878e-25	0.545159	4.97257e-79	0.014491	0.646019	-0.0291951	0.354704	-0.0660761	0.0360381	0.0944809	0.00268937
CRYAB	antiquewhite4	0.298732	3.32293e-22	-0.298732	3.32293e-22	-0.143971	4.49849e-06	-0.41474	3.87962e-43	0.610487	7.03811e-104	-0.219928	1.70209e-12	-0.0749509	0.0173677	-0.169166	6.64588e-08	0.120026	0.000134596
HSPB2	antiquewhite4	0.0336655	0.285839	-0.0336655	0.285839	-0.373188	1.25038e-34	-0.360892	2.44302e-32	0.85583	5.54079e-290	0.0107337	0.733705	-0.0661861	0.0357292	-0.0775775	0.0137995	0.273835	8.86585e-19
DIXDC1	antiquewhite4	0.16787	8.39094e-08	-0.16787	8.39094e-08	-0.221054	1.30309e-12	-0.391082	3.81638e-38	0.756322	2.04559e-187	0.557797	2.06586e-83	-0.0262616	0.405141	-0.096203	0.00224212	0.434893	1.01847e-47
NCAM1	antiquewhite4	0.189482	1.35785e-09	-0.189482	1.35785e-09	-0.17469	2.41156e-08	-0.119537	0.000143398	0.368192	1.09628e-33	0.212197	1.02492e-11	0.191353	9.27819e-10	0.183068	4.86716e-09	0.260715	4.13896e-17
NNMT	antiquewhite4	-0.23119	1.1011e-13	0.23119	1.1011e-13	-0.527007	4.70375e-73	-0.369709	5.6925e-34	0.727952	6.41217e-167	0.313505	2.10331e-24	-0.0541111	0.0861168	-0.069292	0.027894	0.184789	3.47052e-09
RBM7	antiquewhite4	0.109746	0.000485187	-0.109746	0.000485187	0.045136	0.152355	-0.322172	9.41216e-26	0.581172	4.96283e-92	0.640776	1.68515e-117	0.0160208	0.611598	-0.0545666	0.0835025	0.457835	2.52938e-53
REXO2	antiquewhite4	0.0350278	0.266781	-0.0350278	0.266781	-0.0152437	0.628983	-0.141542	6.52163e-06	0.498049	3.06435e-64	0.243678	4.44828e-15	0.0905685	0.00402267	-0.228293	2.25851e-13	0.375821	3.92108e-35
SIDT2	antiquewhite4	0.0916088	0.00361943	-0.0916088	0.00361943	0.351573	1.14469e-30	-0.0654195	0.037929	0.426456	9.19347e-46	0.178541	1.16651e-08	-0.102766	0.001092	0.0212547	0.500489	0.502048	2.08425e-65
TAGLN	antiquewhite4	-0.0588736	0.0618245	0.0588736	0.0618245	-0.226164	3.80508e-13	-0.236169	3.13143e-14	0.609577	1.71517e-103	0.0608244	0.0536632	-0.066066	0.0360664	-0.0517887	0.100489	0.223535	7.19522e-13
PCSK7	antiquewhite4	-0.306096	2.76189e-23	0.306096	2.76189e-23	0.00121652	0.969244	0.126671	5.55516e-05	0.4152	3.0727e-43	0.168168	7.95456e-08	-0.0870993	0.00567884	0.233291	6.50046e-14	0.401124	3.24788e-40
BACE1	antiquewhite4	-0.269965	2.81623e-18	0.269965	2.81623e-18	-0.359164	5.03481e-32	0.104396	0.00090731	0.717245	7.61726e-160	0.243578	4.56771e-15	-0.0526809	0.0947572	-0.181135	7.08801e-09	0.50783	4.01489e-67
DSCAML1	antiquewhite4	0.379802	6.65447e-36	-0.379802	6.65447e-36	-0.164188	1.61157e-07	-0.332367	2.13495e-27	0.533876	2.84423e-75	0.0498695	0.113754	0.0509196	0.106335	0.0444666	0.158535	0.210091	1.65201e-11
FXYD6	antiquewhite4	0.227715	2.60367e-13	-0.227715	2.60367e-13	-0.290588	4.78916e-21	-0.364263	5.88483e-33	0.700313	2.63758e-149	0.0781614	0.0131002	0.0567617	0.0717899	-0.0489963	0.120229	0.242585	5.93423e-15
SCN4B	antiquewhite4	-0.00192594	0.951327	0.00192594	0.951327	-0.256322	1.42937e-16	-0.18135	6.79907e-09	0.683557	1.39134e-139	-0.00049905	0.987381	-0.0665929	0.0346067	-0.0640605	0.0421121	0.272442	1.34691e-18
TMEM25	antiquewhite4	0.307488	1.7124e-23	-0.307488	1.7124e-23	-0.0164348	0.602425	-0.120232	0.000131043	0.630939	6.55738e-113	0.254778	2.19809e-16	0.139803	8.47682e-06	-0.104096	0.000938951	0.517904	3.42879e-70
PHLDB1	antiquewhite4	-0.143851	4.58222e-06	0.143851	4.58222e-06	-0.444868	4.20364e-50	-0.313581	2.04775e-24	0.918724	0	0.340319	1.00704e-28	-0.0425111	0.177675	-0.0582534	0.0646249	0.410344	3.52601e-42
CCDC153	antiquewhite4	0.132018	2.6389e-05	-0.132018	2.6389e-05	0.0512254	0.104249	-0.138265	1.06609e-05	0.340841	8.21596e-29	0.0881641	0.00511481	-0.0882624	0.00506536	-0.0579809	0.0658879	0.217137	3.28029e-12
AP002956.1	antiquewhite4	-0.150284	1.66524e-06	0.150284	1.66524e-06	-0.192545	7.26372e-10	-0.196847	2.96521e-10	0.596097	6.55171e-98	0.402843	1.4123e-40	-0.0426848	0.175908	-0.0120702	0.702042	0.342254	4.7255e-29
USP2	antiquewhite4	0.124001	7.97025e-05	-0.124001	7.97025e-05	-0.0621777	0.0485459	-0.187137	2.17696e-09	0.357568	9.77939e-32	-0.0913037	0.00373371	-0.0281077	0.37292	-0.0586203	0.062956	0.11194	0.00037226
THY1	antiquewhite4	-0.205889	4.2179e-11	0.205889	4.2179e-11	-0.422003	9.409e-45	-0.252576	4.03845e-16	0.809776	6.01599e-235	0.0739865	0.0188677	-0.0697508	0.0268723	-0.0572924	0.0691698	0.288639	8.95291e-21
OAF	antiquewhite4	-0.142903	5.30018e-06	0.142903	5.30018e-06	-0.329315	6.73406e-27	-0.179609	9.50977e-09	0.715618	8.46355e-159	0.664669	2.21643e-129	0.149518	1.88273e-06	-0.0063457	0.840603	0.474343	1.24974e-57
TLCD5	antiquewhite4	0.0842029	0.00750723	-0.0842029	0.00750723	0.231298	1.07184e-13	-0.20645	3.72571e-11	0.458235	2.00212e-53	0.07756	0.0138209	-0.0703324	0.0256237	-0.133139	2.24953e-05	0.347425	6.08999e-30
TBCEL	antiquewhite4	-0.329177	7.09031e-27	0.329177	7.09031e-27	-0.401648	2.52074e-40	-0.159831	3.42439e-07	0.763555	4.24409e-193	0.505526	1.95502e-66	-0.0350592	0.266352	-0.0101094	0.748655	0.447813	8.0208e-51
JHY	antiquewhite4	-0.0548322	0.0820079	0.0548322	0.0820079	-0.280668	1.1002e-19	-0.148197	2.32334e-06	0.397132	2.20277e-39	0.466399	1.57947e-55	-0.00395326	0.90029	0.123362	8.67996e-05	0.284709	3.11605e-20
CLMP	antiquewhite4	-0.00691376	0.826552	0.00691376	0.826552	-0.417874	7.88245e-44	-0.286257	1.91094e-20	0.513307	8.87405e-69	0.00410143	0.896574	-0.0378634	0.229958	-0.0551341	0.0803353	0.0808337	0.010284
SIAE	antiquewhite4	-0.414834	3.6994e-43	0.414834	3.6994e-43	-0.0755423	0.0165005	0.224374	5.87722e-13	0.367653	1.38235e-33	0.374267	7.78396e-35	-0.128153	4.53284e-05	-0.115577	0.000237474	0.403501	1.02578e-40
NRGN	antiquewhite4	0.0311247	0.32379	-0.0311247	0.32379	-0.14201	6.07385e-06	-0.178531	1.16887e-08	0.419351	3.69718e-44	0.247275	1.7059e-15	-0.0338858	0.282697	-0.0200094	0.525924	0.22443	5.79749e-13
ESAM	antiquewhite4	-0.13524	1.66186e-05	0.13524	1.66186e-05	-0.132016	2.63983e-05	-0.14589	3.34019e-06	0.370805	3.53911e-34	0.846657	1.34356e-277	-0.0136602	0.665041	0.0160303	0.611387	0.359313	4.73109e-32
TMEM218	antiquewhite4	0.20949	1.89137e-11	-0.20949	1.89137e-11	0.0495748	0.115908	0.0208832	0.508009	0.55118	4.2913e-81	0.411252	2.24109e-42	0.0659982	0.0362582	-0.0522857	0.0972633	0.607033	2.03333e-102
PKNOX2	antiquewhite4	0.13277	2.37122e-05	-0.13277	2.37122e-05	-0.241802	7.28964e-15	-0.326134	2.19911e-26	0.651344	1.27177e-122	0.158436	4.34001e-07	0.182477	5.462e-09	-0.0164573	0.601928	0.271544	1.7614e-18
FEZ1	antiquewhite4	-0.0840093	0.00764643	0.0840093	0.00764643	-0.41117	2.33405e-42	-0.163074	1.95776e-07	0.894557	0	0.0881957	0.00509889	0.0468405	0.137445	-0.0314111	0.319355	0.437197	2.91345e-48
CDON	antiquewhite4	0.175344	2.13404e-08	-0.175344	2.13404e-08	-0.204309	5.96973e-11	-0.21016	1.62638e-11	0.383604	1.19481e-36	0.0388888	0.217575	-0.0683839	0.0300153	-0.115852	0.000229427	0.140612	7.50646e-06
ST3GAL4	antiquewhite4	-0.01861	0.555275	0.01861	0.555275	-0.469153	2.99344e-56	-0.332135	2.33078e-27	0.698829	2.04001e-148	0.134207	1.92977e-05	0.311811	3.81389e-24	0.0330017	0.295452	0.228891	1.9488e-13
KIRREL3	antiquewhite4	-0.270676	2.28053e-18	0.270676	2.28053e-18	-0.371093	3.12238e-34	-0.105325	0.000815557	0.480279	3.0914e-59	0.21024	1.59741e-11	0.421086	1.51234e-44	0.0709483	0.0243562	0.233704	5.85759e-14
ADAMTS8	antiquewhite4	0.105186	0.000828735	-0.105186	0.000828735	-0.131411	2.87579e-05	-0.251712	5.12005e-16	0.47076	1.1264e-56	-0.0110582	0.725972	-0.0157951	0.616626	-0.036936	0.241582	0.154521	8.35029e-07
ADAMTS15	antiquewhite4	-0.0929813	0.00314359	0.0929813	0.00314359	-0.227859	2.51328e-13	-0.207422	3.00322e-11	0.664896	1.68752e-129	0.054648	0.0830422	-0.0234288	0.457693	-0.0412789	0.190587	0.26227	2.65351e-17
JAM3	antiquewhite4	-0.0519671	0.0993215	0.0519671	0.0993215	-0.366524	2.24393e-33	-0.341812	5.61969e-29	0.810101	2.78733e-235	0.724401	1.55045e-164	-0.0418405	0.184619	-0.0061672	0.84503	0.457161	3.74695e-53
WNT5B	antiquewhite4	0.114653	0.000266534	-0.114653	0.000266534	-0.242594	5.91988e-15	-0.114124	0.000284656	0.412688	1.09103e-42	-0.0193153	0.540384	0.195699	3.77398e-10	0.084054	0.00761411	0.195825	3.67521e-10
CACNA2D4	antiquewhite4	-0.0794645	0.0116515	0.0794645	0.0116515	-0.288541	9.2393e-21	-0.266743	7.26752e-18	0.583781	4.89592e-93	0.0361019	0.252383	0.175184	2.1988e-08	0.376759	2.58733e-35	0.185417	3.06545e-09
DCP1B	antiquewhite4	-0.388058	1.55289e-37	0.388058	1.55289e-37	-0.368163	1.10983e-33	0.0405752	0.198263	0.656664	2.80011e-125	0.251839	4.94384e-16	-0.0832998	0.00817657	0.157035	5.49564e-07	0.422328	7.95017e-45
CACNA1C	antiquewhite4	-0.261911	2.9409e-17	0.261911	2.9409e-17	-0.413216	8.36982e-43	-0.275297	5.70174e-19	0.794305	9.51213e-220	0.306231	2.63712e-23	-0.0523075	0.0971232	-0.0470059	0.136061	0.334	1.14885e-27
NRIP2	antiquewhite4	0.027093	0.390429	-0.027093	0.390429	-0.139967	8.27087e-06	-0.187594	1.98638e-09	0.443612	8.47408e-50	-0.0179197	0.570042	-0.0390489	0.215686	-0.0486977	0.122508	0.163801	1.72438e-07
TULP3	antiquewhite4	0.168023	8.16341e-08	-0.168023	8.16341e-08	-0.0732693	0.0200553	-0.258016	8.88789e-17	0.814019	2.3205e-239	0.0776003	0.0137716	-0.0927977	0.00320379	-0.181669	6.39214e-09	0.48539	1.20471e-60
GALNT8	antiquewhite4	0.012398	0.694353	-0.012398	0.694353	-0.287111	1.45757e-20	-0.20289	8.13644e-11	0.333604	1.33544e-27	0.151317	1.40966e-06	-0.00720032	0.819484	0.353932	4.37696e-31	0.104491	0.000897566
KCNA5	antiquewhite4	0.116718	0.000205681	-0.116718	0.000205681	-0.0886715	0.00486423	-0.194847	4.50919e-10	0.328045	1.08201e-26	-0.0388608	0.217906	-0.0356112	0.258892	-0.0381485	0.226465	0.0992371	0.00161607
NTF3	antiquewhite4	0.19063	1.07532e-09	-0.19063	1.07532e-09	-0.0509919	0.105839	-0.243246	4.98676e-15	0.325495	2.78362e-26	-0.0497342	0.11474	-0.051443	0.102783	-0.0669509	0.0336438	0.0860883	0.00626567
IFFO1	antiquewhite4	-0.301136	1.48683e-22	0.301136	1.48683e-22	-0.529433	7.84827e-74	-0.228839	1.97411e-13	0.80741	1.5591e-232	0.549091	2.25701e-80	0.00390822	0.90142	0.171183	4.60676e-08	0.416329	1.73244e-43
ING4	antiquewhite4	0.267571	5.7042e-18	-0.267571	5.7042e-18	0.0692358	0.0280214	-0.215307	5.01859e-12	0.605651	7.72159e-102	0.30879	1.09203e-23	0.0376144	0.233039	-0.00951487	0.76298	0.546105	2.37167e-79
COPS7A	antiquewhite4	-0.114296	0.00027864	0.114296	0.00027864	-0.18963	1.31786e-09	-0.113247	0.000317202	0.640887	1.49317e-117	-0.105374	0.000810944	-0.0795794	0.0115309	-0.204255	6.04135e-11	0.32003	2.04774e-25
PTMS	antiquewhite4	-0.17463	2.43828e-08	0.17463	2.43828e-08	-0.141694	6.37267e-06	-0.0218973	0.487623	0.709946	3.29876e-155	0.592069	2.71255e-96	-0.0489904	0.120273	-0.149806	1.79807e-06	0.592022	2.8304e-96
CD4	antiquewhite4	-0.168144	7.98888e-08	0.168144	7.98888e-08	-0.150819	1.52775e-06	-0.134171	1.93975e-05	0.46278	1.37334e-54	0.060015	0.0569331	0.0122046	0.698886	0.510942	4.64238e-68	0.230435	1.32913e-13
GPR162	antiquewhite4	-0.173283	3.13175e-08	0.173283	3.13175e-08	-0.297094	5.72178e-22	-0.218317	2.48832e-12	0.719633	2.14964e-161	0.126691	5.54002e-05	-0.0370015	0.240747	0.0268376	0.394913	0.295922	8.42484e-22
P3H3	antiquewhite4	-0.0410696	0.192847	0.0410696	0.192847	-0.487582	2.94524e-61	-0.350378	1.85799e-30	0.80116	2.57254e-226	0.0521974	0.0978304	-0.0363013	0.24977	-0.0735396	0.0196002	0.231045	1.14176e-13
ENO2	antiquewhite4	0.0975393	0.00194313	-0.0975393	0.00194313	-0.385869	4.24951e-37	-0.440936	3.7418e-49	0.851648	3.11532e-284	0.189756	1.28448e-09	0.0885941	0.00490174	0.0538324	0.0877491	0.298159	4.01979e-22
C12orf57	antiquewhite4	0.47846	9.68129e-59	-0.47846	9.68129e-59	0.0373602	0.236214	-0.45246	5.68496e-52	0.649345	1.22676e-121	-0.104809	0.000865417	-0.0911731	0.00378363	-0.11858	0.000162231	0.263392	1.92178e-17
C1S	antiquewhite4	-0.171061	4.71114e-08	0.171061	4.71114e-08	-0.542381	4.31378e-78	-0.253365	3.25016e-16	0.723462	6.5224e-164	0.014289	0.650624	-0.0700097	0.0263101	-0.088	0.0051983	0.173777	2.85789e-08
C1R	antiquewhite4	-0.304064	5.52637e-23	0.304064	5.52637e-23	-0.539453	4.11646e-77	-0.117125	0.000195341	0.762849	1.55416e-192	0.0291294	0.355789	-0.06858	0.0295459	-0.0978057	0.0018881	0.267885	5.20214e-18
C1RL	antiquewhite4	-0.311279	4.59425e-24	0.311279	4.59425e-24	-0.507973	3.63738e-67	-0.0488822	0.121095	0.69544	2.08108e-146	0.123162	8.91358e-05	-0.0327072	0.299785	-0.0533503	0.0906306	0.305398	3.50748e-23
RBP5	antiquewhite4	-0.266078	8.82598e-18	0.266078	8.82598e-18	-0.36384	7.04266e-33	-0.0133171	0.672959	0.637354	6.95802e-116	0.0909302	0.00387808	-0.0494544	0.116797	-0.0143647	0.648896	0.314229	1.62863e-24
CLSTN3	antiquewhite4	-0.390972	4.01684e-38	0.390972	4.01684e-38	-0.406046	2.95555e-41	-0.0245035	0.437319	0.671124	8.78617e-133	0.241405	8.08765e-15	-0.0720532	0.0222182	0.0873125	0.00556161	0.343003	3.52048e-29
CD163L1	antiquewhite4	-0.200875	1.25794e-10	0.200875	1.25794e-10	-0.294397	1.38951e-21	-0.204806	5.35303e-11	0.730021	2.5181e-168	0.241437	8.01981e-15	0.0565421	0.0728974	0.0657351	0.0370099	0.356016	1.85823e-31
NECAP1	antiquewhite4	0.0513115	0.103667	-0.0513115	0.103667	0.0476257	0.130967	-0.15387	9.29614e-07	0.52327	7.21519e-72	0.607117	1.87406e-102	0.159225	3.79675e-07	0.420294	2.27594e-44	0.555784	1.06035e-82
MFAP5	antiquewhite4	0.134956	1.73168e-05	-0.134956	1.73168e-05	-0.27243	1.35153e-18	-0.222183	9.95398e-13	0.451512	9.79216e-52	0.0360012	0.253709	-0.0189956	0.547108	-0.0424007	0.178804	0.146569	3.00328e-06
PHC1	antiquewhite4	-0.381474	3.13538e-36	0.381474	3.13538e-36	-0.607538	1.2462e-102	-0.0817762	0.00942745	0.889335	0	0.404271	7.04796e-41	0.0399485	0.205289	0.0746338	0.0178489	0.467905	6.37433e-56
A2M	antiquewhite4	-0.212684	9.17223e-12	0.212684	9.17223e-12	-0.203806	6.66446e-11	-0.162502	2.16223e-07	0.466018	1.98519e-55	0.808891	4.85392e-234	0.0125062	0.691821	0.0587693	0.0622886	0.383241	1.40962e-36
CLEC2B	antiquewhite4	0.0721912	0.021963	-0.0721912	0.021963	0.623169	2.12355e-109	0.387118	2.39511e-37	-0.694785	5.04922e-146	0.122329	9.95406e-05	-0.187075	2.20408e-09	0.0497719	0.114464	-0.0185666	0.556199
GPRC5A	antiquewhite4	0.0427703	0.175043	-0.0427703	0.175043	-0.228313	2.24745e-13	-0.178292	1.22318e-08	0.641762	5.72007e-118	0.0905268	0.00403965	0.156301	6.21395e-07	-0.0397825	0.207179	0.318287	3.83677e-25
HEBP1	antiquewhite4	0.474877	8.98892e-58	-0.474877	8.98892e-58	0.1524	1.1824e-06	-0.435139	8.91679e-48	0.501752	2.54608e-65	0.297378	5.20906e-22	-0.0730212	0.0204811	-0.184904	3.3931e-09	0.351346	1.25525e-30
GRIN2B	antiquewhite4	-0.097829	0.00188336	0.097829	0.00188336	0.00893297	0.77708	0.0012413	0.968618	0.515003	2.68794e-69	0.419363	3.67434e-44	0.0672861	0.0327631	0.0282845	0.36992	0.518613	2.06638e-70
H2AJ	antiquewhite4	-0.337674	2.80878e-28	0.337674	2.80878e-28	-0.171579	4.28494e-08	0.0925492	0.00328687	0.472269	4.47718e-57	-0.130206	3.40712e-05	-0.0243495	0.440207	-0.0925485	0.00328712	0.239106	1.4713e-14
WBP11	antiquewhite4	0.0150785	0.632706	-0.0150785	0.632706	0.0715291	0.0232111	0.0742311	0.0184768	0.638327	2.4266e-116	0.249246	1.00247e-15	0.0851197	0.00687834	0.243669	4.45891e-15	0.664764	1.97571e-129
MGP	antiquewhite4	-0.0126653	0.688105	0.0126653	0.688105	-0.462264	1.86516e-54	-0.395987	3.79649e-39	0.894823	0	0.329829	5.55518e-27	-0.0273969	0.385134	-0.060347	0.0555723	0.347474	5.97286e-30
ARHGDIB	antiquewhite4	-0.361552	1.8512e-32	0.361552	1.8512e-32	-0.240541	1.01355e-14	-0.0575935	0.0677184	0.430132	1.31355e-46	0.456536	5.39509e-53	0.0839606	0.00768184	0.466346	1.63036e-55	0.310658	5.70579e-24
RERG	antiquewhite4	-0.0812727	0.00987673	0.0812727	0.00987673	-0.281121	9.56156e-20	-0.228098	2.36951e-13	0.648832	2.19007e-121	0.00665645	0.83291	-0.04873	0.12226	-0.0654317	0.0378932	0.208038	2.61813e-11
EPS8	antiquewhite4	-0.14294	5.27026e-06	0.14294	5.27026e-06	-0.350369	1.86433e-30	-0.30568	3.18472e-23	0.782806	2.83643e-209	0.44671	1.49486e-50	-0.0576219	0.0675828	-0.0371247	0.239183	0.355868	1.97575e-31
MGST1	antiquewhite4	-0.0530263	0.0926093	0.0530263	0.0926093	-0.387241	2.26368e-37	-0.0981307	0.00182289	0.241765	7.36122e-15	-0.145394	3.60849e-06	-0.00949045	0.76357	-0.11029	0.000454547	-0.0743863	0.0182326
LMO3	antiquewhite4	0.141659	6.40673e-06	-0.141659	6.40673e-06	-0.306382	2.50448e-23	-0.259501	5.84222e-17	0.520743	4.48353e-71	0.00697477	0.825046	-0.00927105	0.768879	-0.0585519	0.0632646	0.155905	6.63822e-07
RERGL	antiquewhite4	0.102949	0.00106964	-0.102949	0.00106964	-0.106196	0.000737372	-0.191583	8.85131e-10	0.343304	3.12634e-29	-0.0445854	0.157425	-0.0399818	0.204911	-0.0418354	0.184672	0.103469	0.0010085
PDE3A	antiquewhite4	-0.0989924	0.00165985	0.0989924	0.00165985	-0.282731	5.79234e-20	-0.268478	4.36966e-18	0.697358	1.5303e-147	0.0111289	0.724291	0.0436447	0.16638	-0.0466384	0.139152	0.2323	8.34157e-14
SLCO1C1	antiquewhite4	-0.171624	4.25001e-08	0.171624	4.25001e-08	-0.258184	8.47614e-17	-0.159339	3.72378e-07	0.64667	2.48387e-120	0.0931093	0.00310228	-0.0606749	0.0542551	-0.0340807	0.279937	0.271043	2.04485e-18
LDHB	antiquewhite4	-0.0786419	0.0125485	0.0786419	0.0125485	-0.371802	2.29182e-34	-0.329249	6.90153e-27	0.8248	4.17578e-251	0.234474	4.82038e-14	-0.0026733	0.932478	0.17988	9.02833e-09	0.348746	3.58615e-30
KCNJ8	antiquewhite4	-0.135506	1.59866e-05	0.135506	1.59866e-05	-0.236898	2.59877e-14	-0.198603	2.04505e-10	0.673393	5.33956e-134	0.0742563	0.0184371	-0.0578841	0.0663414	-0.0356234	0.258729	0.27047	2.42456e-18
ABCC9	antiquewhite4	-0.107512	0.000632252	0.107512	0.000632252	-0.353313	5.6378e-31	-0.2762	4.33424e-19	0.77481	2.32083e-202	0.0518912	0.0998171	-0.0721475	0.0220435	-0.064077	0.042059	0.254871	2.14193e-16
ST8SIA1	antiquewhite4	-0.148483	2.22027e-06	0.148483	2.22027e-06	-0.420386	2.17116e-44	-0.198444	2.11506e-10	0.689517	5.77084e-143	0.018794	0.551371	0.238181	1.86846e-14	0.247197	1.74207e-15	0.263359	1.94062e-17
BHLHE41	antiquewhite4	0.424186	3.02172e-45	-0.424186	3.02172e-45	-0.195385	4.03011e-10	-0.328785	8.21098e-27	0.456164	6.69503e-53	-0.0129564	0.681326	0.00637074	0.839983	-0.0677377	0.0316077	0.132902	2.32706e-05
SSPN	antiquewhite4	0.351932	9.89403e-31	-0.351932	9.89403e-31	-0.286904	1.55639e-20	-0.387492	2.01625e-37	0.660369	3.66958e-127	-0.00475808	0.880131	-0.0492536	0.118292	-0.0785374	0.0126668	0.201036	1.21513e-10
KLHL42	antiquewhite4	-0.405043	4.83218e-41	0.405043	4.83218e-41	-0.0378909	0.229619	0.280108	1.30857e-19	0.660275	4.09583e-127	0.364534	5.24467e-33	-0.038226	0.225523	-0.0109985	0.727393	0.729722	4.03194e-168
PTHLH	antiquewhite4	0.206934	3.34679e-11	-0.206934	3.34679e-11	-0.179305	1.00807e-08	-0.184465	3.7001e-09	0.466066	1.92887e-55	0.0451369	0.152346	0.0136675	0.664872	-0.0612155	0.05214	0.222883	8.41605e-13
TSPAN11	antiquewhite4	-0.0833062	0.00817166	0.0833062	0.00817166	-0.431946	4.98158e-47	-0.267609	5.63972e-18	0.656024	5.88511e-125	0.100504	0.00140579	0.0553507	0.0791528	-0.0451798	0.151957	0.212162	1.03308e-11
PKP2	antiquewhite4	0.0799293	0.0111702	-0.0799293	0.0111702	-0.255028	2.05039e-16	-0.115348	0.000244387	0.250638	6.86564e-16	0.000457431	0.988433	0.468174	5.41553e-56	0.0126044	0.689525	0.0793919	0.0117284
C12orf40	antiquewhite4	0.569131	1.66729e-87	-0.569131	1.66729e-87	0.25383	2.85779e-16	-0.13322	2.22351e-05	0.217092	3.315e-12	-0.031737	0.314357	-0.0558695	0.0763773	-0.09354	0.00296677	0.27052	2.38888e-18
SLC2A13	antiquewhite4	-0.0337326	0.28488	0.0337326	0.28488	0.00508167	0.872047	-0.0746114	0.0178833	0.725078	5.48311e-165	0.427452	5.43901e-46	0.0957658	0.00234871	0.132099	2.60907e-05	0.66201	5.26904e-128
LRRK2	antiquewhite4	-0.061364	0.0515712	0.061364	0.0515712	-0.346204	9.91266e-30	-0.0231558	0.462952	0.565883	2.57639e-86	-0.107356	0.00064397	-0.0206835	0.512076	-0.0506829	0.107973	0.258084	8.71828e-17
PDZRN4	antiquewhite4	0.258945	6.83841e-17	-0.258945	6.83841e-17	-0.168096	8.05758e-08	-0.249701	8.85952e-16	0.477298	2.00021e-58	-0.0155064	0.623083	-0.0342493	0.277563	-0.05919	0.0604351	0.182644	5.28729e-09
YAF2	antiquewhite4	0.0415182	0.188027	-0.0415182	0.188027	0.168466	7.53878e-08	-0.0939004	0.00285757	0.530825	2.78869e-74	0.522517	1.24547e-71	0.0305855	0.332246	0.440413	4.99378e-49	0.604841	1.68132e-101
ZCRB1	antiquewhite4	0.197798	2.42581e-10	-0.197798	2.42581e-10	-0.0812486	0.00989871	-0.362459	1.26363e-32	0.762991	1.19698e-192	0.391399	3.2915e-38	-0.0211097	0.503418	-0.0534878	0.0898009	0.498897	1.73841e-64
PRICKLE1	antiquewhite4	-0.013796	0.661916	0.013796	0.661916	-0.443325	9.94639e-50	-0.23061	1.2725e-13	0.536996	2.68625e-76	0.0142784	0.650864	0.0991434	0.00163271	-0.0831563	0.00828776	0.129594	3.71132e-05
ANO6	antiquewhite4	0.0507932	0.107208	-0.0507932	0.107208	-0.0385987	0.221029	-0.168097	8.05587e-08	0.718234	1.74551e-160	0.411212	2.28604e-42	-0.0254067	0.420609	0.038251	0.22522	0.549754	1.33418e-80
AMIGO2	antiquewhite4	-0.0590887	0.0608774	0.0590887	0.0608774	-0.268335	4.55645e-18	-0.255967	1.57836e-16	0.610196	9.36232e-104	0.123712	8.28421e-05	-0.0580443	0.0655922	-0.0333965	0.289709	0.223823	6.71233e-13
PCED1B	antiquewhite4	-0.177649	1.38205e-08	0.177649	1.38205e-08	-0.252019	4.70562e-16	-0.194883	4.4751e-10	0.564357	9.22779e-86	0.446803	1.41811e-50	-0.0226357	0.473062	0.576502	2.97439e-90	0.366327	2.44099e-33
PFKM	antiquewhite4	-0.371013	3.23275e-34	0.371013	3.23275e-34	-0.385972	4.05439e-37	0.141465	6.59801e-06	0.762634	2.30338e-192	0.309472	8.62134e-24	0.0855954	0.00657105	-0.0850807	0.00690409	0.545762	3.10375e-79
ASB8	antiquewhite4	0.204097	6.25281e-11	-0.204097	6.25281e-11	-0.099739	0.00152954	-0.257314	1.08283e-16	0.699143	1.32421e-148	0.412523	1.18556e-42	-0.0948223	0.0025947	0.00950319	0.763262	0.517398	4.91803e-70
ZNF641	antiquewhite4	-0.242165	6.62765e-15	0.242165	6.62765e-15	-0.322587	8.09207e-26	-0.0786869	0.0124979	0.836317	1.40791e-264	0.234428	4.87668e-14	0.00184766	0.953303	0.169481	6.27829e-08	0.515263	2.23704e-69
ADCY6	antiquewhite4	-0.21416	6.5385e-12	0.21416	6.5385e-12	-0.26008	4.95838e-17	-0.201942	9.99327e-11	0.708641	2.14808e-154	0.172725	3.47128e-08	-0.0445593	0.157668	-0.077894	0.0134164	0.313971	1.78452e-24
TUBA1A	antiquewhite4	0.250599	6.93958e-16	-0.250599	6.93958e-16	-0.19068	1.06452e-09	-0.522783	1.02713e-71	0.834392	2.96626e-262	0.384478	8.02635e-37	0.0518077	0.100365	0.0618922	0.0495897	0.411119	2.39415e-42
PRPH	antiquewhite4	0.0626679	0.0467962	-0.0626679	0.0467962	-0.145927	3.32105e-06	-0.21792	2.73098e-12	0.439643	7.6294e-49	-0.0388748	0.217741	-0.0481825	0.126519	-0.0512174	0.104303	0.131724	2.75125e-05
COX14	antiquewhite4	-0.086412	0.00607211	0.086412	0.00607211	0.0360516	0.253044	-0.101183	0.00130382	0.51512	2.47494e-69	0.283036	5.2669e-20	0.015339	0.62684	0.0324977	0.302892	0.426785	7.7351e-46
METTL7A	antiquewhite4	0.0406927	0.196967	-0.0406927	0.196967	-0.523696	5.29404e-72	-0.403099	1.24701e-40	0.72078	3.82472e-162	0.162782	2.0597e-07	0.00735827	0.815595	-0.0948553	0.00258572	0.164007	1.66351e-07
AC139768.1	antiquewhite4	0.0971957	0.00201631	-0.0971957	0.00201631	-0.370127	4.74977e-34	-0.392063	2.41284e-38	0.837898	1.65162e-266	0.551444	3.4759e-81	0.0490491	0.119829	0.0142842	0.650734	0.45061	1.63923e-51
TNS2	antiquewhite4	-0.143456	4.86969e-06	0.143456	4.86969e-06	-0.493298	7.13208e-63	-0.345733	1.19558e-29	0.842909	9.04378e-273	0.612216	1.28753e-104	-0.0331457	0.293349	-0.0592656	0.0601069	0.396119	3.567e-39
SPRYD3	antiquewhite4	0.0851872	0.00683396	-0.0851872	0.00683396	-0.176951	1.57727e-08	-0.186109	2.67203e-09	0.746168	9.13183e-180	0.423415	4.5173e-45	0.0104676	0.740065	-0.00995169	0.752446	0.546635	1.56521e-79
IGFBP6	antiquewhite4	0.275407	5.51371e-19	-0.275407	5.51371e-19	-0.257642	9.87412e-17	-0.29182	3.21556e-21	0.573591	3.68973e-89	0.0558173	0.0766529	-0.0335756	0.28713	-0.053247	0.0912576	0.211497	1.20175e-11
SOAT2	antiquewhite4	0.0997347	0.00153028	-0.0997347	0.00153028	-0.187664	1.95882e-09	-0.166363	1.09794e-07	0.495506	1.66151e-63	0.34827	4.34118e-30	0.0214715	0.496129	0.0820036	0.00923055	0.332861	1.77079e-27
PFDN5	antiquewhite4	0.419237	3.92125e-44	-0.419237	3.92125e-44	0.0750181	0.0172672	-0.51618	1.16814e-69	0.59206	2.73487e-96	0.32288	7.27024e-26	-0.0285868	0.364825	0.135053	1.7075e-05	0.321317	1.28478e-25
C12orf10	antiquewhite4	-0.245723	2.58465e-15	0.245723	2.58465e-15	-0.116029	0.000224365	0.103173	0.00104281	0.616102	2.71837e-106	0.612942	6.28916e-105	-0.0547681	0.082367	0.00841157	0.789777	0.602919	1.0586e-100
MAP3K12	antiquewhite4	-0.289088	7.75345e-21	0.289088	7.75345e-21	-0.0894045	0.00452184	0.0720561	0.0222128	0.702075	2.28677e-150	0.677784	2.20254e-136	0.033235	0.29205	0.191237	9.50122e-10	0.718799	7.50042e-161
HOXC6	antiquewhite4	-0.0734603	0.0197328	0.0734603	0.0197328	-0.2887	8.78149e-21	-0.20497	5.16431e-11	0.803923	4.88591e-229	-0.0955211	0.00241037	-0.0667596	0.0341555	-0.131752	2.74065e-05	0.318727	3.27567e-25
HOXC9	antiquewhite4	-0.196238	3.37041e-10	0.196238	3.37041e-10	-0.146583	2.99691e-06	0.0918608	0.00352744	0.62863	7.41824e-112	-0.192938	6.69907e-10	-0.0312907	0.321215	-0.165966	1.17793e-07	0.369545	6.11091e-34
HOXC8	antiquewhite4	-0.254394	2.44481e-16	0.254394	2.44481e-16	-0.368097	1.14212e-33	-0.0508524	0.106798	0.701908	2.88771e-150	-0.124271	7.68712e-05	-0.0349837	0.267384	-0.136378	1.40776e-05	0.281287	9.08193e-20
HOXC4	antiquewhite4	-0.118787	0.000157966	0.118787	0.000157966	-0.335058	7.67213e-28	-0.134061	1.97078e-05	0.776884	3.98431e-204	-0.128597	4.26314e-05	-0.00947912	0.763844	-0.0879568	0.00522048	0.32815	1.04039e-26
PDE1B	antiquewhite4	-0.0723162	0.0217339	0.0723162	0.0217339	-0.240302	1.07866e-14	-0.176178	1.82498e-08	0.655546	1.02319e-124	-0.0311712	0.323067	-0.0704356	0.0254073	0.0512078	0.104368	0.268856	3.90896e-18
PPP1R1A	antiquewhite4	0.159155	3.84167e-07	-0.159155	3.84167e-07	-0.159639	3.53826e-07	-0.248931	1.09146e-15	0.366982	1.84394e-33	-0.0471471	0.134887	0.163998	1.66614e-07	-0.0377423	0.231453	0.0819775	0.00925296
ITGA7	antiquewhite4	-0.132834	2.34974e-05	0.132834	2.34974e-05	-0.255299	1.90149e-16	-0.216801	3.54717e-12	0.674589	1.20907e-134	0.0361607	0.25161	-0.068178	0.030515	-0.0548515	0.0819005	0.245724	2.58372e-15
BLOC1S1	antiquewhite4	-0.584614	2.32582e-93	0.584614	2.32582e-93	-0.332112	2.35139e-27	0.316867	6.38043e-25	0.63171	2.90456e-113	0.191546	8.91849e-10	-0.024602	0.435479	-0.0460901	0.143864	0.53325	4.54998e-75
RDH5	antiquewhite4	-0.177869	1.32567e-08	0.177869	1.32567e-08	-0.263215	2.02235e-17	-0.185801	2.84049e-09	0.718089	2.16711e-160	0.121582	0.000109842	-0.0625871	0.0470809	-0.0497814	0.114395	0.318635	3.38549e-25
CD63	antiquewhite4	-0.041773	0.185328	0.041773	0.185328	-0.512781	1.28339e-68	-0.468958	3.36932e-56	0.919477	0	0.490216	5.34873e-62	0.114945	0.000257025	0.0160143	0.611743	0.366055	2.74242e-33
DNAJC14	antiquewhite4	0.133653	2.08985e-05	-0.133653	2.08985e-05	-0.152953	1.08045e-06	-0.112632	0.000342102	0.463057	1.16473e-54	0.539781	3.19999e-77	-0.00873695	0.781847	0.013369	0.67176	0.40107	3.33268e-40
MMP19	antiquewhite4	-0.145982	3.29278e-06	0.145982	3.29278e-06	-0.468928	3.43202e-56	-0.283167	5.05569e-20	0.59267	1.56072e-96	0.02248	0.476113	-0.0395781	0.209524	0.0277491	0.379052	0.109331	0.000509793
MYL6B	antiquewhite4	-0.463677	8.05187e-55	0.463677	8.05187e-55	-0.315051	1.2174e-24	0.306867	2.12016e-23	0.671297	7.10227e-133	0.371626	2.47542e-34	0.0658078	0.036801	-0.14404	4.45071e-06	0.604779	1.7844e-101
MYL6	antiquewhite4	-0.173759	2.86709e-08	0.173759	2.86709e-08	-0.0151232	0.631697	-0.0632909	0.044649	0.486421	6.22071e-61	0.416955	1.26015e-43	0.0603759	0.0554554	0.0959498	0.0023033	0.427998	4.07616e-46
SMARCC2	antiquewhite4	0.164198	1.60868e-07	-0.164198	1.60868e-07	0.0730568	0.0204194	0.0143902	0.648315	0.628193	1.17194e-111	0.509859	9.86273e-68	0.00931073	0.767918	-0.0277157	0.379626	0.722459	3.00938e-163
LRP1	antiquewhite4	-0.0555563	0.0780431	0.0555563	0.0780431	-0.481254	1.67128e-59	-0.264385	1.44279e-17	0.62479	4.00824e-110	-0.0350778	0.266099	-0.0622445	0.0483041	-0.0830665	0.00835796	0.123825	8.16014e-05
NDUFA4L2	antiquewhite4	-0.083975	0.00767136	0.083975	0.00767136	0.038708	0.219723	-0.0867978	0.00584848	0.3164	7.53509e-25	-0.186298	2.57325e-09	-0.148087	2.36442e-06	-0.139834	8.43685e-06	0.10482	0.00086435
GLI1	antiquewhite4	0.210948	1.36102e-11	-0.210948	1.36102e-11	-0.247236	1.72374e-15	-0.245866	2.48787e-15	0.516598	8.68855e-70	0.0301287	0.339521	-0.0158118	0.616252	-0.0182161	0.563679	0.199469	1.70028e-10
DTX3	antiquewhite4	-0.162201	2.27815e-07	0.162201	2.27815e-07	-0.378628	1.12547e-35	-0.181721	6.32813e-09	0.778096	3.63205e-205	-0.0202599	0.520756	-0.0551258	0.080381	-0.0430448	0.172289	0.2899	5.97482e-21
B4GALNT1	antiquewhite4	-0.0346005	0.272662	0.0346005	0.272662	-0.199482	1.69573e-10	-0.25011	7.92694e-16	0.589816	2.12652e-95	-0.0203857	0.51817	-0.0161101	0.609614	-0.0533385	0.0907022	0.196041	3.51244e-10
TSPAN31	antiquewhite4	-0.239015	1.50643e-14	0.239015	1.50643e-14	-0.355138	2.66812e-31	-0.0490159	0.120081	0.622424	4.5536e-109	0.2765	3.95631e-19	0.0709499	0.024353	0.0547971	0.0822044	0.380926	4.01539e-36
CDK4	antiquewhite4	-0.0598864	0.0574677	0.0598864	0.0574677	-0.170824	4.91929e-08	0.0460708	0.144033	0.801667	8.20044e-227	0.300758	1.68805e-22	-0.0139594	0.658164	-0.188332	1.71287e-09	0.648282	4.06755e-121
EEF1AKMT3	antiquewhite4	0.367448	1.50985e-33	-0.367448	1.50985e-33	0.0675901	0.0319814	-0.256549	1.34173e-16	0.711955	1.80488e-156	0.265075	1.18151e-17	-0.0454536	0.149487	-0.126424	5.74608e-05	0.554253	3.65186e-82
CTDSP2	antiquewhite4	0.0713618	0.0235362	-0.0713618	0.0235362	-0.0331134	0.29382	-0.345077	1.55162e-29	0.811599	7.88056e-237	0.505592	1.86919e-66	-0.107242	0.000652587	-0.0893987	0.00452443	0.564655	7.19919e-86
AVPR1A	antiquewhite4	-0.0134847	0.669087	0.0134847	0.669087	-0.243275	4.94842e-15	-0.281774	7.80565e-20	0.643513	8.31097e-119	0.0164991	0.601006	-0.0679481	0.0310813	-0.0563844	0.0737015	0.202026	9.81294e-11
DPY19L2	antiquewhite4	-0.205586	4.50932e-11	0.205586	4.50932e-11	-0.259371	6.06244e-17	-0.168692	7.23912e-08	0.662672	2.40178e-128	0.0644296	0.040939	-0.0419121	0.183868	-0.0360875	0.252573	0.267548	5.74161e-18
RXYLT1	antiquewhite4	-0.15082	1.52759e-06	0.15082	1.52759e-06	-0.0886928	0.00485398	0.104285	0.000918984	0.660756	2.3241e-127	0.0668567	0.0338948	-0.104551	0.00089138	-0.160025	3.3124e-07	0.538796	6.80614e-77
WIF1	antiquewhite4	0.253829	2.85919e-16	-0.253829	2.85919e-16	-0.182997	4.93535e-09	-0.180257	8.39672e-09	0.322189	9.3571e-26	0.0291994	0.354634	-0.0117187	0.710321	-0.035284	0.263296	0.10967	0.000489597
MSRB3	antiquewhite4	-0.160339	3.1391e-07	0.160339	3.1391e-07	-0.344483	1.96309e-29	-0.292096	2.94053e-21	0.7606	9.41991e-191	0.569604	1.11588e-87	-0.0233414	0.459373	-0.031159	0.323256	0.409131	6.44504e-42
HMGA2	antiquewhite4	-0.240391	1.05376e-14	0.240391	1.05376e-14	-0.416746	1.4014e-43	-0.130507	3.26627e-05	0.403117	1.2361e-40	0.07456	0.0179626	-0.00569538	0.856752	-0.00880091	0.780291	0.0805075	0.0105962
DYRK2	antiquewhite4	-0.0885928	0.00490234	0.0885928	0.00490234	-0.134667	1.80575e-05	-0.216025	4.24921e-12	0.748542	1.60384e-181	0.137289	1.23157e-05	-0.100198	0.00145421	0.370606	3.85742e-34	0.443659	8.25529e-50
CPM	antiquewhite4	-0.228336	2.2348e-13	0.228336	2.2348e-13	-0.271472	1.7995e-18	-0.124523	7.43061e-05	0.57679	2.31617e-90	0.0497618	0.114538	0.125782	6.27012e-05	0.000197394	0.995008	0.225149	4.87082e-13
TSPAN8	antiquewhite4	0.204737	5.43542e-11	-0.204737	5.43542e-11	-0.331921	2.52716e-27	-0.321876	1.04835e-25	0.667816	4.9887e-131	0.0125995	0.689642	-0.0457638	0.146727	-0.0309032	0.327246	0.229393	1.72154e-13
LGR5	antiquewhite4	0.195072	4.3018e-10	-0.195072	4.3018e-10	-0.164305	1.57869e-07	-0.270955	2.09912e-18	0.416858	1.32364e-43	-0.0361464	0.251798	-0.0325643	0.301903	-0.0531626	0.0917724	0.105194	0.000827901
THAP2	antiquewhite4	0.144219	4.32954e-06	-0.144219	4.32954e-06	0.367777	1.3105e-33	0.0892707	0.00458266	0.00987495	0.754294	-0.143279	5.00338e-06	-0.0100575	0.749901	0.0548777	0.0817541	0.187577	1.99307e-09
TRHDE	antiquewhite4	0.0442831	0.160262	-0.0442831	0.160262	-0.226279	3.70026e-13	-0.182851	5.07791e-09	0.705725	1.36302e-152	0.00959217	0.761113	-0.0410616	0.192934	-0.0360693	0.252812	0.334741	8.66109e-28
NAP1L1	antiquewhite4	-0.222796	8.59377e-13	0.222796	8.59377e-13	-0.000459001	0.988393	0.072058	0.0222093	0.618015	3.99098e-107	0.563923	1.32518e-85	0.0707128	0.0248343	0.240613	9.94561e-15	0.666999	1.34045e-130
CSRP2	antiquewhite4	0.0112016	0.722566	-0.0112016	0.722566	-0.0396149	0.209101	-0.189557	1.33745e-09	0.440891	3.83523e-49	0.437459	2.52429e-48	-0.0864155	0.00607001	-0.0998966	0.00150327	0.285597	2.35447e-20
NAV3	antiquewhite4	0.25612	1.51262e-16	-0.25612	1.51262e-16	-0.231179	1.10428e-13	-0.231483	1.02337e-13	0.431835	5.28621e-47	0.358387	6.95889e-32	-0.00259852	0.934363	-0.0589035	0.0616921	0.242072	6.79108e-15
SYT1	antiquewhite4	0.0677925	0.0314698	-0.0677925	0.0314698	-0.18343	4.53439e-09	-0.15595	6.58866e-07	0.485651	1.01941e-60	0.174747	2.38579e-08	0.155613	6.96836e-07	-0.00208163	0.947398	0.282353	6.51879e-20
PPP1R12A	antiquewhite4	0.0550753	0.0806591	-0.0550753	0.0806591	-0.0394659	0.21082	-0.224384	5.86248e-13	0.685449	1.19854e-140	0.385837	4.31405e-37	-0.0782147	0.013038	0.118456	0.000164828	0.483177	4.94225e-60
OTOGL	antiquewhite4	0.0134014	0.671012	-0.0134014	0.671012	-0.164727	1.46608e-07	-0.181682	6.37536e-09	0.713694	1.43178e-157	0.131988	2.65032e-05	-0.0492744	0.118136	-0.0514211	0.10293	0.387405	2.09875e-37
LIN7A	antiquewhite4	-0.232332	8.27324e-14	0.232332	8.27324e-14	-0.320415	1.78197e-25	-0.169323	6.45967e-08	0.700221	2.9946e-149	0.0514253	0.102902	-0.0605088	0.0549193	-0.0457504	0.146845	0.266088	8.79848e-18
ACSS3	antiquewhite4	-0.0717116	0.0228612	0.0717116	0.0228612	-0.505025	2.7538e-66	-0.392052	2.42551e-38	0.898122	0	0.0817509	0.00944954	-0.0673374	0.03263	-0.0618471	0.0497567	0.266858	7.028e-18
PPFIA2	antiquewhite4	-0.113027	0.000325903	0.113027	0.000325903	-0.381604	2.95694e-36	-0.313963	1.78943e-24	0.812095	2.40227e-237	0.0424943	0.177846	-0.0774218	0.0139914	-0.0703325	0.0256235	0.264421	1.42796e-17
TMTC2	antiquewhite4	0.14959	1.86115e-06	-0.14959	1.86115e-06	0.509902	9.56931e-68	0.348858	3.429e-30	-0.230448	1.32475e-13	0.260883	3.94508e-17	-0.0571434	0.0698976	-0.111034	0.000415519	0.326815	1.70844e-26
LRRIQ1	antiquewhite4	-0.234989	4.23029e-14	0.234989	4.23029e-14	-0.230483	1.31349e-13	0.120358	0.000128902	0.663336	1.09016e-128	0.151653	1.33507e-06	0.0278802	0.376802	0.033365	0.290165	0.492176	1.48895e-62
CEP290	antiquewhite4	-0.361265	2.08882e-32	0.361265	2.08882e-32	-0.182508	5.42935e-09	0.277748	2.70351e-19	0.552147	1.98209e-81	0.50431	4.48584e-66	0.0269046	0.393735	0.0152499	0.628843	0.634096	2.30067e-114
KITLG	antiquewhite4	-0.0685488	0.0296201	0.0685488	0.0296201	-0.240738	9.62788e-15	-0.0557997	0.076746	0.685472	1.1627e-140	0.669662	5.2686e-132	-0.0397141	0.207962	-0.0563631	0.0738108	0.564483	8.30969e-86
LUM	antiquewhite4	0.0217241	0.491073	-0.0217241	0.491073	-0.462573	1.55306e-54	-0.318345	3.7573e-25	0.601038	6.32409e-100	0.0240131	0.446551	-0.0498192	0.11412	-0.0669432	0.0336643	0.110985	0.000417986
DCN	antiquewhite4	0.143816	4.60728e-06	-0.143816	4.60728e-06	-0.369235	6.98922e-34	-0.30557	3.30749e-23	0.553875	4.9523e-82	-0.0286781	0.363293	-0.0632542	0.0447731	-0.0868288	0.00583079	0.118021	0.000174277
NUDT4	antiquewhite4	0.00208517	0.947308	-0.00208517	0.947308	-0.178862	1.09727e-08	-0.175129	2.22163e-08	0.698739	2.30936e-148	0.131225	2.95265e-05	0.00880001	0.780313	0.0249445	0.429113	0.380033	5.99827e-36
NTN4	antiquewhite4	-0.0121544	0.700064	0.0121544	0.700064	-0.30133	1.39288e-22	-0.311506	4.24388e-24	0.689332	7.37769e-143	0.473665	1.89837e-57	0.00167319	0.957708	-0.0535352	0.0895164	0.348345	4.2123e-30
ANKS1B	antiquewhite4	0.0838137	0.00778945	-0.0838137	0.00778945	-0.0740687	0.0187355	0.100987	0.0013325	0.523242	7.36229e-72	-0.0503318	0.11044	0.0781083	0.0131625	-0.0384931	0.222296	0.442177	1.88258e-49
UHRF1BP1L	antiquewhite4	-0.000749507	0.981048	0.000749507	0.981048	0.0461152	0.143646	0.0516922	0.101126	0.426374	9.60238e-46	0.0112724	0.720884	0.167433	9.07385e-08	0.256041	1.54614e-16	0.418556	5.55879e-44
ANO4	antiquewhite4	0.000880991	0.977724	-0.000880991	0.977724	-0.0898458	0.00432636	-0.0237666	0.451233	0.715436	1.10723e-158	0.281637	8.14691e-20	-0.011411	0.717598	0.0972723	0.00199979	0.612521	9.53377e-105
ARL1	antiquewhite4	0.218207	2.55306e-12	-0.218207	2.55306e-12	-0.142657	5.50361e-06	-0.209413	1.92434e-11	0.685344	1.3745e-140	0.116537	0.000210436	0.0654027	0.0379785	-0.230608	1.27322e-13	0.425065	1.90858e-45
CHPT1	antiquewhite4	0.136077	1.47111e-05	-0.136077	1.47111e-05	-0.356017	1.85739e-31	-0.408579	8.4709e-42	0.633105	6.61262e-114	0.00527842	0.867138	0.412654	1.10973e-42	0.0239704	0.447359	0.173572	2.96854e-08
IGF1	antiquewhite4	0.164607	1.49718e-07	-0.164607	1.49718e-07	-0.302364	9.82998e-23	-0.29173	3.31109e-21	0.510252	7.5049e-68	0.0375266	0.234133	0.0232939	0.460288	-0.0234824	0.456664	0.147567	2.56691e-06
NT5DC3	antiquewhite4	0.163344	1.86758e-07	-0.163344	1.86758e-07	0.14997	1.75135e-06	-0.00687914	0.827406	0.338918	1.73625e-28	-0.0016421	0.958493	-0.00143248	0.963788	0.0311994	0.322629	0.334747	8.63927e-28
HSP90B1	antiquewhite4	-0.504301	4.51359e-66	0.504301	4.51359e-66	-0.398814	9.86578e-40	0.129641	3.68728e-05	0.581502	3.70469e-92	0.443485	9.09987e-50	0.110465	0.000445086	0.0180283	0.567707	0.444063	6.5928e-50
GLT8D2	antiquewhite4	-0.0121496	0.700177	0.0121496	0.700177	-0.450002	2.31707e-51	-0.271284	1.90325e-18	0.821139	4.98962e-247	0.184101	3.97505e-09	-0.0167153	0.596244	-0.0552062	0.0799401	0.350675	1.64788e-30
SLC41A2	antiquewhite4	-0.0981903	0.00181115	0.0981903	0.00181115	-0.378546	1.16782e-35	-0.217033	3.361e-12	0.61448	1.36874e-105	0.301346	1.38523e-22	0.0213274	0.499025	0.127997	4.63135e-05	0.296032	8.12311e-22
ALDH1L2	antiquewhite4	-0.224841	5.2487e-13	0.224841	5.2487e-13	-0.470789	1.10656e-56	-0.0776394	0.0137238	0.744918	7.53465e-179	0.0494596	0.116759	-0.0134104	0.670803	-0.0505418	0.108959	0.329305	6.75969e-27
WASHC4	antiquewhite4	-0.577506	1.24015e-90	0.577506	1.24015e-90	-0.408239	1.00245e-41	0.0972759	0.001999	0.643423	9.17807e-119	0.543785	1.45179e-78	-0.008088	0.797685	0.0139879	0.657512	0.490544	4.3219e-62
APPL2	antiquewhite4	-0.202931	8.06395e-11	0.202931	8.06395e-11	0.0132878	0.673637	0.263256	1.99867e-17	0.199866	1.56213e-10	-0.0127035	0.687214	-0.0963441	0.00220865	-0.118223	0.000169826	0.338477	2.05955e-28
CMKLR1	antiquewhite4	-0.102924	0.00107266	0.102924	0.00107266	-0.434808	1.06657e-47	-0.305162	3.80184e-23	0.628906	5.561e-112	0.100658	0.00138207	-0.0451989	0.151784	0.0376052	0.233153	0.170785	4.954e-08
ISCU	antiquewhite4	-0.028497	0.366333	0.028497	0.366333	-0.300068	2.12698e-22	-0.251307	5.71998e-16	0.859218	8.91743e-295	0.545109	5.17186e-79	0.118222	0.00016985	0.0593505	0.0597404	0.565007	5.36543e-86
TMEM119	antiquewhite4	-0.197972	2.33773e-10	0.197972	2.33773e-10	-0.468947	3.3915e-56	-0.269809	2.9493e-18	0.757074	5.35904e-188	0.0276044	0.381544	-0.0785918	0.0126051	-0.0680711	0.0307773	0.208322	2.45704e-11
IFT81	antiquewhite4	-0.318142	4.04141e-25	0.318142	4.04141e-25	-0.296206	7.67139e-22	0.0659724	0.0363313	0.742418	4.94481e-177	0.0986079	0.00173087	0.0489482	0.120594	-0.0938875	0.00286142	0.495657	1.50412e-63
FAM216A	antiquewhite4	-0.411423	2.05726e-42	0.411423	2.05726e-42	-0.282098	7.05824e-20	0.138658	1.00564e-05	0.728239	4.10042e-167	0.531687	1.46709e-74	0.0622488	0.0482885	0.0229826	0.466305	0.648705	2.52635e-121
TCTN1	antiquewhite4	0.142093	5.99785e-06	-0.142093	5.99785e-06	-0.336279	4.80695e-28	-0.335771	5.84098e-28	0.749674	2.29453e-182	0.0763658	0.0153562	-0.0410446	0.193118	-0.139738	8.55994e-06	0.288374	9.74637e-21
HVCN1	antiquewhite4	0.0313657	0.320056	-0.0313657	0.320056	-0.327505	1.32274e-26	-0.339495	1.38755e-28	0.688069	3.8971e-142	0.46039	5.64666e-54	0.0499638	0.113072	0.151639	1.3381e-06	0.322652	7.90197e-26
TPCN1	antiquewhite4	-0.256324	1.42863e-16	0.256324	1.42863e-16	-0.453475	3.17216e-52	-0.164762	1.45693e-07	0.777972	4.63777e-205	0.159481	3.63481e-07	0.171118	4.66252e-08	-0.00219152	0.944625	0.361471	1.91593e-32
PLBD2	antiquewhite4	-0.157647	4.95889e-07	0.157647	4.95889e-07	-0.445814	2.4732e-50	-0.185115	3.25448e-09	0.759281	1.02306e-189	0.222595	9.01833e-13	-0.00321195	0.918916	0.0375025	0.234433	0.362268	1.36928e-32
SDSL	antiquewhite4	-0.200412	1.38936e-10	0.200412	1.38936e-10	-0.278462	2.17243e-19	-0.193317	6.19451e-10	0.639912	4.33073e-117	0.276496	3.96175e-19	0.204844	5.30902e-11	0.105457	0.000803195	0.32879	8.19576e-27
TBX5	antiquewhite4	0.189371	1.38871e-09	-0.189371	1.38871e-09	-0.370816	3.52108e-34	-0.284299	3.54453e-20	0.531079	2.30866e-74	0.0186625	0.554159	-0.0327243	0.299533	-0.0664368	0.0350337	0.127025	5.29337e-05
HSPB8	antiquewhite4	0.14428	4.28928e-06	-0.14428	4.28928e-06	0.146106	3.22943e-06	0.067433	0.0323833	0.0882757	0.0050587	0.130672	3.19141e-05	-0.0522529	0.0974734	-0.130348	3.34035e-05	0.188279	1.73105e-09
CCDC60	antiquewhite4	-0.452301	6.23105e-52	0.452301	6.23105e-52	-0.200107	1.48344e-10	0.431352	6.84713e-47	0.143069	5.16717e-06	-0.0591616	0.0605586	-0.00488822	0.876879	-0.0742333	0.0184734	0.225235	4.77001e-13
MSI1	antiquewhite4	-0.0711089	0.0240349	0.0711089	0.0240349	0.05971	0.0582077	0.0316145	0.316229	0.443832	7.4961e-50	0.0755697	0.0164612	0.0667472	0.0341888	-0.0275428	0.382606	0.374448	7.18856e-35
CABP1	antiquewhite4	-0.00781437	0.804389	0.00781437	0.804389	-0.173328	3.10575e-08	-0.204831	5.32404e-11	0.565905	2.52884e-86	0.0336947	0.285422	-0.0525147	0.0958043	-0.0309985	0.325756	0.232812	7.33321e-14
C12orf43	antiquewhite4	-0.356686	1.40931e-31	0.356686	1.40931e-31	-0.343826	2.54512e-29	0.216583	3.73201e-12	0.704442	8.32416e-152	0.51347	7.91545e-69	-0.0143995	0.648103	-0.0670957	0.0332609	0.608941	3.18921e-103
P2RX4	antiquewhite4	-0.451535	9.66405e-52	0.451535	9.66405e-52	-0.352119	9.17162e-31	0.163333	1.87121e-07	0.683528	1.44444e-139	0.236731	2.71258e-14	0.152623	1.14019e-06	0.358995	5.4031e-32	0.524825	2.32595e-72
CAMKK2	antiquewhite4	-0.207537	2.92736e-11	0.207537	2.92736e-11	-0.358083	7.89697e-32	-0.078629	0.012563	0.863181	1.5165e-300	0.616785	1.37327e-106	0.0833954	0.00810329	0.00725471	0.818144	0.627494	2.42859e-111
ORAI1	antiquewhite4	0.138321	1.05726e-05	-0.138321	1.05726e-05	0.692516	1.06745e-144	0.31968	2.324e-25	-0.5826	1.4006e-92	0.340496	9.39843e-29	0.00921272	0.770292	0.250293	7.54166e-16	0.18083	7.51934e-09
ARL6IP4	antiquewhite4	0.105013	0.00084532	-0.105013	0.00084532	-0.145813	3.38046e-06	-0.270748	2.23269e-18	0.73736	2.02524e-173	0.457824	2.54522e-53	0.128869	4.10536e-05	0.0697084	0.0269653	0.505857	1.55881e-66
TMED2	antiquewhite4	0.351804	1.04219e-30	-0.351804	1.04219e-30	0.0968103	0.00210137	-0.432266	4.19621e-47	0.5834	6.87056e-93	0.200168	1.46421e-10	0.0231746	0.462589	-0.0690721	0.0283956	0.365612	3.31406e-33
CCDC92	antiquewhite4	-0.331977	2.47431e-27	0.331977	2.47431e-27	-0.534266	2.11968e-75	-0.193594	5.84942e-10	0.867906	1.15411e-307	0.519299	1.26536e-70	0.0785908	0.0126062	0.109431	0.000503749	0.46611	1.87865e-55
ZNF664	antiquewhite4	-0.405523	3.81974e-41	0.405523	3.81974e-41	-0.425871	1.25046e-45	-0.0277861	0.378416	0.810653	7.51291e-236	0.582973	1.00489e-92	0.134372	1.88416e-05	0.0169004	0.592181	0.565693	3.02247e-86
RFLNA	antiquewhite4	-0.112264	0.00035785	0.112264	0.00035785	-0.317741	4.66649e-25	-0.0971552	0.00202509	0.573152	5.38297e-89	0.238807	1.58981e-14	0.0649234	0.0394131	0.157336	5.22453e-07	0.354682	3.21838e-31
TMEM132C	antiquewhite4	0.210338	1.56254e-11	-0.210338	1.56254e-11	-0.31667	6.84507e-25	-0.354698	3.19709e-31	0.697328	1.59552e-147	0.0406199	0.19777	-0.049693	0.11504	-0.0584052	0.0639302	0.222436	9.36852e-13
FZD10	antiquewhite4	-0.0903126	0.00412792	0.0903126	0.00412792	0.0291751	0.355034	-0.0653563	0.0381157	0.441749	2.38639e-49	-0.166007	1.16945e-07	0.016996	0.59009	-0.109699	0.00048788	0.242537	6.00968e-15
STX2	antiquewhite4	-0.208525	2.34788e-11	0.208525	2.34788e-11	-0.41608	1.96661e-43	-0.222361	9.53852e-13	0.845747	2.05101e-276	0.712853	4.88425e-157	0.0447586	0.155817	0.156132	6.39148e-07	0.547998	5.354e-80
ADGRD1	antiquewhite4	0.119251	0.000148792	-0.119251	0.000148792	-0.34042	9.68153e-29	-0.288595	9.08003e-21	0.517415	4.85727e-70	0.0332015	0.292536	-0.0108175	0.731704	-0.0364887	0.247332	0.127731	4.80447e-05
MMP17	antiquewhite4	-0.237538	2.2048e-14	0.237538	2.2048e-14	-0.30669	2.2526e-23	0.22948	1.6848e-13	0.444681	4.66662e-50	-0.0274416	0.384359	0.195178	4.20841e-10	-0.0524385	0.0962882	0.344618	1.861e-29
ZNF891	antiquewhite4	-0.00308619	0.92208	0.00308619	0.92208	0.0242589	0.44191	0.00982057	0.755604	0.559463	5.28516e-84	0.150178	1.69389e-06	0.0512224	0.104269	0.0782953	0.0129444	0.492678	1.07157e-62
ZNF10	antiquewhite4	0.307641	1.62412e-23	-0.307641	1.62412e-23	0.13555	1.58861e-05	-0.172965	3.32117e-08	0.285988	2.08069e-20	-0.041859	0.184424	-0.00722581	0.818856	-0.0419111	0.183878	0.195562	3.88354e-10
MPHOSPH8	antiquewhite4	0.0863139	0.00613019	-0.0863139	0.00613019	-0.146873	2.86331e-06	-0.135962	1.49603e-05	0.811263	1.75841e-236	0.578068	7.59582e-91	0.0454658	0.149378	0.201415	1.11975e-10	0.687812	5.46431e-142
CRYL1	antiquewhite4	-0.0172922	0.583625	0.0172922	0.583625	-0.348573	3.8451e-30	-0.0169751	0.590546	0.491808	1.89398e-62	0.429502	1.8359e-46	0.101291	0.00128822	0.0585068	0.0634683	0.365237	3.88781e-33
IL17D	antiquewhite4	0.24564	2.64223e-15	-0.24564	2.64223e-15	-0.282742	5.7724e-20	-0.277059	3.33689e-19	0.585139	1.45376e-93	0.0223484	0.4787	-0.00320053	0.919203	-0.0552138	0.0798989	0.207619	2.87403e-11
SGCG	antiquewhite4	0.186201	2.62348e-09	-0.186201	2.62348e-09	-0.289999	5.78863e-21	-0.232039	8.90432e-14	0.511388	3.40168e-68	0.018086	0.566468	-0.0382846	0.224813	-0.062053	0.0489997	0.176619	1.67927e-08
SACS	antiquewhite4	-0.294347	1.4124e-21	0.294347	1.4124e-21	-0.287903	1.13258e-20	-0.0313382	0.32048	0.763806	2.67231e-193	0.441613	2.57246e-49	-0.0163819	0.603593	0.151957	1.27083e-06	0.549955	1.13735e-80
WASF3	antiquewhite4	-0.19188	8.32815e-10	0.19188	8.32815e-10	-0.49156	2.22733e-62	-0.148034	2.38418e-06	0.718409	1.34423e-160	0.0939125	0.00285398	0.0723011	0.0217616	-0.0867299	0.00588728	0.28552	2.41258e-20
RASL11A	antiquewhite4	-0.035757	0.256946	0.035757	0.256946	-0.251557	5.34188e-16	-0.237713	2.10795e-14	0.686561	2.81108e-141	0.00789789	0.802341	-0.0832363	0.00822559	-0.0716658	0.0229485	0.248103	1.36507e-15
GTF3A	antiquewhite4	-0.164804	1.44633e-07	0.164804	1.44633e-07	-0.0809516	0.0101731	-0.0412084	0.191345	0.63627	2.24045e-115	0.674955	7.65812e-135	0.0805445	0.0105603	0.321349	1.26989e-25	0.664794	1.90704e-129
UBL3	antiquewhite4	0.523539	5.93258e-72	-0.523539	5.93258e-72	0.196509	3.1837e-10	-0.381968	2.50941e-36	0.449238	3.57738e-51	0.227508	2.73916e-13	0.027592	0.381758	0.190032	1.21455e-09	0.368523	9.50355e-34
KATNAL1	antiquewhite4	-0.178264	1.22963e-08	0.178264	1.22963e-08	-0.40875	7.78372e-42	-0.110617	0.000437007	0.84598	1.02262e-276	0.497961	3.24857e-64	0.0494209	0.117046	0.214259	6.39236e-12	0.577674	1.07102e-90
MEDAG	antiquewhite4	-0.144355	4.23969e-06	0.144355	4.23969e-06	-0.392837	1.6791e-38	-0.305545	3.33499e-23	0.673493	4.71877e-134	0.126449	5.72601e-05	-0.033544	0.287583	-0.0465199	0.14016	0.190806	1.03747e-09
FRY	antiquewhite4	-0.0943274	0.00273294	0.0943274	0.00273294	-0.209144	2.04424e-11	-0.237021	2.51798e-14	0.588845	5.14369e-95	0.470562	1.27054e-56	-0.0226298	0.473178	0.0155458	0.6222	0.340922	7.96089e-29
PDS5B	antiquewhite4	0.0412023	0.191411	-0.0412023	0.191411	-0.0185169	0.557256	-0.00787268	0.802959	0.725084	5.43147e-165	0.610173	9.57463e-104	-0.0263588	0.403404	0.147427	2.62421e-06	0.740619	9.73134e-176
STARD13	antiquewhite4	-0.21832	2.48646e-12	0.21832	2.48646e-12	-0.40886	7.37167e-42	-0.282542	6.14479e-20	0.853634	6.09356e-287	0.549296	1.91766e-80	0.0671118	0.0332185	-0.0140826	0.655341	0.455392	1.04808e-52
NBEA	antiquewhite4	-0.0696993	0.0269855	0.0696993	0.0269855	-0.471332	7.94327e-57	-0.358024	8.09273e-32	0.887824	0	0.344463	1.97872e-29	0.2151	5.26483e-12	-0.0098822	0.754119	0.373359	1.16003e-34
MAB21L1	antiquewhite4	0.176466	1.72853e-08	-0.176466	1.72853e-08	-0.361602	1.81305e-32	-0.352652	7.38275e-31	0.691147	6.63745e-144	0.0234991	0.456345	0.0345062	0.273973	-0.0581694	0.0650123	0.200931	1.24285e-10
DCLK1	antiquewhite4	0.0542238	0.0854637	-0.0542238	0.0854637	-0.470315	1.47725e-56	-0.37886	1.01468e-35	0.786979	5.3358e-213	0.0383159	0.224433	-0.0550113	0.0810125	-0.0734974	0.0196707	0.206059	4.06223e-11
SPART	antiquewhite4	0.188009	1.82756e-09	-0.188009	1.82756e-09	-0.238596	1.67861e-14	-0.403141	1.22182e-40	0.833847	1.3346e-261	0.211357	1.2407e-11	-0.0577837	0.0668144	-0.175363	2.12654e-08	0.389498	7.97598e-38
RFXAP	antiquewhite4	-0.188289	1.72778e-09	0.188289	1.72778e-09	-0.29533	1.02351e-21	-0.136074	1.47176e-05	0.7931	1.28074e-218	0.637301	7.36937e-116	-0.00125653	0.968233	0.136095	1.46719e-05	0.592264	2.26819e-96
TRPC4	antiquewhite4	-0.117566	0.000184678	0.117566	0.000184678	0.000925932	0.976588	-0.0909637	0.00386492	0.519765	9.05387e-71	-0.00824736	0.793788	-0.0272364	0.387924	-0.0483723	0.125029	0.310944	5.16398e-24
NHLRC3	antiquewhite4	-0.41014	3.90166e-42	0.41014	3.90166e-42	-0.388645	1.18398e-37	0.0821262	0.00912593	0.727334	1.67895e-166	0.495777	1.38892e-63	0.132658	2.40944e-05	0.200972	1.23196e-10	0.59048	1.16127e-95
LHFPL6	antiquewhite4	0.0222352	0.48093	-0.0222352	0.48093	-0.383107	1.49763e-36	-0.399649	6.60713e-40	0.910136	0	0.438247	1.64125e-48	-0.0657749	0.0368954	-0.0717993	0.0226947	0.408036	1.10851e-41
KBTBD6	antiquewhite4	-0.0942584	0.00275274	0.0942584	0.00275274	-0.264964	1.2202e-17	-0.179721	9.30777e-09	0.788143	4.70787e-214	0.288141	1.04991e-20	-0.0096508	0.759697	-0.0828026	0.00856748	0.486871	4.65781e-61
AKAP11	antiquewhite4	-0.246853	1.91071e-15	0.246853	1.91071e-15	-0.17792	1.31295e-08	0.156913	5.6089e-07	0.610632	6.11089e-104	0.599476	2.76541e-99	0.0169426	0.591257	0.287676	1.21748e-20	0.687397	9.41179e-142
DNAJC15	antiquewhite4	-0.354193	3.93265e-31	0.354193	3.93265e-31	-0.190642	1.07282e-09	0.364965	4.36686e-33	0.648793	2.28709e-121	0.4281	3.86201e-46	0.0731866	0.0201963	0.0630497	0.0454702	0.73494	1.01208e-171
ENOX1	antiquewhite4	-0.105894	0.000763636	0.105894	0.000763636	-0.375377	4.77146e-35	-0.288536	9.25334e-21	0.777549	1.07219e-204	0.0495075	0.116404	-0.0636551	0.0434329	-0.0390419	0.215768	0.25146	5.48475e-16
SERP2	antiquewhite4	0.0751621	0.0170535	-0.0751621	0.0170535	-0.49019	5.43938e-62	-0.42339	4.57703e-45	0.823436	1.41673e-249	0.103838	0.000967002	0.129269	3.88354e-05	-0.0469859	0.136227	0.241802	7.28944e-15
GPALPP1	antiquewhite4	-0.231621	9.88796e-14	0.231621	9.88796e-14	-0.0407585	0.196243	-0.015774	0.617096	0.61143	2.79051e-104	0.458531	1.68302e-53	-0.117953	0.000175782	-0.0374453	0.235147	0.578471	5.33807e-91
RUBCNL	antiquewhite4	-0.146451	3.05957e-06	0.146451	3.05957e-06	-0.395684	4.38293e-39	-0.205352	4.7476e-11	0.394601	7.31827e-39	0.052112	0.0983814	0.26032	4.63075e-17	0.126089	6.01341e-05	0.0734774	0.0197042
ESD	antiquewhite4	-0.120916	0.000119852	0.120916	0.000119852	-0.337915	2.55919e-28	-0.119923	0.000136406	0.884304	0	0.244426	3.64928e-15	-0.0259513	0.410716	-0.152617	1.14141e-06	0.522582	1.18806e-71
CYSLTR2	antiquewhite4	-0.175252	2.17096e-08	0.175252	2.17096e-08	-0.248391	1.2632e-15	-0.156918	5.60492e-07	0.632892	8.29102e-114	0.0930974	0.00310607	0.0386201	0.220772	0.0619389	0.049418	0.286536	1.74915e-20
CAB39L	antiquewhite4	0.130261	3.3812e-05	-0.130261	3.3812e-05	-0.063726	0.0431995	0.114148	0.00028381	0.349738	2.40543e-30	-0.209147	2.04261e-11	0.0432932	0.169824	-0.0231877	0.462336	0.287964	1.11075e-20
DHRS12	antiquewhite4	0.19136	9.26398e-10	-0.19136	9.26398e-10	-0.10773	0.000616242	-0.254819	2.17314e-16	0.738563	2.84913e-174	0.111245	0.000405078	-0.0710627	0.024127	0.000283557	0.992829	0.462579	1.54769e-54
PCDH9	antiquewhite4	0.0577013	0.0672047	-0.0577013	0.0672047	-0.354545	3.40454e-31	-0.333066	1.63831e-27	0.822263	2.85931e-248	0.175086	2.23965e-08	-0.0169739	0.590571	-0.0630417	0.0454977	0.327264	1.44657e-26
KLF12	antiquewhite4	-0.00149831	0.962125	0.00149831	0.962125	-0.176786	1.6273e-08	-0.250298	7.53232e-16	0.598934	4.60904e-99	-0.0340221	0.280764	0.0322346	0.306826	0.549062	2.30929e-80	0.271878	1.59412e-18
SPRY2	antiquewhite4	0.161199	2.70845e-07	-0.161199	2.70845e-07	-0.162439	2.18607e-07	-0.402965	1.33115e-40	0.77509	1.34417e-202	0.227017	3.08986e-13	-0.0170632	0.588618	-0.104637	0.000882679	0.34836	4.18815e-30
GPC6	antiquewhite4	0.112539	0.000346009	-0.112539	0.000346009	-0.260737	4.11223e-17	-0.319743	2.27152e-25	0.481993	1.04719e-59	-0.0565569	0.0728226	0.0591233	0.060726	-0.0650296	0.0390914	0.0929527	0.00315292
DZIP1	antiquewhite4	-0.0536765	0.0886723	0.0536765	0.0886723	-0.314259	1.61168e-24	-0.277817	2.64678e-19	0.747409	1.10893e-180	0.0425384	0.177396	0.452119	6.91297e-52	-0.0311218	0.323834	0.310115	6.89455e-24
UGGT2	antiquewhite4	-0.528204	1.9478e-73	0.528204	1.9478e-73	-0.460632	4.89487e-54	0.137849	1.13382e-05	0.759927	3.18327e-190	0.475011	8.27409e-58	0.0300502	0.340782	-0.112001	0.00036953	0.555867	9.91734e-83
HS6ST3	antiquewhite4	-0.297822	4.49527e-22	0.297822	4.49527e-22	-0.38411	9.49187e-37	-0.17477	2.37584e-08	0.670345	2.28559e-132	0.130421	3.30629e-05	-0.0313257	0.320674	-0.0585246	0.0633877	0.242626	5.87145e-15
RAP2A	antiquewhite4	-0.217184	3.24401e-12	0.217184	3.24401e-12	-0.190368	1.13441e-09	-0.0344085	0.275334	0.777401	1.4362e-204	0.269033	3.70981e-18	-0.0129103	0.682397	0.0588907	0.0617488	0.543289	2.13441e-78
FARP1	antiquewhite4	-0.259195	6.37209e-17	0.259195	6.37209e-17	-0.508827	2.01583e-67	-0.318649	3.36854e-25	0.883434	0	0.410873	2.7075e-42	0.103525	0.00100206	-0.0434287	0.16849	0.38359	1.20288e-36
ITGBL1	antiquewhite4	0.190899	1.01796e-09	-0.190899	1.01796e-09	-0.305075	3.91598e-23	-0.368344	1.02677e-33	0.610942	4.50698e-104	-0.000449023	0.988645	0.0193684	0.53927	-0.0824554	0.00885022	0.167268	9.34555e-08
FGF14	antiquewhite4	-0.0610082	0.0529428	0.0610082	0.0529428	-0.35178	1.05248e-30	-0.280241	1.25563e-19	0.76062	9.0729e-191	0.0525259	0.0957338	-0.0068774	0.82745	-0.0543416	0.0847858	0.260088	4.94601e-17
BIVM	antiquewhite4	-0.482036	1.01947e-59	0.482036	1.01947e-59	-0.441664	2.50133e-49	0.0985645	0.00173906	0.628954	5.28477e-112	0.520877	4.07042e-71	-0.0112004	0.722594	0.00359812	0.909207	0.480771	2.26688e-59
TNFSF13B	antiquewhite4	0.0815913	0.00959026	-0.0815913	0.00959026	-0.308266	1.30921e-23	-0.28852	9.30154e-21	0.451202	1.16906e-51	0.0329614	0.296043	-0.025286	0.422819	0.0960098	0.00228866	0.092785	0.00320796
COL4A1	antiquewhite4	-0.325431	2.85025e-26	0.325431	2.85025e-26	-0.327877	1.15172e-26	-0.224012	6.41392e-13	0.71935	3.28535e-161	0.6581	5.2581e-126	-0.0272112	0.388364	-0.0124147	0.693961	0.424894	2.08752e-45
COL4A2	antiquewhite4	-0.292206	2.83739e-21	0.292206	2.83739e-21	-0.346396	9.18545e-30	-0.247031	1.82126e-15	0.756665	1.10974e-187	0.62428	6.77777e-110	-0.0296169	0.347792	-0.0188742	0.549674	0.425383	1.61568e-45
RAB20	antiquewhite4	0.0567945	0.0716254	-0.0567945	0.0716254	-0.155312	7.32598e-07	-0.255828	1.64106e-16	0.529627	6.79395e-74	0.132067	2.62089e-05	0.032817	0.298164	0.0759091	0.0159819	0.226139	3.82865e-13
ANKRD10	antiquewhite4	-0.101267	0.00129166	0.101267	0.00129166	-0.306942	2.06631e-23	-0.340157	1.07252e-28	0.827947	1.09438e-254	0.612927	6.37925e-105	0.0566788	0.0722065	0.115904	0.000227916	0.467649	7.43879e-56
ARHGEF7	antiquewhite4	-0.0239783	0.447211	0.0239783	0.447211	0.0180907	0.566367	-0.185275	3.15286e-09	0.668098	3.54051e-131	0.49441	3.42888e-63	-0.0197546	0.53121	0.0562466	0.07441	0.546284	2.06104e-79
F10	antiquewhite4	0.0807483	0.0103649	-0.0807483	0.0103649	-0.499519	1.14565e-64	-0.39795	1.49129e-39	0.842992	7.10191e-273	0.0239138	0.448434	-0.0713363	0.023586	-0.0860227	0.00630553	0.223519	7.22365e-13
GAS6	antiquewhite4	-0.0325557	0.30203	0.0325557	0.30203	-0.246652	2.01608e-15	-0.0326372	0.300821	0.618012	4.00336e-107	-0.0824817	0.00882844	-0.129529	3.74531e-05	-0.257655	9.83823e-17	0.341267	6.9564e-29
ANG	antiquewhite4	0.576574	2.7928e-90	-0.576574	2.7928e-90	0.139565	8.78472e-06	-0.447195	1.13719e-50	0.396624	2.80524e-39	-0.136837	1.31616e-05	-0.0948035	0.00259983	-0.156534	5.97674e-07	0.136534	1.37592e-05
RNASE4	antiquewhite4	0.430588	1.0297e-46	-0.430588	1.0297e-46	-0.178879	1.09364e-08	-0.4339	1.74169e-47	0.595165	1.55769e-97	-0.0150828	0.632609	-0.0463291	0.141796	-0.108914	0.000535754	0.185584	2.96549e-09
NDRG2	antiquewhite4	0.123086	9.00379e-05	-0.123086	9.00379e-05	-0.217108	3.30259e-12	-0.343599	2.78389e-29	0.622401	4.66045e-109	-0.0135653	0.667227	0.250626	6.88881e-16	-0.0910619	0.00382659	0.191176	9.62021e-10
ARHGEF40	antiquewhite4	-0.173197	3.18161e-08	0.173197	3.18161e-08	-0.492087	1.57755e-62	-0.276446	4.02185e-19	0.881644	0	0.121886	0.000105539	0.0986308	0.00172656	-0.0467366	0.138321	0.339506	1.38204e-28
MMP14	antiquewhite4	-0.277603	2.82558e-19	0.277603	2.82558e-19	-0.429827	1.54483e-46	-0.0897957	0.00434814	0.621879	7.94184e-109	0.0896887	0.00439502	-0.0768939	0.0146597	-0.127644	4.86184e-05	0.251218	5.86085e-16
LRP10	antiquewhite4	0.158149	4.55633e-07	-0.158149	4.55633e-07	0.0518586	0.100031	-0.240749	9.59866e-15	0.572933	6.49852e-89	0.57363	3.56908e-89	-0.0370629	0.239967	-0.0261123	0.407817	0.506688	8.81432e-67
SLC22A17	antiquewhite4	0.385686	4.62223e-37	-0.385686	4.62223e-37	-0.0444745	0.158461	-0.42763	4.95315e-46	0.612346	1.13262e-104	-0.235221	3.98768e-14	-0.0218916	0.487736	-0.188004	1.82946e-09	0.183484	4.48672e-09
THTPA	antiquewhite4	-0.237007	2.52715e-14	0.237007	2.52715e-14	-0.527602	3.03528e-73	-0.255971	1.57698e-16	0.820787	1.21403e-246	0.33357	1.35297e-27	0.15494	7.79161e-07	-0.0597567	0.0580109	0.350557	1.72814e-30
PSME1	antiquewhite4	-0.260592	4.28583e-17	0.260592	4.28583e-17	-0.292597	2.49906e-21	0.0325213	0.302541	0.737457	1.72845e-173	0.646869	1.98754e-120	-0.00932698	0.767525	0.22621	3.76321e-13	0.624259	6.92908e-110
MDP1	antiquewhite4	-0.0588068	0.0621214	0.0588068	0.0621214	-0.28295	5.41047e-20	-0.2982	3.96538e-22	0.758953	1.84676e-189	0.550464	7.59163e-81	0.0327588	0.299022	-0.101189	0.00130298	0.459837	7.81883e-54
GMPR2	antiquewhite4	-0.398292	1.26658e-39	0.398292	1.26658e-39	-0.123052	9.04466e-05	0.157365	5.19982e-07	0.476239	3.86453e-58	0.628676	7.07266e-112	-0.00465096	0.88281	-0.0457843	0.146546	0.540203	2.3146e-77
NFATC4	antiquewhite4	-0.240037	1.15559e-14	0.240037	1.15559e-14	-0.543579	1.70375e-78	-0.314026	1.74962e-24	0.820863	1.00163e-246	0.0995979	0.00155344	-0.0777408	0.0136007	-0.0773745	0.0140501	0.220815	1.37919e-12
CBLN3	antiquewhite4	-0.170682	5.04841e-08	0.170682	5.04841e-08	-0.54033	2.10007e-77	-0.362908	1.04535e-32	0.755525	8.39927e-187	0.288346	9.83205e-21	-0.0687176	0.0292201	-0.0373322	0.236566	0.209148	2.04205e-11
NOVA1	antiquewhite4	0.113605	0.00030352	-0.113605	0.00030352	-0.423282	4.84159e-45	-0.364767	4.74944e-33	0.693259	3.94474e-145	0.0436684	0.16615	-0.0507734	0.107345	-0.0729101	0.0206741	0.177772	1.35023e-08
HEATR5A	antiquewhite4	-0.535172	1.07017e-75	0.535172	1.07017e-75	-0.384982	6.37837e-37	0.149057	2.02658e-06	0.650643	2.82163e-122	0.376782	2.5611e-35	0.0722275	0.0218963	-0.0484545	0.124389	0.482463	7.77855e-60
AKAP6	antiquewhite4	-0.0370854	0.239682	0.0370854	0.239682	-0.0355448	0.259782	0.124337	7.61867e-05	0.30917	9.57564e-24	-0.0268741	0.394271	0.058754	0.0623568	-0.0199559	0.527032	0.289878	6.01732e-21
CFL2	antiquewhite4	-0.066465	0.0349564	0.066465	0.0349564	-0.404298	6.95502e-41	-0.357118	1.17877e-31	0.878644	0	0.476193	3.97678e-58	-0.00846253	0.788534	-0.00104102	0.973679	0.417919	7.70223e-44
PRORP	antiquewhite4	-0.25598	1.57299e-16	0.25598	1.57299e-16	0.4851	1.45061e-60	0.500755	4.99131e-65	-0.517348	5.09528e-70	0.259377	6.05191e-17	-0.0102418	0.745475	0.15705	5.48212e-07	0.17343	3.0472e-08
MIPOL1	antiquewhite4	-0.0236967	0.452565	0.0236967	0.452565	-0.183002	4.93084e-09	0.023746	0.451626	0.727532	1.23422e-166	0.440065	6.04932e-49	-0.0186914	0.553546	-0.151517	1.36479e-06	0.620397	3.59338e-108
SEC23A	antiquewhite4	-0.283654	4.33967e-20	0.283654	4.33967e-20	-0.356389	1.59356e-31	-0.112028	0.000368288	0.866325	2.98386e-305	0.572184	1.23573e-88	0.0318837	0.312124	0.170122	5.58977e-08	0.619818	6.46424e-108
LRFN5	antiquewhite4	0.200924	1.24481e-10	-0.200924	1.24481e-10	-0.251055	6.12655e-16	-0.240539	1.01406e-14	0.472903	3.03478e-57	0.109195	0.000518165	0.0197279	0.531765	-0.034926	0.268174	0.188653	1.60561e-09
C14orf28	antiquewhite4	-0.0237126	0.452262	0.0237126	0.452262	-0.22712	3.01262e-13	-0.285557	2.38501e-20	0.748728	1.16475e-181	0.158996	3.947e-07	-0.066421	0.0350773	-0.0504346	0.109713	0.349023	3.20804e-30
KLHDC1	antiquewhite4	0.162542	2.14747e-07	-0.162542	2.14747e-07	-0.145823	3.37554e-06	-0.212308	9.99307e-12	0.703591	2.75089e-151	0.447707	8.51713e-51	-0.0117727	0.709048	-0.0198478	0.529274	0.533623	3.43827e-75
CDKL1	antiquewhite4	0.11962	0.000141867	-0.11962	0.000141867	0.11521	0.000248655	-0.144846	3.92916e-06	0.604561	2.20103e-101	0.434442	1.3002e-47	-0.0255201	0.418536	-0.0105025	0.739231	0.519075	1.48558e-70
ATL1	antiquewhite4	0.323407	5.99712e-26	-0.323407	5.99712e-26	-0.010759	0.7331	-0.391182	3.64305e-38	0.593527	7.08735e-97	0.569773	9.66869e-88	0.00835044	0.79127	-0.0746969	0.0177523	0.408762	7.73801e-42
TRIM9	antiquewhite4	-0.154858	7.89863e-07	0.154858	7.89863e-07	-0.361427	1.95121e-32	-0.0517092	0.101013	0.543754	1.48748e-78	0.0852566	0.00678863	0.155344	7.28703e-07	-0.0117295	0.710067	0.258393	7.99168e-17
NID2	antiquewhite4	-0.303571	6.53417e-23	0.303571	6.53417e-23	-0.415306	2.9132e-43	-0.205175	4.9371e-11	0.806043	3.73498e-231	0.312423	3.07704e-24	-0.0227384	0.471058	-0.027036	0.391428	0.39074	4.47735e-38
PTGDR	antiquewhite4	0.0164337	0.602448	-0.0164337	0.602448	-0.305242	3.69973e-23	-0.329818	5.5787e-27	0.662506	2.92472e-128	0.0141185	0.654519	-0.0469303	0.136693	0.262501	2.48312e-17	0.197291	2.70003e-10
PTGER2	antiquewhite4	0.210579	1.47971e-11	-0.210579	1.47971e-11	-0.370094	4.81779e-34	-0.369769	5.54606e-34	0.560935	1.57523e-84	0.0230325	0.465339	0.137971	1.11347e-05	0.281696	7.99911e-20	0.122423	9.83186e-05
FERMT2	antiquewhite4	-0.0630493	0.0454717	0.0630493	0.0454717	-0.451707	8.75772e-52	-0.414842	3.68402e-43	0.911873	0	0.532803	6.36634e-75	0.0276814	0.380217	-0.0449058	0.154459	0.405786	3.35747e-41
DDHD1	antiquewhite4	-0.433294	2.41554e-47	0.433294	2.41554e-47	-0.295917	8.43627e-22	0.169285	6.5047e-08	0.63787	3.9844e-116	0.471652	6.53366e-57	0.0226096	0.473574	0.468191	5.36201e-56	0.6003	1.27069e-99
BMP4	antiquewhite4	0.288562	9.17792e-21	-0.288562	9.17792e-21	0.00389997	0.901628	-0.136976	1.28963e-05	0.340856	8.16756e-29	0.0285346	0.3657	-0.0901597	0.00419198	-0.179398	9.90272e-09	0.213461	7.67855e-12
CGRRF1	antiquewhite4	-0.108814	0.000542168	0.108814	0.000542168	-0.424685	2.32904e-45	-0.300144	2.07337e-22	0.821244	3.82249e-247	0.694055	1.35078e-145	0.0869221	0.00577801	0.111893	0.000374391	0.477551	1.70775e-58
PELI2	antiquewhite4	0.322239	9.18743e-26	-0.322239	9.18743e-26	-0.0848755	0.00704108	-0.529456	7.7145e-74	0.741047	4.80007e-176	0.363601	7.79576e-33	-0.0322632	0.306398	-0.078258	0.0129877	0.342484	4.31621e-29
DACT1	antiquewhite4	0.0147793	0.639472	-0.0147793	0.639472	-0.329758	5.70548e-27	-0.348644	3.73697e-30	0.777026	3.01062e-204	0.0310398	0.325112	-0.0659144	0.0364963	-0.0699008	0.0265453	0.239053	1.49157e-14
L3HYPDH	antiquewhite4	-0.155424	7.19081e-07	0.155424	7.19081e-07	-0.271127	1.99414e-18	0.124523	7.43106e-05	0.670606	1.65967e-132	0.229576	1.64496e-13	-0.06	0.0569956	-0.0838267	0.0077799	0.536547	3.77863e-76
PCNX4	antiquewhite4	-0.220612	1.44745e-12	0.220612	1.44745e-12	-0.207202	3.15401e-11	0.134936	1.73671e-05	0.560967	1.53473e-84	0.200108	1.48321e-10	0.0698909	0.0265668	0.0572579	0.0693374	0.485683	9.98529e-61
PPM1A	antiquewhite4	0.0845343	0.00727419	-0.0845343	0.00727419	0.300206	2.03077e-22	-0.0541931	0.0856416	0.606223	4.44639e-102	0.132148	2.59098e-05	-0.0561065	0.0751363	0.00838622	0.790396	0.618225	3.22854e-107
SIX1	antiquewhite4	0.13025	3.38616e-05	-0.13025	3.38616e-05	-0.393679	1.13028e-38	-0.388146	1.49105e-37	0.777437	1.33718e-204	0.0249398	0.429201	-0.0568952	0.071123	-0.0754092	0.0166923	0.220849	1.36799e-12
SLC38A6	antiquewhite4	-0.483446	4.16643e-60	0.483446	4.16643e-60	-0.489838	6.83773e-62	0.0857976	0.00644414	0.594707	2.3803e-97	0.246431	2.13893e-15	0.0693501	0.0277628	0.115249	0.000247443	0.360641	2.71461e-32
SGPP1	antiquewhite4	-0.189795	1.2744e-09	0.189795	1.2744e-09	-0.113524	0.000306565	-0.177325	1.46976e-08	0.640043	3.75706e-117	0.38028	5.36936e-36	0.287733	1.19566e-20	0.442561	1.52136e-49	0.50267	1.36821e-65
PLEKHG3	antiquewhite4	-0.401864	2.2708e-40	0.401864	2.2708e-40	-0.0536602	0.0887694	0.377927	1.53905e-35	0.27574	4.98493e-19	-0.274849	6.52861e-19	-0.0296147	0.347829	-0.0772652	0.0141868	0.26034	4.6048e-17
SPTB	antiquewhite4	-0.217948	2.71313e-12	0.217948	2.71313e-12	-0.100924	0.00134185	0.0637831	0.0430122	0.456695	4.9156e-53	-0.0618095	0.0498958	0.108286	0.000577178	-0.0458523	0.145946	0.282965	5.3843e-20
CHURC1	antiquewhite4	0.179859	9.0651e-09	-0.179859	9.0651e-09	0.130484	3.27715e-05	-0.116106	0.000222187	0.557258	3.2034e-83	0.171023	4.74372e-08	-0.141978	6.10401e-06	-0.0829927	0.00841612	0.483394	4.30512e-60
PIGH	antiquewhite4	0.23864	1.65965e-14	-0.23864	1.65965e-14	0.0810449	0.0100862	0.0805516	0.0105534	0.251586	5.29969e-16	0.0386873	0.219969	0.186439	2.50224e-09	-0.0991193	0.001637	0.321989	1.00623e-25
ACTN1	antiquewhite4	-0.234778	4.46263e-14	0.234778	4.46263e-14	-0.163676	1.76257e-07	-0.0579289	0.0661313	0.442891	1.26584e-49	0.790025	8.98521e-216	0.00420761	0.893912	-0.0690068	0.0285459	0.406408	2.47327e-41
EXD2	antiquewhite4	-0.169228	6.57179e-08	0.169228	6.57179e-08	-0.109961	0.000472832	0.130305	3.36013e-05	0.596624	4.00638e-98	0.307088	1.96509e-23	-0.0362245	0.250774	-0.178812	1.10778e-08	0.552325	1.71918e-81
GALNT16	antiquewhite4	0.0331236	0.293671	-0.0331236	0.293671	-0.43097	8.39743e-47	-0.366417	2.34896e-33	0.887897	0	0.0468506	0.137361	-0.0832686	0.00820067	-0.0834058	0.00809539	0.284387	3.44847e-20
SYNJ2BP	antiquewhite4	0.0601926	0.0562019	-0.0601926	0.0562019	-0.156842	5.67675e-07	-0.271835	1.61493e-18	0.671972	3.0965e-133	0.702521	1.22834e-150	0.091559	0.00363788	-0.0196553	0.533277	0.517105	6.05817e-70
RGS6	antiquewhite4	0.097514	0.00194845	-0.097514	0.00194845	-0.165597	1.25759e-07	-0.257733	9.62577e-17	0.501382	3.27045e-65	-0.0133534	0.672121	0.0208102	0.509493	-0.0372553	0.237533	0.159134	3.85543e-07
PAPLN	antiquewhite4	0.250254	7.62358e-16	-0.250254	7.62358e-16	-0.108144	0.000586899	-0.343489	2.90677e-29	0.246662	2.01093e-15	-0.133844	2.03318e-05	-0.0512853	0.103844	-0.117634	0.000183101	-0.0284515	0.3671
[truncated: 11,896 more rows]
