# Supplementary material for: IL36G is associated with cutaneous antiviral competence in psoriasis
Source: Front Immunol. 2022 Sep 12;13:971071. doi: 10.3389/fimmu.2022.971071 (PMC9510771; doi:10.3389/fimmu.2022.971071)
Supplement: Supplementary file 9 [file Table_7.xls]

	AVPs	cytokine	cor	p.adj
1	IFI27	XCR1	-0.067168455	0.328104114
2	IFI44L	XCR1	0.084347539	0.219123398
3	IFI6	XCR1	0.116594558	0.088858608
4	IFIT1	XCR1	0.103729148	0.130375573
5	IRF7	XCR1	0.210194996	0.001991548
6	ISG15	XCR1	0.015948531	0.816572807
7	MX1	XCR1	0.139657555	0.041244696
8	OAS1	XCR1	0.154700784	0.023606953
9	OAS2	XCR1	0.087932371	0.200092144
10	OAS3	XCR1	0.144475669	0.034668209
11	RSAD2	XCR1	0.089132494	0.19399681
12	IFI27	XCL2	-0.012043315	0.86095941
13	IFI44L	XCL2	0.103230608	0.13224352
14	IFI6	XCL2	0.058170668	0.397164158
15	IFIT1	XCL2	0.008105603	0.906160989
16	IRF7	XCL2	-0.072831276	0.288872266
17	ISG15	XCL2	0.034378976	0.616988199
18	MX1	XCL2	0.016776618	0.807230405
19	OAS1	XCL2	-0.047780136	0.486888229
20	OAS2	XCL2	0.035533228	0.60520841
21	OAS3	XCL2	-0.039340594	0.567081995
22	RSAD2	XCL2	0.080426437	0.241379645
23	IFI27	XCL1	-0.007926284	0.908227766
24	IFI44L	XCL1	0.119605281	0.080863318
25	IFI6	XCL1	0.071614717	0.297023912
26	IFIT1	XCL1	0.021251867	0.757243867
27	IRF7	XCL1	-0.057266163	0.40455743
28	ISG15	XCL1	0.043011319	0.531442264
29	MX1	XCL1	0.03147874	0.64701659
30	OAS1	XCL1	-0.045858514	0.504596944
31	OAS2	XCL1	0.040131047	0.559312153
32	OAS3	XCL1	-0.037046305	0.589920189
33	RSAD2	XCL1	0.078805332	0.251027709
34	IFI27	TNFSF9	0.019403929	0.777775534
35	IFI44L	TNFSF9	0.027067625	0.693789071
36	IFI6	TNFSF9	0.125095394	0.067782356
37	IFIT1	TNFSF9	0.091085294	0.184369819
38	IRF7	TNFSF9	0.095317529	0.16471907
39	ISG15	TNFSF9	0.122148162	0.074571515
40	MX1	TNFSF9	0.148878681	0.029458178
41	OAS1	TNFSF9	0.078321271	0.253959728
42	OAS2	TNFSF9	0.075227863	0.273255369
43	OAS3	TNFSF9	0.079729452	0.245495536
44	RSAD2	TNFSF9	0.113660936	0.097245585
45	IFI27	TNFSF8	-0.015763282	0.818666377
46	IFI44L	TNFSF8	-0.165223549	0.015541502
47	IFI6	TNFSF8	-0.075568684	0.271081937
48	IFIT1	TNFSF8	-0.10731792	0.117523187
49	IRF7	TNFSF8	-0.094615251	0.1678667
50	ISG15	TNFSF8	-0.075541467	0.271255073
51	MX1	TNFSF8	-0.101092597	0.140488492
52	OAS1	TNFSF8	-0.066829372	0.330557382
53	OAS2	TNFSF8	-0.08388961	0.221644426
54	OAS3	TNFSF8	-0.064017809	0.351351401
55	RSAD2	TNFSF8	-0.031423473	0.647594589
56	IFI27	TNFSF4	0.009372922	0.891573091
57	IFI44L	TNFSF4	0.00967655	0.888083295
58	IFI6	TNFSF4	-0.037642548	0.583944624
59	IFIT1	TNFSF4	-0.079867442	0.244676807
60	IRF7	TNFSF4	-0.063283481	0.356915088
61	ISG15	TNFSF4	-0.063572632	0.354717768
62	MX1	TNFSF4	-0.030209015	0.660348664
63	OAS1	TNFSF4	-0.024555787	0.720964423
64	OAS2	TNFSF4	0.025974883	0.705565767
65	OAS3	TNFSF4	-0.066667864	0.331730024
66	RSAD2	TNFSF4	-0.029416003	0.668730246
67	IFI27	TNFSF15	-0.050053824	0.466373356
68	IFI44L	TNFSF15	0.161272459	0.018232117
69	IFI6	TNFSF15	0.130267969	0.057091443
70	IFIT1	TNFSF15	0.207340491	0.002299385
71	IRF7	TNFSF15	0.17429858	0.010636549
72	ISG15	TNFSF15	0.169540758	0.013004429
73	MX1	TNFSF15	0.200242163	0.003261113
74	OAS1	TNFSF15	0.149124725	0.029187912
75	OAS2	TNFSF15	0.173736134	0.010895046
76	OAS3	TNFSF15	0.231813593	0.000630932
77	RSAD2	TNFSF15	0.255125792	0.000161337
78	IFI27	TNFSF13B	-0.027349443	0.690763598
79	IFI44L	TNFSF13B	-0.034009681	0.620778013
80	IFI6	TNFSF13B	-0.126241208	0.065283042
81	IFIT1	TNFSF13B	-0.132029992	0.053784116
82	IRF7	TNFSF13B	-0.253552219	0.000177632
83	ISG15	TNFSF13B	-0.112023132	0.102194332
84	MX1	TNFSF13B	-0.109792233	0.109252844
85	OAS1	TNFSF13B	-0.162982753	0.017021386
86	OAS2	TNFSF13B	-0.151873026	0.026310256
87	OAS3	TNFSF13B	-0.155586466	0.022811037
88	RSAD2	TNFSF13B	-0.080679928	0.239894744
89	IFI27	TNFSF13	-0.031576098	0.645998889
90	IFI44L	TNFSF13	0.01113144	0.871392306
91	IFI6	TNFSF13	-0.031607419	0.645671629
92	IFIT1	TNFSF13	-0.056133825	0.413927271
93	IRF7	TNFSF13	0.079170168	0.248833417
94	ISG15	TNFSF13	-0.062263412	0.364734586
95	MX1	TNFSF13	0.058235786	0.396635039
96	OAS1	TNFSF13	0.031778745	0.643882704
97	OAS2	TNFSF13	-0.003668337	0.95745382
98	OAS3	TNFSF13	0.040645974	0.554278364
99	RSAD2	TNFSF13	-0.038936689	0.571071952
100	IFI27	TNFSF12	-0.087973051	0.199883287
101	IFI44L	TNFSF12	-0.192998322	0.004604495
102	IFI6	TNFSF12	-0.330610542	7.50E-07
103	IFIT1	TNFSF12	-0.30448172	5.73E-06
104	IRF7	TNFSF12	-0.299891551	8.02E-06
105	ISG15	TNFSF12	-0.336582002	4.59E-07
106	MX1	TNFSF12	-0.328292481	9.05E-07
107	OAS1	TNFSF12	-0.232235937	0.00061625
108	OAS2	TNFSF12	-0.341262649	3.10E-07
109	OAS3	TNFSF12	-0.395189871	2.06E-09
110	RSAD2	TNFSF12	-0.40309144	9.13E-10
111	IFI27	TNFSF10	0.291105353	1.51E-05
112	IFI44L	TNFSF10	0.412623101	3.32E-10
113	IFI6	TNFSF10	0.262906747	9.94E-05
114	IFIT1	TNFSF10	0.327841077	9.39E-07
115	IRF7	TNFSF10	0.226576723	0.000841881
116	ISG15	TNFSF10	0.330937761	7.30E-07
117	MX1	TNFSF10	0.359944295	6.05E-08
118	OAS1	TNFSF10	0.234149758	0.000553595
119	OAS2	TNFSF10	0.323518247	1.33E-06
120	OAS3	TNFSF10	0.231972892	0.000625357
121	RSAD2	TNFSF10	0.298105522	9.14E-06
122	IFI27	TNFRSF9	0.019956033	0.77162445
123	IFI44L	TNFRSF9	-0.020194158	0.768975842
124	IFI6	TNFRSF9	-0.035162482	0.608981171
125	IFIT1	TNFRSF9	-0.051897171	0.450097317
126	IRF7	TNFRSF9	-0.000696712	0.991915712
127	ISG15	TNFRSF9	-0.036622449	0.594185009
128	MX1	TNFRSF9	0.007151065	0.917169586
129	OAS1	TNFRSF9	0.041744727	0.543611428
130	OAS2	TNFRSF9	-0.010577389	0.877742281
131	OAS3	TNFRSF9	-0.059910126	0.383175548
132	RSAD2	TNFRSF9	-0.099861987	0.145409007
133	IFI27	TNFRSF8	-0.024601057	0.720471422
134	IFI44L	TNFRSF8	0.033141743	0.629724374
135	IFI6	TNFRSF8	0.044869467	0.513841206
136	IFIT1	TNFRSF8	-0.026146601	0.703710398
137	IRF7	TNFRSF8	-0.014440124	0.833656329
138	ISG15	TNFRSF8	-0.014902054	0.828416041
139	MX1	TNFRSF8	0.01642773	0.811163278
140	OAS1	TNFRSF8	-0.020441354	0.766229151
141	OAS2	TNFRSF8	0.012299652	0.858030874
142	OAS3	TNFRSF8	-0.026395484	0.701024388
143	RSAD2	TNFRSF8	-0.013257959	0.847100123
144	IFI27	TNFRSF4	0.029876394	0.66385916
145	IFI44L	TNFRSF4	0.097488376	0.1552683
146	IFI6	TNFRSF4	0.242942128	0.00033449
147	IFIT1	TNFRSF4	0.22305763	0.001018259
148	IRF7	TNFRSF4	0.315558844	2.48E-06
149	ISG15	TNFRSF4	0.317265066	2.17E-06
150	MX1	TNFRSF4	0.265894235	8.21E-05
151	OAS1	TNFRSF4	0.183020788	0.007266133
152	OAS2	TNFRSF4	0.278743877	3.53E-05
153	OAS3	TNFRSF4	0.379530581	9.72E-09
154	RSAD2	TNFRSF4	0.350968908	1.34E-07
155	IFI27	TNFRSF25	0.094653671	0.167693348
156	IFI44L	TNFRSF25	0.078419239	0.253364425
157	IFI6	TNFRSF25	8.71E-05	0.998988837
158	IFIT1	TNFRSF25	-0.005487311	0.936394024
159	IRF7	TNFRSF25	0.214819637	0.001571625
160	ISG15	TNFRSF25	0.027726491	0.686723435
161	MX1	TNFRSF25	0.060510979	0.378414021
162	OAS1	TNFRSF25	0.051981341	0.449361837
163	OAS2	TNFRSF25	-0.002206555	0.974400198
164	OAS3	TNFRSF25	0.103910035	0.129702866
165	RSAD2	TNFRSF25	-0.056642932	0.40969885
166	IFI27	TNFRSF1B	0.131317567	0.055101698
167	IFI44L	TNFRSF1B	0.023132295	0.736524478
168	IFI6	TNFRSF1B	0.038798039	0.572444649
169	IFIT1	TNFRSF1B	-0.013179336	0.84799585
170	IRF7	TNFRSF1B	0.092383284	0.178168149
171	ISG15	TNFRSF1B	0.09337953	0.173513772
172	MX1	TNFRSF1B	0.091360033	0.183044083
173	OAS1	TNFRSF1B	0.025230711	0.713626344
174	OAS2	TNFRSF1B	0.063063179	0.358594901
175	OAS3	TNFRSF1B	0.109394936	0.110549113
176	RSAD2	TNFRSF1B	0.06723543	0.327620939
177	IFI27	TNFRSF1A	0.329841421	7.99E-07
178	IFI44L	TNFRSF1A	0.242081397	0.00035169
179	IFI6	TNFRSF1A	0.369235743	2.58E-08
180	IFIT1	TNFRSF1A	0.171461341	0.011997943
181	IRF7	TNFRSF1A	0.330130467	7.80E-07
182	ISG15	TNFRSF1A	0.274568355	4.67E-05
183	MX1	TNFRSF1A	0.298469451	8.90E-06
184	OAS1	TNFRSF1A	0.322323181	1.46E-06
185	OAS2	TNFRSF1A	0.346041581	2.06E-07
186	OAS3	TNFRSF1A	0.326807312	1.02E-06
187	RSAD2	TNFRSF1A	0.206286478	0.00242358
188	IFI27	TNFRSF18	0.105071486	0.125447077
189	IFI44L	TNFRSF18	0.025153691	0.714462427
190	IFI6	TNFRSF18	-0.064081094	0.350874484
191	IFIT1	TNFRSF18	-0.124765039	0.068517287
192	IRF7	TNFRSF18	-0.007778224	0.909934714
193	ISG15	TNFRSF18	-0.029336095	0.669577123
194	MX1	TNFRSF18	-0.037460206	0.585769091
195	OAS1	TNFRSF18	-0.041225931	0.548635358
196	OAS2	TNFRSF18	-0.081014295	0.237945876
197	OAS3	TNFRSF18	-0.073647827	0.283485649
198	RSAD2	TNFRSF18	-0.137574259	0.044397367
199	IFI27	TNFRSF14	0.045479338	0.508130643
200	IFI44L	TNFRSF14	0.010520771	0.878391621
201	IFI6	TNFRSF14	-0.104205493	0.128609834
202	IFIT1	TNFRSF14	-0.039835934	0.562206994
203	IRF7	TNFRSF14	0.182442265	0.007455923
204	ISG15	TNFRSF14	-0.084896779	0.216126721
205	MX1	TNFRSF14	0.024927187	0.716923191
206	OAS1	TNFRSF14	0.059815855	0.383925902
207	OAS2	TNFRSF14	-0.07153165	0.29758602
208	OAS3	TNFRSF14	0.01647186	0.810665554
209	RSAD2	TNFRSF14	-0.201861055	0.003014318
210	IFI27	TNFRSF11B	-0.153135773	0.025071912
211	IFI44L	TNFRSF11B	-0.061497993	0.370671263
212	IFI6	TNFRSF11B	-0.040223634	0.558405424
213	IFIT1	TNFRSF11B	-0.056606373	0.410001642
214	IRF7	TNFRSF11B	-0.069590312	0.310924013
215	ISG15	TNFRSF11B	-0.108184	0.114574547
216	MX1	TNFRSF11B	-0.020991438	0.760127478
217	OAS1	TNFRSF11B	-0.008233376	0.904688708
218	OAS2	TNFRSF11B	-0.008827757	0.89784422
219	OAS3	TNFRSF11B	-0.003780359	0.956155842
220	RSAD2	TNFRSF11B	-0.007685462	0.911004358
221	IFI27	TNFRSF11A	0.085612248	0.21226719
222	IFI44L	TNFRSF11A	0.147884017	0.030572658
223	IFI6	TNFRSF11A	0.125080021	0.067816412
224	IFIT1	TNFRSF11A	0.161064628	0.018384226
225	IRF7	TNFRSF11A	0.152395364	0.025791789
226	ISG15	TNFRSF11A	0.077965553	0.256129385
227	MX1	TNFRSF11A	0.188393913	0.005698857
228	OAS1	TNFRSF11A	0.164981417	0.015695802
229	OAS2	TNFRSF11A	0.195146188	0.004161868
230	OAS3	TNFRSF11A	0.2072301	0.002312115
231	RSAD2	TNFRSF11A	0.204271373	0.002678125
232	IFI27	TNFRSF10D	-0.324654745	1.21E-06
233	IFI44L	TNFRSF10D	-0.204972694	0.002586906
234	IFI6	TNFRSF10D	-0.185122643	0.006612315
235	IFIT1	TNFRSF10D	-0.151218432	0.026972603
236	IRF7	TNFRSF10D	0.014369754	0.834455274
237	ISG15	TNFRSF10D	-0.153831243	0.024411527
238	MX1	TNFRSF10D	-0.082065496	0.231891333
239	OAS1	TNFRSF10D	-0.126005532	0.065790851
240	OAS2	TNFRSF10D	-0.182241036	0.007522965
241	OAS3	TNFRSF10D	-0.016679014	0.808330174
242	RSAD2	TNFRSF10D	-0.086600681	0.207016871
243	IFI27	TNFRSF10B	0.035774346	0.602760355
244	IFI44L	TNFRSF10B	0.125892119	0.066036373
245	IFI6	TNFRSF10B	-0.000709289	0.991769781
246	IFIT1	TNFRSF10B	0.082032497	0.232079729
247	IRF7	TNFRSF10B	0.166627169	0.014672886
248	ISG15	TNFRSF10B	-0.014820611	0.829339414
249	MX1	TNFRSF10B	0.169388836	0.01308712
250	OAS1	TNFRSF10B	0.116750713	0.088428929
251	OAS2	TNFRSF10B	0.101745665	0.137929414
252	OAS3	TNFRSF10B	0.130183269	0.057254564
253	RSAD2	TNFRSF10B	0.033076027	0.630403973
254	IFI27	TNFRSF10A	0.196190444	0.003960841
255	IFI44L	TNFRSF10A	0.174508277	0.010541569
256	IFI6	TNFRSF10A	0.152608212	0.025583048
257	IFIT1	TNFRSF10A	0.21145218	0.001868289
258	IRF7	TNFRSF10A	0.2094201	0.002071168
259	ISG15	TNFRSF10A	0.257558507	0.000138871
260	MX1	TNFRSF10A	0.238223762	0.000439345
261	OAS1	TNFRSF10A	0.196845119	0.003839319
262	OAS2	TNFRSF10A	0.280910644	3.05E-05
263	OAS3	TNFRSF10A	0.265079139	8.65E-05
264	RSAD2	TNFRSF10A	0.315714642	2.45E-06
265	IFI27	TGFBR3	-0.311295464	3.43E-06
266	IFI44L	TGFBR3	-0.30212968	6.81E-06
267	IFI6	TGFBR3	-0.295264439	1.12E-05
268	IFIT1	TGFBR3	-0.355778299	8.79E-08
269	IRF7	TGFBR3	-0.562807969	2.81E-19
270	ISG15	TGFBR3	-0.442697316	1.10E-11
271	MX1	TGFBR3	-0.475106581	1.89E-13
272	OAS1	TGFBR3	-0.46309705	8.98E-13
273	OAS2	TGFBR3	-0.418049683	1.84E-10
274	OAS3	TGFBR3	-0.456947305	1.95E-12
275	RSAD2	TGFBR3	-0.357055024	7.84E-08
276	IFI27	TGFBR2	-0.166851602	0.014538012
277	IFI44L	TGFBR2	-0.141757103	0.03826009
278	IFI6	TGFBR2	-0.150959774	0.027238236
279	IFIT1	TGFBR2	-0.273671081	4.95E-05
280	IRF7	TGFBR2	-0.430122397	4.77E-11
281	ISG15	TGFBR2	-0.246717604	0.000267882
282	MX1	TGFBR2	-0.318799679	1.93E-06
283	OAS1	TGFBR2	-0.361467751	5.27E-08
284	OAS2	TGFBR2	-0.225730515	0.000881515
285	OAS3	TGFBR2	-0.290891168	1.53E-05
286	RSAD2	TGFBR2	-0.226555208	0.000842868
287	IFI27	TGFBR1	-0.11939746	0.081395895
288	IFI44L	TGFBR1	0.023439003	0.733162552
289	IFI6	TGFBR1	-0.036842545	0.59196866
290	IFIT1	TGFBR1	-0.0611816	0.373142545
291	IRF7	TGFBR1	-0.115392168	0.092223343
292	ISG15	TGFBR1	-0.130773131	0.056126511
293	MX1	TGFBR1	-0.061155244	0.373348865
294	OAS1	TGFBR1	-0.028988737	0.673263291
295	OAS2	TGFBR1	-0.032732653	0.633959992
296	OAS3	TGFBR1	-0.096948898	0.157577837
297	RSAD2	TGFBR1	-0.020384898	0.766856198
298	IFI27	TGFB3	-0.221411349	0.001111917
299	IFI44L	TGFB3	-0.244881805	0.000298555
300	IFI6	TGFB3	-0.208071919	0.002216633
301	IFIT1	TGFB3	-0.186647081	0.006171514
302	IRF7	TGFB3	-0.163232844	0.016850348
303	ISG15	TGFB3	-0.235927268	0.000500731
304	MX1	TGFB3	-0.177840505	0.00912964
305	OAS1	TGFB3	-0.157368512	0.021279518
306	OAS2	TGFB3	-0.202890782	0.002866272
307	OAS3	TGFB3	-0.202092635	0.002980433
308	RSAD2	TGFB3	-0.193717248	0.004451839
309	IFI27	TGFB2	-0.253430472	0.000178954
310	IFI44L	TGFB2	-0.1838881	0.006989665
311	IFI6	TGFB2	-0.287569031	1.93E-05
312	IFIT1	TGFB2	-0.250623975	0.000212116
313	IRF7	TGFB2	-0.417115284	2.04E-10
314	ISG15	TGFB2	-0.328777653	8.70E-07
315	MX1	TGFB2	-0.308784135	4.15E-06
316	OAS1	TGFB2	-0.313569199	2.89E-06
317	OAS2	TGFB2	-0.334631285	5.39E-07
318	OAS3	TGFB2	-0.372369459	1.92E-08
319	RSAD2	TGFB2	-0.274734819	4.62E-05
320	IFI27	TGFB1	0.154617526	0.023682988
321	IFI44L	TGFB1	0.084711143	0.217136261
322	IFI6	TGFB1	0.10700875	0.118589987
323	IFIT1	TGFB1	0.002298542	0.973333381
324	IRF7	TGFB1	0.246737866	0.00026756
325	ISG15	TGFB1	0.104067667	0.129118828
326	MX1	TGFB1	0.171441925	0.012007765
327	OAS1	TGFB1	0.159929796	0.019234396
328	OAS2	TGFB1	0.084711495	0.217134346
329	OAS3	TGFB1	0.124711665	0.068636635
330	RSAD2	TGFB1	-0.02387988	0.728338855
331	IFI27	TGFA	0.207483829	0.00228295
332	IFI44L	TGFA	0.261719065	0.000107091
333	IFI6	TGFA	0.377218468	1.21E-08
334	IFIT1	TGFA	0.292771384	1.34E-05
335	IRF7	TGFA	0.330259483	7.72E-07
336	ISG15	TGFA	0.42330604	1.03E-10
337	MX1	TGFA	0.367263524	3.10E-08
338	OAS1	TGFA	0.324110872	1.27E-06
339	OAS2	TGFA	0.416358293	2.22E-10
340	OAS3	TGFA	0.387085021	4.64E-09
341	RSAD2	TGFA	0.482084606	7.46E-14
342	IFI27	PDGFRB	-0.214127342	0.001628844
343	IFI44L	PDGFRB	-0.202881778	0.002867538
344	IFI6	PDGFRB	-0.304215329	5.84E-06
345	IFIT1	PDGFRB	-0.322650142	1.42E-06
346	IRF7	PDGFRB	-0.472558382	2.65E-13
347	ISG15	PDGFRB	-0.294303607	1.20E-05
348	MX1	PDGFRB	-0.325512196	1.13E-06
349	OAS1	PDGFRB	-0.367481683	3.04E-08
350	OAS2	PDGFRB	-0.318016031	2.05E-06
351	OAS3	PDGFRB	-0.37038484	2.32E-08
352	RSAD2	PDGFRB	-0.322980255	1.39E-06
353	IFI27	PDGFRA	-0.295526308	1.10E-05
354	IFI44L	PDGFRA	-0.181587277	0.007744493
355	IFI6	PDGFRA	-0.246678295	0.000268506
356	IFIT1	PDGFRA	-0.273319215	5.07E-05
357	IRF7	PDGFRA	-0.431800042	3.94E-11
358	ISG15	PDGFRA	-0.287383227	1.96E-05
359	MX1	PDGFRA	-0.339013848	3.74E-07
360	OAS1	PDGFRA	-0.341367458	3.07E-07
361	OAS2	PDGFRA	-0.284688103	2.36E-05
362	OAS3	PDGFRA	-0.295748665	1.08E-05
363	RSAD2	PDGFRA	-0.196109665	0.003976073
364	IFI27	PDGFB	-0.132618666	0.052715204
365	IFI44L	PDGFB	-0.184929916	0.006669999
366	IFI6	PDGFB	-0.121382535	0.076422657
367	IFIT1	PDGFB	-0.171868428	0.011793637
368	IRF7	PDGFB	-0.132600681	0.052747598
369	ISG15	PDGFB	-0.115183487	0.092817528
370	MX1	PDGFB	-0.149794751	0.028462638
371	OAS1	PDGFB	-0.178988178	0.008683691
372	OAS2	PDGFB	-0.194376599	0.004315852
373	OAS3	PDGFB	-0.161833829	0.017826715
374	RSAD2	PDGFB	-0.140178408	0.040486593
375	IFI27	PDGFA	-0.15880885	0.02010745
376	IFI44L	PDGFA	-0.173155838	0.011167541
377	IFI6	PDGFA	-0.201152894	0.003120115
378	IFIT1	PDGFA	-0.170755399	0.01235963
379	IRF7	PDGFA	-0.230465408	0.000679986
380	ISG15	PDGFA	-0.230533944	0.00067741
381	MX1	PDGFA	-0.279147068	3.44E-05
382	OAS1	PDGFA	-0.162818978	0.01713421
383	OAS2	PDGFA	-0.192514896	0.004709775
384	OAS3	PDGFA	-0.248738731	0.000237518
385	RSAD2	PDGFA	-0.144058107	0.03520058
386	IFI27	OSMR	0.080757778	0.239439999
387	IFI44L	OSMR	0.194248286	0.004342019
388	IFI6	OSMR	0.159029217	0.019933154
389	IFIT1	OSMR	0.181993232	0.007606261
390	IRF7	OSMR	0.293223545	1.30E-05
391	ISG15	OSMR	0.187799525	0.005855917
392	MX1	OSMR	0.309646517	3.89E-06
393	OAS1	OSMR	0.232786026	0.000597601
394	OAS2	OSMR	0.317924402	2.06E-06
395	OAS3	OSMR	0.310471018	3.65E-06
396	RSAD2	OSMR	0.290610375	1.56E-05
397	IFI27	MST1R	0.113707881	0.097106592
398	IFI44L	MST1R	0.01002238	0.884111069
399	IFI6	MST1R	0.023713855	0.73015412
400	IFIT1	MST1R	0.099853855	0.145441952
401	IRF7	MST1R	0.36652769	3.32E-08
402	ISG15	MST1R	0.065149371	0.342885509
403	MX1	MST1R	0.170224324	0.012638011
404	OAS1	MST1R	0.25130241	0.000203611
405	OAS2	MST1R	0.074666565	0.276860517
406	OAS3	MST1R	0.210064877	0.00200472
407	RSAD2	MST1R	-0.001017313	0.988195855
408	IFI27	MST1	-0.018474362	0.788163099
409	IFI44L	MST1	-0.074966816	0.274928061
410	IFI6	MST1	-0.12880322	0.059967042
411	IFIT1	MST1	-0.03030279	0.659360296
412	IRF7	MST1	0.184204543	0.006891154
413	ISG15	MST1	-0.146684541	0.031964261
414	MX1	MST1	-0.02284683	0.739658053
415	OAS1	MST1	0.116082851	0.090278352
416	OAS2	MST1	-0.148446758	0.029937794
417	OAS3	MST1	-0.058011564	0.398458751
418	RSAD2	MST1	-0.221514834	0.001105804
419	IFI27	MPL	0.019154407	0.780560057
420	IFI44L	MPL	0.056044342	0.41467312
421	IFI6	MPL	0.174689533	0.010460075
422	IFIT1	MPL	0.167672315	0.014053999
423	IRF7	MPL	0.161332264	0.01818855
424	ISG15	MPL	0.18354112	0.007099124
425	MX1	MPL	0.124209614	0.069767574
426	OAS1	MPL	0.116673968	0.088639895
427	OAS2	MPL	0.19349992	0.004497498
428	OAS3	MPL	0.21627749	0.001457096
429	RSAD2	MPL	0.26233308	0.000103024
430	IFI27	MIF	0.370573606	2.28E-08
431	IFI44L	MIF	0.024661473	0.719813658
432	IFI6	MIF	0.081491392	0.235184371
433	IFIT1	MIF	-0.04367434	0.525127231
434	IRF7	MIF	0.031730154	0.644389869
435	ISG15	MIF	0.196483638	0.003905996
436	MX1	MIF	0.031409289	0.647742966
437	OAS1	MIF	-0.031888614	0.642736563
438	OAS2	MIF	-0.018238104	0.790809249
439	OAS3	MIF	0.025138423	0.714628204
440	RSAD2	MIF	-0.081963325	0.232474992
441	IFI27	MET	-0.05967072	0.385082849
442	IFI44L	MET	0.17577128	0.009985186
443	IFI6	MET	0.1374824	0.044540902
444	IFIT1	MET	0.18182187	0.007664341
445	IRF7	MET	0.255062079	0.000161969
446	ISG15	MET	0.086402499	0.208061992
447	MX1	MET	0.185454819	0.006513938
448	OAS1	MET	0.205739026	0.002490463
449	OAS2	MET	0.212793355	0.001744499
450	OAS3	MET	0.265051982	8.67E-05
451	RSAD2	MET	0.202699634	0.002893246
452	IFI27	LTBR	0.205546895	0.002514331
453	IFI44L	LTBR	0.097757109	0.154127399
454	IFI6	LTBR	0.099236229	0.14796079
455	IFIT1	LTBR	0.120451842	0.078722817
456	IRF7	LTBR	0.393183896	2.52E-09
457	ISG15	LTBR	0.238441346	0.000433906
458	MX1	LTBR	0.279789109	3.29E-05
459	OAS1	LTBR	0.188937599	0.005558509
460	OAS2	LTBR	0.127005235	0.063658818
461	OAS3	LTBR	0.281229463	2.99E-05
462	RSAD2	LTBR	0.068702275	0.317153845
463	IFI27	LIFR	-0.265959177	8.18E-05
464	IFI44L	LIFR	-0.158930801	0.020010832
465	IFI6	LIFR	-0.26614369	8.08E-05
466	IFIT1	LIFR	-0.211631386	0.001851297
467	IRF7	LIFR	-0.411807707	3.63E-10
468	ISG15	LIFR	-0.365918681	3.51E-08
469	MX1	LIFR	-0.340044554	3.43E-07
470	OAS1	LIFR	-0.367682249	2.98E-08
471	OAS2	LIFR	-0.378852403	1.04E-08
472	OAS3	LIFR	-0.366296522	3.39E-08
473	RSAD2	LIFR	-0.348106788	1.72E-07
474	IFI27	LIF	0.088316042	0.198128594
475	IFI44L	LIF	0.00301617	0.965012461
476	IFI6	LIF	-0.014741382	0.830237901
477	IFIT1	LIF	-0.035247704	0.608113019
478	IRF7	LIF	-0.003837163	0.955497715
479	ISG15	LIF	-0.007876499	0.908801676
480	MX1	LIF	0.014142179	0.837040218
481	OAS1	LIF	0.07662219	0.264438187
482	OAS2	LIF	-0.019516901	0.776515749
483	OAS3	LIF	-0.060878518	0.375519334
484	RSAD2	LIF	-0.032286202	0.638596062
485	IFI27	KITLG	-0.101098367	0.140465726
486	IFI44L	KITLG	-0.037908183	0.581291466
487	IFI6	KITLG	-0.120954493	0.07747369
488	IFIT1	KITLG	0.019932638	0.771884814
489	IRF7	KITLG	-0.098432488	0.151288033
490	ISG15	KITLG	-0.182557674	0.007417713
491	MX1	KITLG	-0.126902926	0.063874374
492	OAS1	KITLG	-0.029136211	0.671697333
493	OAS2	KITLG	-0.121946381	0.075055819
494	OAS3	KITLG	-0.12280834	0.073004684
495	RSAD2	KITLG	-0.133086634	0.051878102
496	IFI27	KIT	-0.185065649	0.006629326
497	IFI44L	KIT	-0.22702098	0.000821737
498	IFI6	KIT	-0.236501464	0.000484679
499	IFIT1	KIT	-0.26360865	9.50E-05
500	IRF7	KIT	-0.343890053	2.48E-07
501	ISG15	KIT	-0.349508988	1.53E-07
502	MX1	KIT	-0.339756961	3.52E-07
503	OAS1	KIT	-0.272404951	5.39E-05
504	OAS2	KIT	-0.292503955	1.37E-05
505	OAS3	KIT	-0.309074903	4.06E-06
506	RSAD2	KIT	-0.261925203	0.000105709
507	IFI27	IL9R	0.05736184	0.403771542
508	IFI44L	IL9R	0.05479108	0.425201805
509	IFI6	IL9R	0.086264064	0.208794285
510	IFIT1	IL9R	0.027908355	0.68477789
511	IRF7	IL9R	0.061894859	0.367585726
512	ISG15	IL9R	0.049486682	0.471445475
513	MX1	IL9R	0.071299354	0.299161713
514	OAS1	IL9R	-0.001437046	0.983326181
515	OAS2	IL9R	0.048984539	0.475961389
516	OAS3	IL9R	0.029242918	0.670565146
517	RSAD2	IL9R	0.043609851	0.525739792
518	IFI27	IL7R	0.098815428	0.149695786
519	IFI44L	IL7R	0.063867429	0.352486301
520	IFI6	IL7R	0.162533756	0.017332253
521	IFIT1	IL7R	0.178468302	0.008883246
522	IRF7	IL7R	0.235030725	0.000526781
523	ISG15	IL7R	0.22023835	0.001183405
524	MX1	IL7R	0.239663223	0.000404505
525	OAS1	IL7R	0.159910521	0.019249125
526	OAS2	IL7R	0.25948778	0.000123172
527	OAS3	IL7R	0.302657222	6.55E-06
528	RSAD2	IL7R	0.297649218	9.44E-06
529	IFI27	IL7	-0.178622598	0.008823599
530	IFI44L	IL7	-0.135405593	0.04789124
531	IFI6	IL7	-0.058537623	0.394187954
532	IFIT1	IL7	0.054602877	0.426796178
533	IRF7	IL7	-0.086026123	0.210057278
534	ISG15	IL7	-0.054368134	0.428789671
535	MX1	IL7	-0.072823516	0.288923782
536	OAS1	IL7	-0.107843269	0.115727618
537	OAS2	IL7	-0.029183907	0.671191176
538	OAS3	IL7	0.002942732	0.965863816
539	RSAD2	IL7	0.110838997	0.105894656
540	IFI27	IL6ST	-0.25841677	0.000131669
541	IFI44L	IL6ST	-0.045773517	0.505387946
542	IFI6	IL6ST	-0.078863411	0.250677505
543	IFIT1	IL6ST	-0.106130228	0.121662525
544	IRF7	IL6ST	-0.286227332	2.12E-05
545	ISG15	IL6ST	-0.222338823	0.001058223
546	MX1	IL6ST	-0.198712529	0.003510946
547	OAS1	IL6ST	-0.212335954	0.001785849
548	OAS2	IL6ST	-0.106541265	0.120217356
549	OAS3	IL6ST	-0.169773765	0.012878493
550	RSAD2	IL6ST	-0.106311589	0.12102322
551	IFI27	IL6R	-0.088443024	0.197481819
552	IFI44L	IL6R	-0.070606638	0.303893236
553	IFI6	IL6R	-0.134992577	0.048581992
554	IFIT1	IL6R	-0.139280857	0.041800392
555	IRF7	IL6R	-0.118880153	0.082733866
556	ISG15	IL6R	-0.146062682	0.032706707
557	MX1	IL6R	-0.093676642	0.172143311
558	OAS1	IL6R	-0.028068448	0.68306696
559	OAS2	IL6R	-0.100704728	0.142025443
560	OAS3	IL6R	-0.088223187	0.198602519
561	RSAD2	IL6R	-0.106199449	0.121418209
562	IFI27	IL4R	0.181941982	0.00762359
563	IFI44L	IL4R	0.281470772	2.94E-05
564	IFI6	IL4R	0.361167988	5.41E-08
565	IFIT1	IL4R	0.407223048	5.91E-10
566	IRF7	IL4R	0.671916905	1.83E-29
567	ISG15	IL4R	0.464472488	7.54E-13
568	MX1	IL4R	0.532609211	4.45E-17
569	OAS1	IL4R	0.433528256	3.23E-11
570	OAS2	IL4R	0.483721434	5.97E-14
571	OAS3	IL4R	0.61181724	2.30E-23
572	RSAD2	IL4R	0.486721898	3.97E-14
573	IFI27	IL36RN	0.281168501	3.00E-05
574	IFI44L	IL36RN	0.209340644	0.002079494
575	IFI6	IL36RN	0.382742893	7.12E-09
576	IFIT1	IL36RN	0.331440877	7.01E-07
577	IRF7	IL36RN	0.529291657	7.54E-17
578	ISG15	IL36RN	0.460921771	1.18E-12
579	MX1	IL36RN	0.428935598	5.46E-11
580	OAS1	IL36RN	0.434579154	2.86E-11
581	OAS2	IL36RN	0.440781036	1.38E-11
582	OAS3	IL36RN	0.489891264	2.56E-14
583	RSAD2	IL36RN	0.438726151	1.76E-11
584	IFI27	IL36G	0.362645102	4.73E-08
585	IFI44L	IL36G	0.311193097	3.46E-06
586	IFI6	IL36G	0.47756804	1.37E-13
587	IFIT1	IL36G	0.434794018	2.79E-11
588	IRF7	IL36G	0.54200694	9.72E-18
589	ISG15	IL36G	0.551553988	1.97E-18
590	MX1	IL36G	0.536095622	2.55E-17
591	OAS1	IL36G	0.471101591	3.21E-13
592	OAS2	IL36G	0.537309812	2.09E-17
593	OAS3	IL36G	0.587694561	2.88E-21
594	RSAD2	IL36G	0.562721088	2.85E-19
595	IFI27	IL33	0.024044685	0.726538432
596	IFI44L	IL33	0.264347339	9.07E-05
597	IFI6	IL33	0.200656315	0.003196295
598	IFIT1	IL33	0.233772485	0.000565459
599	IRF7	IL33	0.149870319	0.028381815
600	ISG15	IL33	0.102772264	0.133978964
601	MX1	IL33	0.197096003	0.003793648
602	OAS1	IL33	0.171184197	0.012138811
603	OAS2	IL33	0.268839632	6.80E-05
604	OAS3	IL33	0.186371133	0.006249304
605	RSAD2	IL33	0.166391328	0.014815795
606	IFI27	IL32	0.246775456	0.000266964
607	IFI44L	IL32	0.126601551	0.064512819
608	IFI6	IL32	0.092440235	0.177899616
609	IFIT1	IL32	-0.046605477	0.497673498
610	IRF7	IL32	0.016525892	0.810056259
611	ISG15	IL32	0.119523448	0.081072693
612	MX1	IL32	0.063554109	0.354858273
613	OAS1	IL32	-0.00154547	0.98206836
614	OAS2	IL32	0.064422338	0.348309893
615	OAS3	IL32	-0.010349925	0.88035152
616	RSAD2	IL32	-0.042783293	0.533622938
617	IFI27	IL2RG	0.139499393	0.041477253
618	IFI44L	IL2RG	0.155514961	0.022874424
619	IFI6	IL2RG	0.181420189	0.007802035
620	IFIT1	IL2RG	0.10010373	0.144432214
621	IRF7	IL2RG	0.198125285	0.003611365
622	ISG15	IL2RG	0.231233668	0.000651618
623	MX1	IL2RG	0.212276918	0.001791251
624	OAS1	IL2RG	0.148255998	0.03015173
625	OAS2	IL2RG	0.240171437	0.00039283
626	OAS3	IL2RG	0.256135704	0.000151627
627	RSAD2	IL2RG	0.208276436	0.002193984
628	IFI27	IL2RB	-0.003057605	0.964532128
629	IFI44L	IL2RB	0.062449592	0.363299524
630	IFI6	IL2RB	0.094927363	0.166462313
631	IFIT1	IL2RB	0.022703284	0.741235406
632	IRF7	IL2RB	0.126349253	0.065051311
633	ISG15	IL2RB	0.057931293	0.399112859
634	MX1	IL2RB	0.14669543	0.03195139
635	OAS1	IL2RB	0.105533982	0.123782794
636	OAS2	IL2RB	0.112507	0.100712009
637	OAS3	IL2RB	0.138570317	0.042865698
638	RSAD2	IL2RB	0.101040883	0.140692677
639	IFI27	IL2RA	-0.033940544	0.621488639
640	IFI44L	IL2RA	-0.072207259	0.293034655
641	IFI6	IL2RA	-0.147165207	0.031400261
642	IFIT1	IL2RA	-0.13516861	0.048286575
643	IRF7	IL2RA	-0.089072733	0.194297095
644	ISG15	IL2RA	-0.126107793	0.065570115
645	MX1	IL2RA	-0.103025102	0.133019487
646	OAS1	IL2RA	-0.098862925	0.149499182
647	OAS2	IL2RA	-0.092703202	0.176663571
648	OAS3	IL2RA	-0.153552206	0.024674667
649	RSAD2	IL2RA	-0.141720019	0.038311181
650	IFI27	IL24	-0.19696687	0.003817094
651	IFI44L	IL24	-0.098432332	0.151288684
652	IFI6	IL24	0.057812524	0.40008184
653	IFIT1	IL24	0.035348915	0.607082704
654	IRF7	IL24	0.195667411	0.004060407
655	ISG15	IL24	0.063891344	0.352305663
656	MX1	IL24	0.098468692	0.151136951
657	OAS1	IL24	0.103551876	0.131037438
658	OAS2	IL24	0.115293486	0.092503946
659	OAS3	IL24	0.226537078	0.000843701
660	RSAD2	IL24	0.154288993	0.023985084
661	IFI27	IL23A	0.06280167	0.360595325
662	IFI44L	IL23A	-0.012822157	0.852067523
663	IFI6	IL23A	0.002574325	0.970135271
664	IFIT1	IL23A	0.019758244	0.77382644
665	IRF7	IL23A	0.038642939	0.573982061
666	ISG15	IL23A	0.026035288	0.704912907
667	MX1	IL23A	0.018914683	0.783237891
668	OAS1	IL23A	0.027307964	0.691208589
669	OAS2	IL23A	0.029984248	0.66272006
670	OAS3	IL23A	-0.035969986	0.600777291
671	RSAD2	IL23A	-0.031539154	0.646384996
672	IFI27	IL22RA2	-0.129474559	0.058634597
673	IFI44L	IL22RA2	0.06826137	0.320276904
674	IFI6	IL22RA2	0.016431486	0.811120921
675	IFIT1	IL22RA2	0.071374707	0.298649978
676	IRF7	IL22RA2	0.078833391	0.250858477
677	ISG15	IL22RA2	-0.00054162	0.993715279
678	MX1	IL22RA2	0.038008034	0.580295604
679	OAS1	IL22RA2	0.041664705	0.544384858
680	OAS2	IL22RA2	0.0667511	0.331125348
681	OAS3	IL22RA2	0.033583312	0.625166011
682	RSAD2	IL22RA2	0.07005752	0.307678815
683	IFI27	IL22RA1	0.170241774	0.012628778
684	IFI44L	IL22RA1	0.099430348	0.147165581
685	IFI6	IL22RA1	0.184120309	0.006917255
686	IFIT1	IL22RA1	0.204252131	0.002680669
687	IRF7	IL22RA1	0.361707111	5.16E-08
688	ISG15	IL22RA1	0.299097984	8.50E-06
689	MX1	IL22RA1	0.257117032	0.000142718
690	OAS1	IL22RA1	0.250749646	0.000210516
691	OAS2	IL22RA1	0.186867997	0.006109863
692	OAS3	IL22RA1	0.260005393	0.000119252
693	RSAD2	IL22RA1	0.195447599	0.004102921
694	IFI27	IL21R	-0.070634624	0.30370113
695	IFI44L	IL21R	0.036084398	0.599618938
696	IFI6	IL21R	0.116446912	0.089266411
697	IFIT1	IL21R	0.093989771	0.170707688
698	IRF7	IL21R	0.241129811	0.000371659
699	ISG15	IL21R	0.129337998	0.058903642
700	MX1	IL21R	0.181261012	0.007857205
701	OAS1	IL21R	0.179831183	0.008368549
702	OAS2	IL21R	0.189497142	0.005417309
703	OAS3	IL21R	0.24579103	0.000282976
704	RSAD2	IL21R	0.192531753	0.004706068
705	IFI27	IL20RB	0.181060348	0.007927249
706	IFI44L	IL20RB	0.046773669	0.496121517
707	IFI6	IL20RB	-0.010813814	0.875031628
708	IFIT1	IL20RB	0.054087238	0.431182143
709	IRF7	IL20RB	0.029217901	0.67083052
710	ISG15	IL20RB	0.102742997	0.134090368
711	MX1	IL20RB	-0.033875939	0.622152993
712	OAS1	IL20RB	0.018176207	0.79150291
713	OAS2	IL20RB	-0.057796066	0.400216228
714	OAS3	IL20RB	-0.014243607	0.835887922
715	RSAD2	IL20RB	-0.081326795	0.236134526
716	IFI27	IL20RA	-0.181054409	0.007929331
717	IFI44L	IL20RA	-0.008522802	0.901354965
718	IFI6	IL20RA	-0.010188417	0.882204968
719	IFIT1	IL20RA	0.066942905	0.329734663
720	IRF7	IL20RA	0.101407594	0.139249673
721	ISG15	IL20RA	-0.045571722	0.507268496
722	MX1	IL20RA	-0.000387847	0.995499569
723	OAS1	IL20RA	0.049900621	0.467740521
724	OAS2	IL20RA	-0.035391931	0.60664504
725	OAS3	IL20RA	0.051037514	0.457647679
726	RSAD2	IL20RA	0.006805606	0.921157733
727	IFI27	IL1RN	0.303281073	6.26E-06
728	IFI44L	IL1RN	0.270801215	5.98E-05
729	IFI6	IL1RN	0.406424315	6.43E-10
730	IFIT1	IL1RN	0.299016175	8.55E-06
731	IRF7	IL1RN	0.46885722	4.29E-13
732	ISG15	IL1RN	0.414452889	2.73E-10
733	MX1	IL1RN	0.444886309	8.49E-12
734	OAS1	IL1RN	0.391624261	2.95E-09
735	OAS2	IL1RN	0.452547939	3.35E-12
736	OAS3	IL1RN	0.413415729	3.05E-10
737	RSAD2	IL1RN	0.398074	1.53E-09
738	IFI27	IL1R2	0.010137377	0.882790841
739	IFI44L	IL1R2	0.008922555	0.896753273
740	IFI6	IL1R2	0.048671877	0.478785098
741	IFIT1	IL1R2	0.062503438	0.362885137
742	IRF7	IL1R2	0.135046599	0.048491174
743	ISG15	IL1R2	0.077069012	0.261654327
744	MX1	IL1R2	0.077435147	0.259388216
745	OAS1	IL1R2	0.112904729	0.099506355
746	OAS2	IL1R2	0.061411736	0.371344
747	OAS3	IL1R2	0.104797604	0.126440766
748	RSAD2	IL1R2	0.104310285	0.128223876
749	IFI27	IL1R1	-0.027949004	0.684343311
750	IFI44L	IL1R1	-0.071213681	0.299744228
751	IFI6	IL1R1	-0.05098944	0.458071985
752	IFIT1	IL1R1	-0.116454852	0.089244442
753	IRF7	IL1R1	-0.230183824	0.000690666
754	ISG15	IL1R1	-0.093628595	0.172364384
755	MX1	IL1R1	-0.147411581	0.031114474
756	OAS1	IL1R1	-0.196767965	0.003853464
757	OAS2	IL1R1	-0.091001228	0.184776881
758	OAS3	IL1R1	-0.091112188	0.184239731
759	RSAD2	IL1R1	-0.059660361	0.385165511
760	IFI27	IL1F10	-0.009045338	0.895340563
761	IFI44L	IL1F10	0.125790635	0.066256704
762	IFI6	IL1F10	0.195155603	0.004160015
763	IFIT1	IL1F10	0.184974	0.006656765
764	IRF7	IL1F10	0.092602685	0.177135288
765	ISG15	IL1F10	0.273374127	5.05E-05
766	MX1	IL1F10	0.162539455	0.017328276
767	OAS1	IL1F10	0.077248614	0.260541028
768	OAS2	IL1F10	0.158806956	0.020108954
769	OAS3	IL1F10	0.157314836	0.021324315
770	RSAD2	IL1F10	0.307591088	4.54E-06
771	IFI27	IL1A	-0.11314798	0.098774628
772	IFI44L	IL1A	-0.041484989	0.546123845
773	IFI6	IL1A	0.102442492	0.135238371
774	IFIT1	IL1A	0.025943069	0.705909707
775	IRF7	IL1A	0.159842323	0.019301321
776	ISG15	IL1A	0.100721236	0.141959771
777	MX1	IL1A	0.082264259	0.230758848
778	OAS1	IL1A	0.089441177	0.192451145
779	OAS2	IL1A	0.136525362	0.04605959
780	OAS3	IL1A	0.172104404	0.011676614
781	RSAD2	IL1A	0.152017152	0.026166312
782	IFI27	IL18R1	0.047418369	0.49019642
783	IFI44L	IL18R1	0.188665106	0.005628459
784	IFI6	IL18R1	0.062388935	0.363766676
785	IFIT1	IL18R1	0.156291219	0.022194354
786	IRF7	IL18R1	0.13368206	0.050828994
787	ISG15	IL18R1	0.149755856	0.028504314
788	MX1	IL18R1	0.133708594	0.050782657
789	OAS1	IL18R1	0.084423612	0.218706581
790	OAS2	IL18R1	0.106915976	0.118911572
791	OAS3	IL18R1	0.169566357	0.01299054
792	RSAD2	IL18R1	0.157320317	0.021319736
793	IFI27	IL18	-0.046071732	0.50261554
794	IFI44L	IL18	0.051725954	0.4515955
795	IFI6	IL18	-0.077117685	0.261352296
796	IFIT1	IL18	-0.075278363	0.272932587
797	IRF7	IL18	-0.236677796	0.000479846
798	ISG15	IL18	-0.114664142	0.094309522
799	MX1	IL18	-0.151750406	0.026433254
800	OAS1	IL18	-0.096000519	0.161700417
801	OAS2	IL18	-0.09205268	0.179732911
802	OAS3	IL18	-0.163942194	0.016373347
803	RSAD2	IL18	-0.158405382	0.020429992
804	IFI27	IL17RA	-0.050105968	0.465908528
805	IFI44L	IL17RA	-0.117062119	0.08757702
806	IFI6	IL17RA	-0.119637728	0.08078042
807	IFIT1	IL17RA	-0.130669456	0.056323437
808	IRF7	IL17RA	0.107702832	0.116205503
809	ISG15	IL17RA	-0.11880745	0.082923317
810	MX1	IL17RA	0.031579988	0.645958237
811	OAS1	IL17RA	0.022349312	0.74512961
812	OAS2	IL17RA	-0.061042886	0.374229201
813	OAS3	IL17RA	-0.001320032	0.984683702
814	RSAD2	IL17RA	-0.145823435	0.032996226
815	IFI27	IL17D	-0.197134801	0.003786629
816	IFI44L	IL17D	-0.237794163	0.00045027
817	IFI6	IL17D	-0.32206744	1.49E-06
818	IFIT1	IL17D	-0.300580826	7.63E-06
819	IRF7	IL17D	-0.401498264	1.08E-09
820	ISG15	IL17D	-0.38370503	6.48E-09
821	MX1	IL17D	-0.367114697	3.14E-08
822	OAS1	IL17D	-0.301855809	6.95E-06
823	OAS2	IL17D	-0.392113698	2.81E-09
824	OAS3	IL17D	-0.404284148	8.06E-10
825	RSAD2	IL17D	-0.341184837	3.12E-07
826	IFI27	IL16	-0.088166426	0.198892626
827	IFI44L	IL16	-0.087401459	0.202832456
828	IFI6	IL16	-0.172533329	0.011466523
829	IFIT1	IL16	-0.100876429	0.141343495
830	IRF7	IL16	-0.030789732	0.654237537
831	ISG15	IL16	-0.12383541	0.07062036
832	MX1	IL16	-0.070267171	0.306229856
833	OAS1	IL16	-0.079705969	0.245635052
834	OAS2	IL16	-0.169221808	0.013178567
835	OAS3	IL16	-0.07404763	0.280873019
836	RSAD2	IL16	-0.120109138	0.07958375
837	IFI27	IL15RA	-0.03256483	0.635701047
838	IFI44L	IL15RA	0.162133869	0.017613269
839	IFI6	IL15RA	0.168024998	0.013850381
840	IFIT1	IL15RA	0.240539359	0.000384573
841	IRF7	IL15RA	0.301452357	7.16E-06
842	ISG15	IL15RA	0.138583633	0.042845525
843	MX1	IL15RA	0.270044816	6.28E-05
844	OAS1	IL15RA	0.236971489	0.000471896
845	OAS2	IL15RA	0.216531911	0.00143791
846	OAS3	IL15RA	0.243776879	0.000318559
847	RSAD2	IL15RA	0.249074681	0.000232793
848	IFI27	IL15	-0.069841124	0.309179111
849	IFI44L	IL15	0.109950539	0.108739673
850	IFI6	IL15	-0.026221742	0.702899068
851	IFIT1	IL15	0.003016891	0.965004098
852	IRF7	IL15	-0.064090166	0.350806148
853	ISG15	IL15	-0.075310014	0.272730413
854	MX1	IL15	0.041743256	0.543625638
855	OAS1	IL15	-0.009734781	0.887414247
856	OAS2	IL15	-0.011489619	0.86729157
857	OAS3	IL15	-0.009502266	0.890086197
858	RSAD2	IL15	0.006516745	0.924494002
859	IFI27	IL13RA2	-0.035103714	0.609580149
860	IFI44L	IL13RA2	-0.00935873	0.891736254
861	IFI6	IL13RA2	0.016693161	0.808170741
862	IFIT1	IL13RA2	-0.024813136	0.718163363
863	IRF7	IL13RA2	-0.029017073	0.672962297
864	ISG15	IL13RA2	-0.03061815	0.656040799
865	MX1	IL13RA2	-0.066397119	0.333701776
866	OAS1	IL13RA2	-0.035432681	0.606230553
867	OAS2	IL13RA2	0.012902324	0.851153309
868	OAS3	IL13RA2	-0.043887878	0.523101508
869	RSAD2	IL13RA2	0.030769857	0.654446313
870	IFI27	IL13RA1	0.150711971	0.027494821
871	IFI44L	IL13RA1	0.158028092	0.02073565
872	IFI6	IL13RA1	0.117313165	0.086895035
873	IFIT1	IL13RA1	0.098222699	0.152165739
874	IRF7	IL13RA1	0.152273349	0.025912107
875	ISG15	IL13RA1	0.163559706	0.016629066
876	MX1	IL13RA1	0.194183023	0.004355383
877	OAS1	IL13RA1	0.162913134	0.017069267
878	OAS2	IL13RA1	0.218699832	0.001283562
879	OAS3	IL13RA1	0.167434076	0.014193023
880	RSAD2	IL13RA1	0.204435049	0.002656579
881	IFI27	IL12RB2	0.249827577	0.000222521
882	IFI44L	IL12RB2	0.300861726	7.48E-06
883	IFI6	IL12RB2	0.220856038	0.001145251
884	IFIT1	IL12RB2	0.183708824	0.00704603
885	IRF7	IL12RB2	0.163221967	0.016857756
886	ISG15	IL12RB2	0.246906823	0.000264893
887	MX1	IL12RB2	0.275855352	4.29E-05
888	OAS1	IL12RB2	0.175639016	0.010042209
889	OAS2	IL12RB2	0.293666183	1.26E-05
890	OAS3	IL12RB2	0.217340007	0.001378493
891	RSAD2	IL12RB2	0.218981409	0.00126467
892	IFI27	IL12RB1	-0.06534941	0.341402474
893	IFI44L	IL12RB1	0.076699459	0.263955327
894	IFI6	IL12RB1	0.23134316	0.000647665
895	IFIT1	IL12RB1	0.198389906	0.003565798
896	IRF7	IL12RB1	0.231277056	0.000650048
897	ISG15	IL12RB1	0.258821431	0.000128396
898	MX1	IL12RB1	0.199297177	0.003413484
899	OAS1	IL12RB1	0.156757471	0.021794326
900	OAS2	IL12RB1	0.211949513	0.001821479
901	OAS3	IL12RB1	0.362905599	4.62E-08
902	RSAD2	IL12RB1	0.330537197	7.55E-07
903	IFI27	IL11RA	-0.151865215	0.026318076
904	IFI44L	IL11RA	-0.141243921	0.038972233
905	IFI6	IL11RA	-0.294153358	1.21E-05
906	IFIT1	IL11RA	-0.197389464	0.003740849
907	IRF7	IL11RA	-0.132407218	0.053097103
908	ISG15	IL11RA	-0.320401332	1.70E-06
909	MX1	IL11RA	-0.213154017	0.001712512
910	OAS1	IL11RA	-0.160769931	0.018601801
911	OAS2	IL11RA	-0.340351074	3.34E-07
912	OAS3	IL11RA	-0.252625627	0.000187932
913	RSAD2	IL11RA	-0.387295069	4.55E-09
914	IFI27	IL11	-0.053579424	0.435526804
915	IFI44L	IL11	-0.069837389	0.309205051
916	IFI6	IL11	-0.009018865	0.895645132
917	IFIT1	IL11	-0.008602147	0.900441326
918	IRF7	IL11	0.084786106	0.216728187
919	ISG15	IL11	-0.029509667	0.667738125
920	MX1	IL11	0.009701157	0.887800559
921	OAS1	IL11	0.03566931	0.603826233
922	OAS2	IL11	-0.012435014	0.856485204
923	OAS3	IL11	-0.078519427	0.252756628
924	RSAD2	IL11	-0.017137465	0.803167797
925	IFI27	IL10RB	0.01499088	0.827409224
926	IFI44L	IL10RB	0.157298673	0.02133782
927	IFI6	IL10RB	-0.005652211	0.934486794
928	IFIT1	IL10RB	0.064896831	0.344763602
929	IRF7	IL10RB	-0.188136187	0.005766488
930	ISG15	IL10RB	0.072069273	0.293960433
931	MX1	IL10RB	-0.032720479	0.634086217
932	OAS1	IL10RB	-0.007145357	0.917235465
933	OAS2	IL10RB	0.071225822	0.299661633
934	OAS3	IL10RB	-0.089314334	0.193085197
935	RSAD2	IL10RB	0.132966419	0.052092081
936	IFI27	IL10RA	-0.073438396	0.284860733
937	IFI44L	IL10RA	-0.086121247	0.209551699
938	IFI6	IL10RA	-0.007174782	0.916895869
939	IFIT1	IL10RA	-0.05654907	0.410476499
940	IRF7	IL10RA	0.026469799	0.700223074
941	ISG15	IL10RA	-0.042093561	0.540246209
942	MX1	IL10RA	0.013582867	0.843400624
943	OAS1	IL10RA	-0.032254739	0.638923314
944	OAS2	IL10RA	-0.024926546	0.716930152
945	OAS3	IL10RA	0.038158581	0.578795634
946	RSAD2	IL10RA	0.010238713	0.881627715
947	IFI27	IFNLR1	-0.087679752	0.201392677
948	IFI44L	IFNLR1	0.186571811	0.006192647
949	IFI6	IFNLR1	0.115559501	0.091749086
950	IFIT1	IFNLR1	0.163013126	0.017000533
951	IRF7	IFNLR1	0.111955754	0.102402104
952	ISG15	IFNLR1	0.117320706	0.086874617
953	MX1	IFNLR1	0.155088908	0.023255268
954	OAS1	IFNLR1	0.133826205	0.050577689
955	OAS2	IFNLR1	0.177773436	0.009156318
956	OAS3	IFNLR1	0.171631913	0.011911961
957	RSAD2	IFNLR1	0.224945867	0.000919793
958	IFI27	IFNL1	0.002652593	0.969227731
959	IFI44L	IFNL1	-0.083331075	0.224747167
960	IFI6	IFNL1	-0.010345789	0.880398974
961	IFIT1	IFNL1	-0.018202538	0.791207807
962	IRF7	IFNL1	0.007336428	0.915030509
963	ISG15	IFNL1	-0.025389557	0.71190308
964	MX1	IFNL1	-0.037538503	0.584985353
965	OAS1	IFNL1	0.060512875	0.378399058
966	OAS2	IFNL1	-0.042609142	0.5352914
967	OAS3	IFNL1	-0.076637188	0.264344415
968	RSAD2	IFNL1	-0.045642433	0.50660912
969	IFI27	IFNGR2	0.220786512	0.001149488
970	IFI44L	IFNGR2	0.227265255	0.000810851
971	IFI6	IFNGR2	0.297014879	9.89E-06
972	IFIT1	IFNGR2	0.123340563	0.071761101
973	IRF7	IFNGR2	0.103323005	0.131895781
974	ISG15	IFNGR2	0.242428771	0.000344652
975	MX1	IFNGR2	0.205584621	0.002509628
976	OAS1	IFNGR2	0.086116345	0.209577735
977	OAS2	IFNGR2	0.284618932	2.37E-05
978	OAS3	IFNGR2	0.225850463	0.000875794
979	RSAD2	IFNGR2	0.222103225	0.001071632
980	IFI27	IFNGR1	0.167896083	0.013924507
981	IFI44L	IFNGR1	0.332636567	6.36E-07
982	IFI6	IFNGR1	0.294241677	1.21E-05
983	IFIT1	IFNGR1	0.31804965	2.04E-06
984	IRF7	IFNGR1	0.281785199	2.88E-05
985	ISG15	IFNGR1	0.255246932	0.000160143
986	MX1	IFNGR1	0.332835635	6.25E-07
987	OAS1	IFNGR1	0.255634082	0.00015638
988	OAS2	IFNGR1	0.326738662	1.03E-06
989	OAS3	IFNGR1	0.316344286	2.33E-06
990	RSAD2	IFNGR1	0.329568563	8.16E-07
991	IFI27	IFNAR2	-0.102976144	0.13320486
992	IFI44L	IFNAR2	-0.17086644	0.012302111
993	IFI6	IFNAR2	-0.064957671	0.344310551
994	IFIT1	IFNAR2	-0.138460836	0.04303185
995	IRF7	IFNAR2	-0.061943278	0.367210367
996	ISG15	IFNAR2	-0.071726504	0.296268566
997	MX1	IFNAR2	-0.089191065	0.193702833
998	OAS1	IFNAR2	-0.108945955	0.112028493
999	OAS2	IFNAR2	-0.060530615	0.378259024
1000	OAS3	IFNAR2	-0.01544556	0.822260043
1001	RSAD2	IFNAR2	-0.071742123	0.296163127
1002	IFI27	IFNAR1	0.144770701	0.034296189
1003	IFI44L	IFNAR1	0.125383401	0.067146903
1004	IFI6	IFNAR1	0.149558844	0.028716219
1005	IFIT1	IFNAR1	0.085013861	0.21549172
1006	IRF7	IFNAR1	0.119314066	0.0816104
1007	ISG15	IFNAR1	0.118325314	0.084188524
1008	MX1	IFNAR1	0.11418541	0.095701694
1009	OAS1	IFNAR1	0.11048607	0.107017699
1010	OAS2	IFNAR1	0.208439602	0.002176066
1011	OAS3	IFNAR1	0.199752871	0.003339222
1012	RSAD2	IFNAR1	0.113861098	0.096654051
1013	IFI27	HGF	-0.108901384	0.112176197
1014	IFI44L	HGF	-0.061194403	0.373042344
1015	IFI6	HGF	0.062922699	0.359668645
1016	IFIT1	HGF	-0.003912716	0.954622402
1017	IRF7	HGF	0.070744794	0.302945656
1018	ISG15	HGF	-0.050358266	0.463663088
1019	MX1	HGF	0.00887874	0.89725748
1020	OAS1	HGF	0.045437601	0.508520398
1021	OAS2	HGF	0.041481834	0.546154399
1022	OAS3	HGF	-0.029146536	0.671587756
1023	RSAD2	HGF	0.033340705	0.627668722
1024	IFI27	FLT3LG	-0.040770593	0.553063441
1025	IFI44L	FLT3LG	-0.021180305	0.758035913
1026	IFI6	FLT3LG	-0.118157928	0.084631384
1027	IFIT1	FLT3LG	-0.068601777	0.31786395
1028	IRF7	FLT3LG	0.083799439	0.222143267
1029	ISG15	FLT3LG	-0.159393872	0.019647611
1030	MX1	FLT3LG	0.019602549	0.775561064
1031	OAS1	FLT3LG	0.052026922	0.448963832
1032	OAS2	FLT3LG	-0.084630628	0.217575172
1033	OAS3	FLT3LG	-0.039436411	0.566137421
1034	RSAD2	FLT3LG	-0.166111817	0.014986741
1035	IFI27	FLT3	-0.049411426	0.472120777
1036	IFI44L	FLT3	-0.000943773	0.989049103
1037	IFI6	FLT3	-0.015577277	0.820769767
1038	IFIT1	FLT3	-0.018927479	0.783094883
1039	IRF7	FLT3	0.011251784	0.870014123
1040	ISG15	FLT3	-0.032958285	0.631622372
1041	MX1	FLT3	0.00463612	0.946244376
1042	OAS1	FLT3	-0.043017124	0.53138681
1043	OAS2	FLT3	-0.043661843	0.525245911
1044	OAS3	FLT3	-0.038203546	0.578347983
1045	RSAD2	FLT3	-0.006586551	0.923687644
1046	IFI27	FGF2	-0.143083477	0.036470198
1047	IFI44L	FGF2	-0.190865141	0.005085544
1048	IFI6	FGF2	-0.243185438	0.000329771
1049	IFIT1	FGF2	-0.302144581	6.80E-06
1050	IRF7	FGF2	-0.387622992	4.40E-09
1051	ISG15	FGF2	-0.355120366	9.32E-08
1052	MX1	FGF2	-0.347063456	1.89E-07
1053	OAS1	FGF2	-0.344002488	2.45E-07
1054	OAS2	FGF2	-0.294117698	1.22E-05
1055	OAS3	FGF2	-0.390465619	3.32E-09
1056	RSAD2	FGF2	-0.363255421	4.48E-08
1057	IFI27	FGF1	-0.091966069	0.180144518
1058	IFI44L	FGF1	-0.1902998	0.005220373
1059	IFI6	FGF1	-0.300359292	7.76E-06
1060	IFIT1	FGF1	-0.318558373	1.96E-06
1061	IRF7	FGF1	-0.308463097	4.25E-06
1062	ISG15	FGF1	-0.370581684	2.27E-08
1063	MX1	FGF1	-0.306999791	4.75E-06
1064	OAS1	FGF1	-0.244494417	0.000305431
1065	OAS2	FGF1	-0.32707959	9.98E-07
1066	OAS3	FGF1	-0.438777256	1.75E-11
1067	RSAD2	FGF1	-0.41680855	2.11E-10
1068	IFI27	FASLG	0.076624297	0.26442501
1069	IFI44L	FASLG	-0.006991161	0.919015352
1070	IFI6	FASLG	-0.054660456	0.426308032
1071	IFIT1	FASLG	-0.059668624	0.385099578
1072	IRF7	FASLG	-0.033322204	0.627859753
1073	ISG15	FASLG	-0.029080227	0.672291638
1074	MX1	FASLG	-0.037095546	0.589425632
1075	OAS1	FASLG	-0.001879385	0.978194903
1076	OAS2	FASLG	-0.028733448	0.675977406
1077	OAS3	FASLG	-0.072031981	0.294210963
1078	RSAD2	FASLG	-0.088970607	0.194811033
1079	IFI27	FAS	-0.134401238	0.049585428
1080	IFI44L	FAS	-0.013778032	0.841180069
1081	IFI6	FAS	-0.118820985	0.08288802
1082	IFIT1	FAS	-0.040561377	0.555103853
1083	IRF7	FAS	-0.132635363	0.052685145
1084	ISG15	FAS	-0.141786185	0.038220065
1085	MX1	FAS	-0.069487357	0.311642135
1086	OAS1	FAS	-0.101225852	0.139963405
1087	OAS2	FAS	-0.039016552	0.570281982
1088	OAS3	FAS	-0.076334729	0.266239851
1089	RSAD2	FAS	-0.011288791	0.869590392
1090	IFI27	EPOR	-0.106954239	0.118778857
1091	IFI44L	EPOR	-0.149802907	0.028453906
1092	IFI6	EPOR	-0.17974245	0.008401235
1093	IFIT1	EPOR	-0.120069314	0.079684287
1094	IRF7	EPOR	-0.040610765	0.554621859
1095	ISG15	EPOR	-0.198756869	0.003503467
1096	MX1	EPOR	-0.137936229	0.043835533
1097	OAS1	EPOR	-0.018855118	0.783903655
1098	OAS2	EPOR	-0.130744731	0.056180399
1099	OAS3	EPOR	-0.18631964	0.006263916
1100	RSAD2	EPOR	-0.175934372	0.009915268
1101	IFI27	EPO	-0.030419493	0.658131085
1102	IFI44L	EPO	-0.193978929	0.004397414
1103	IFI6	EPO	-0.081635771	0.234353138
1104	IFIT1	EPO	-0.141541977	0.038557272
1105	IRF7	EPO	-0.078940601	0.250212583
1106	ISG15	EPO	-0.095948836	0.161927382
1107	MX1	EPO	-0.086381382	0.208173577
1108	OAS1	EPO	-0.097397575	0.155655227
1109	OAS2	EPO	-0.145261101	0.033685312
1110	OAS3	EPO	-0.155593759	0.02280458
1111	RSAD2	EPO	-0.125497712	0.066896042
1112	IFI27	EGFR	-0.088632397	0.196520109
1113	IFI44L	EGFR	-0.099658663	0.146234448
1114	IFI6	EGFR	-0.108698929	0.112849024
1115	IFIT1	EGFR	-0.119374078	0.081455993
1116	IRF7	EGFR	-0.035739857	0.603110242
1117	ISG15	EGFR	-0.074940048	0.27509997
1118	MX1	EGFR	-0.045180302	0.510926545
1119	OAS1	EGFR	-0.107569694	0.116659968
1120	OAS2	EGFR	-0.108551867	0.113339741
1121	OAS3	EGFR	0.007393692	0.914369817
1122	RSAD2	EGFR	-0.126764354	0.064167283
1123	IFI27	EGF	0.060216236	0.380745212
1124	IFI44L	EGF	-0.090165667	0.188858758
1125	IFI6	EGF	-0.187329583	0.005982824
1126	IFIT1	EGF	-0.185107315	0.006616886
1127	IRF7	EGF	-0.180367245	0.008173475
1128	ISG15	EGF	-0.240845064	0.000377836
1129	MX1	EGF	-0.156509111	0.022006628
1130	OAS1	EGF	-0.103486526	0.131282082
1131	OAS2	EGF	-0.183369725	0.007153754
1132	OAS3	EGF	-0.305406102	5.35E-06
1133	RSAD2	EGF	-0.284598889	2.37E-05
1134	IFI27	CXCR6	0.123849485	0.07058813
1135	IFI44L	CXCR6	0.239253355	0.000414155
1136	IFI6	CXCR6	0.302447959	6.65E-06
1137	IFIT1	CXCR6	0.285288421	2.26E-05
1138	IRF7	CXCR6	0.300145234	7.88E-06
1139	ISG15	CXCR6	0.350691002	1.38E-07
1140	MX1	CXCR6	0.318660715	1.95E-06
1141	OAS1	CXCR6	0.277965821	3.72E-05
1142	OAS2	CXCR6	0.341063611	3.15E-07
1143	OAS3	CXCR6	0.382796225	7.08E-09
1144	RSAD2	CXCR6	0.374560203	1.56E-08
1145	IFI27	CXCR4	0.27558787	4.36E-05
1146	IFI44L	CXCR4	0.197118081	0.003789653
1147	IFI6	CXCR4	0.142369273	0.037424982
1148	IFIT1	CXCR4	0.109418342	0.110472413
1149	IRF7	CXCR4	0.09564797	0.163253379
1150	ISG15	CXCR4	0.068503604	0.31855863
1151	MX1	CXCR4	0.184563741	0.006780835
1152	OAS1	CXCR4	0.121632353	0.075814598
1153	OAS2	CXCR4	0.150233539	0.02799607
1154	OAS3	CXCR4	0.035218387	0.608411609
1155	RSAD2	CXCR4	0.070520881	0.304482405
1156	IFI27	CXCR3	0.076875537	0.262857263
1157	IFI44L	CXCR3	-0.063062851	0.35859741
1158	IFI6	CXCR3	-0.001619099	0.981214211
1159	IFIT1	CXCR3	-0.108109062	0.114827373
1160	IRF7	CXCR3	-0.036104183	0.599418727
1161	ISG15	CXCR3	-0.043135217	0.530259283
1162	MX1	CXCR3	-0.029096362	0.672120329
1163	OAS1	CXCR3	-0.02203793	0.748560618
1164	OAS2	CXCR3	-0.030954153	0.65251142
1165	OAS3	CXCR3	-0.084594293	0.217773451
1166	RSAD2	CXCR3	-0.131614403	0.054549508
1167	IFI27	CXCR2	0.315756986	2.44E-06
1168	IFI44L	CXCR2	0.420944435	1.34E-10
1169	IFI6	CXCR2	0.507789275	1.99E-15
1170	IFIT1	CXCR2	0.499921407	6.23E-15
1171	IRF7	CXCR2	0.579270586	1.42E-20
1172	ISG15	CXCR2	0.57019136	7.52E-20
1173	MX1	CXCR2	0.553004394	1.54E-18
1174	OAS1	CXCR2	0.45937181	1.44E-12
1175	OAS2	CXCR2	0.549771379	2.67E-18
1176	OAS3	CXCR2	0.623978416	1.71E-24
1177	RSAD2	CXCR2	0.569700087	8.22E-20
1178	IFI27	CXCL9	0.1043539	0.128063502
1179	IFI44L	CXCL9	0.210950247	0.001916641
1180	IFI6	CXCL9	0.186709062	0.006154161
1181	IFIT1	CXCL9	0.175755217	0.009992097
1182	IRF7	CXCL9	0.156687751	0.021853744
1183	ISG15	CXCL9	0.195160076	0.004159135
1184	MX1	CXCL9	0.250158642	0.000218139
1185	OAS1	CXCL9	0.196949917	0.003820182
1186	OAS2	CXCL9	0.261045279	0.000111727
1187	OAS3	CXCL9	0.277617723	3.81E-05
1188	RSAD2	CXCL9	0.251326535	0.000203315
1189	IFI27	CXCL8	0.144865903	0.034176868
1190	IFI44L	CXCL8	0.262088364	0.000104627
1191	IFI6	CXCL8	0.413664615	2.97E-10
1192	IFIT1	CXCL8	0.390892667	3.18E-09
1193	IRF7	CXCL8	0.429218769	5.29E-11
1194	ISG15	CXCL8	0.431373455	4.13E-11
1195	MX1	CXCL8	0.43582983	2.47E-11
1196	OAS1	CXCL8	0.297267121	9.71E-06
1197	OAS2	CXCL8	0.450765584	4.17E-12
1198	OAS3	CXCL8	0.498558309	7.58E-15
1199	RSAD2	CXCL8	0.515437831	6.38E-16
1200	IFI27	CXCL5	-0.179887318	0.00834793
1201	IFI44L	CXCL5	0.04838736	0.481362496
1202	IFI6	CXCL5	0.065930969	0.337114158
1203	IFIT1	CXCL5	0.032489472	0.636483491
1204	IRF7	CXCL5	0.077486422	0.259071939
1205	ISG15	CXCL5	0.01678474	0.807138903
1206	MX1	CXCL5	0.073735445	0.282911687
1207	OAS1	CXCL5	0.060109431	0.381592107
1208	OAS2	CXCL5	0.114315356	0.095322201
1209	OAS3	CXCL5	0.077533174	0.258783796
1210	RSAD2	CXCL5	0.131617928	0.054542978
1211	IFI27	CXCL3	-0.121033911	0.077277806
1212	IFI44L	CXCL3	0.125242607	0.067456938
1213	IFI6	CXCL3	0.050389429	0.463386156
1214	IFIT1	CXCL3	0.027395291	0.690271856
1215	IRF7	CXCL3	-0.016175722	0.814007021
1216	ISG15	CXCL3	0.042809868	0.533368556
1217	MX1	CXCL3	0.052390937	0.445792454
1218	OAS1	CXCL3	-0.024800829	0.718297225
1219	OAS2	CXCL3	0.101044781	0.140677276
1220	OAS3	CXCL3	0.050104864	0.465918363
1221	RSAD2	CXCL3	0.11299402	0.099237259
1222	IFI27	CXCL2	-0.041237845	0.548519734
1223	IFI44L	CXCL2	0.228947975	0.000739396
1224	IFI6	CXCL2	0.201178872	0.003116176
1225	IFIT1	CXCL2	0.241472344	0.000364352
1226	IRF7	CXCL2	0.306990998	4.75E-06
1227	ISG15	CXCL2	0.236856648	0.00047499
1228	MX1	CXCL2	0.320040813	1.75E-06
1229	OAS1	CXCL2	0.228283036	0.000766908
1230	OAS2	CXCL2	0.322147235	1.48E-06
1231	OAS3	CXCL2	0.358989735	6.59E-08
1232	RSAD2	CXCL2	0.371864885	2.02E-08
1233	IFI27	CXCL17	0.074515456	0.277836546
1234	IFI44L	CXCL17	0.212384347	0.001781432
1235	IFI6	CXCL17	0.401641998	1.06E-09
1236	IFIT1	CXCL17	0.327572556	9.59E-07
1237	IRF7	CXCL17	0.339774496	3.51E-07
1238	ISG15	CXCL17	0.427829041	6.19E-11
1239	MX1	CXCL17	0.348140405	1.72E-07
1240	OAS1	CXCL17	0.251451502	0.000201786
1241	OAS2	CXCL17	0.368521044	2.76E-08
1242	OAS3	CXCL17	0.416795673	2.11E-10
1243	RSAD2	CXCL17	0.448438921	5.54E-12
1244	IFI27	CXCL16	0.400527387	1.19E-09
1245	IFI44L	CXCL16	0.347822512	1.77E-07
1246	IFI6	CXCL16	0.323820589	1.30E-06
1247	IFIT1	CXCL16	0.178498427	0.008871572
1248	IRF7	CXCL16	0.294551031	1.18E-05
1249	ISG15	CXCL16	0.32967427	8.09E-07
1250	MX1	CXCL16	0.363324063	4.45E-08
1251	OAS1	CXCL16	0.295933188	1.07E-05
1252	OAS2	CXCL16	0.373496127	1.73E-08
1253	OAS3	CXCL16	0.31951315	1.82E-06
1254	RSAD2	CXCL16	0.259450165	0.000123461
1255	IFI27	CXCL14	-0.285548058	2.22E-05
1256	IFI44L	CXCL14	-0.125160104	0.067639155
1257	IFI6	CXCL14	-0.237251296	0.000464434
1258	IFIT1	CXCL14	-0.143902455	0.035400793
1259	IRF7	CXCL14	-0.207235185	0.002311528
1260	ISG15	CXCL14	-0.28551126	2.23E-05
1261	MX1	CXCL14	-0.222567757	0.001045341
1262	OAS1	CXCL14	-0.190074869	0.005274903
1263	OAS2	CXCL14	-0.233267984	0.000581692
1264	OAS3	CXCL14	-0.215792014	0.001494358
1265	RSAD2	CXCL14	-0.219634053	0.001221857
1266	IFI27	CXCL13	0.044018378	0.521865489
1267	IFI44L	CXCL13	0.231604422	0.000638322
1268	IFI6	CXCL13	0.234198783	0.00055207
1269	IFIT1	CXCL13	0.236765404	0.000477462
1270	IRF7	CXCL13	0.250086125	0.000219092
1271	ISG15	CXCL13	0.235753618	0.000505681
1272	MX1	CXCL13	0.288145993	1.85E-05
1273	OAS1	CXCL13	0.171713623	0.011870965
1274	OAS2	CXCL13	0.279862397	3.28E-05
1275	OAS3	CXCL13	0.352316597	1.19E-07
1276	RSAD2	CXCL13	0.256053392	0.000152398
1277	IFI27	CXCL12	-0.115229544	0.092686127
1278	IFI44L	CXCL12	-0.053234438	0.438492612
1279	IFI6	CXCL12	-0.1096472	0.109724655
1280	IFIT1	CXCL12	-0.16224962	0.017531521
1281	IRF7	CXCL12	-0.359251975	6.44E-08
1282	ISG15	CXCL12	-0.170421828	0.012533846
1283	MX1	CXCL12	-0.220562851	0.001163218
1284	OAS1	CXCL12	-0.248082643	0.000247004
1285	OAS2	CXCL12	-0.157996804	0.020761174
1286	OAS3	CXCL12	-0.239685193	0.000403994
1287	RSAD2	CXCL12	-0.170462728	0.01251237
1288	IFI27	CXCL11	0.07535895	0.272418025
1289	IFI44L	CXCL11	0.248117733	0.000246488
1290	IFI6	CXCL11	0.204178825	0.002690378
1291	IFIT1	CXCL11	0.182050121	0.007587066
1292	IRF7	CXCL11	0.139976421	0.040779181
1293	ISG15	CXCL11	0.178159072	0.009003864
1294	MX1	CXCL11	0.240232352	0.000391452
1295	OAS1	CXCL11	0.193507696	0.004495858
1296	OAS2	CXCL11	0.249154101	0.000231689
1297	OAS3	CXCL11	0.230706798	0.000670952
1298	RSAD2	CXCL11	0.216530587	0.001438009
1299	IFI27	CXCL10	0.258563925	0.00013047
1300	IFI44L	CXCL10	0.364394062	4.04E-08
1301	IFI6	CXCL10	0.40594035	6.77E-10
1302	IFIT1	CXCL10	0.40537342	7.19E-10
1303	IRF7	CXCL10	0.399929613	1.27E-09
1304	ISG15	CXCL10	0.406287475	6.53E-10
1305	MX1	CXCL10	0.451893424	3.63E-12
1306	OAS1	CXCL10	0.4177479	1.90E-10
1307	OAS2	CXCL10	0.493417725	1.57E-14
1308	OAS3	CXCL10	0.482741593	6.82E-14
1309	RSAD2	CXCL10	0.468498359	4.49E-13
1310	IFI27	CX3CR1	0.003688633	0.957218645
1311	IFI44L	CX3CR1	0.157662598	0.021035518
1312	IFI6	CX3CR1	0.098104858	0.152660441
1313	IFIT1	CX3CR1	0.101204194	0.140048645
1314	IRF7	CX3CR1	0.006996065	0.918958739
1315	ISG15	CX3CR1	0.030811786	0.654005902
1316	MX1	CX3CR1	0.113660537	0.097246766
1317	OAS1	CX3CR1	0.102702036	0.134246409
1318	OAS2	CX3CR1	0.120424321	0.078791674
1319	OAS3	CX3CR1	0.053308774	0.437852585
1320	RSAD2	CX3CR1	0.127709814	0.062190495
1321	IFI27	CX3CL1	0.056977667	0.406932635
1322	IFI44L	CX3CL1	0.015783565	0.818437083
1323	IFI6	CX3CL1	-0.169240042	0.013168557
1324	IFIT1	CX3CL1	-0.116388721	0.089427547
1325	IRF7	CX3CL1	-0.087576043	0.201928356
1326	ISG15	CX3CL1	-0.080440805	0.241295308
1327	MX1	CX3CL1	-0.043547792	0.526329609
1328	OAS1	CX3CL1	-0.086824823	0.205839414
1329	OAS2	CX3CL1	-0.139442433	0.041561274
1330	OAS3	CX3CL1	-0.157763817	0.0209521
1331	RSAD2	CX3CL1	-0.22360835	0.000988584
1332	IFI27	CSF2RB	0.024123913	0.725673426
1333	IFI44L	CSF2RB	0.227742908	0.000789947
1334	IFI6	CSF2RB	0.152168736	0.026015649
1335	IFIT1	CSF2RB	0.130301701	0.057026585
1336	IRF7	CSF2RB	0.180273594	0.008207261
1337	ISG15	CSF2RB	0.065936898	0.337070617
1338	MX1	CSF2RB	0.213611467	0.001672712
1339	OAS1	CSF2RB	0.188952286	0.005554761
1340	OAS2	CSF2RB	0.246783601	0.000266835
1341	OAS3	CSF2RB	0.178906683	0.008714707
1342	RSAD2	CSF2RB	0.193948931	0.004403623
1343	IFI27	CSF2RA	0.068983452	0.315172576
1344	IFI44L	CSF2RA	0.074645993	0.276993261
1345	IFI6	CSF2RA	0.092790677	0.176253817
1346	IFIT1	CSF2RA	0.093116346	0.174734487
1347	IRF7	CSF2RA	0.106158524	0.121562605
1348	ISG15	CSF2RA	0.093993059	0.17069266
1349	MX1	CSF2RA	0.134220178	0.049896096
1350	OAS1	CSF2RA	0.085051343	0.215288721
1351	OAS2	CSF2RA	0.083428362	0.224204522
1352	OAS3	CSF2RA	0.107881658	0.115597255
1353	RSAD2	CSF2RA	0.10248826	0.135063039
1354	IFI27	CSF2	-0.054182328	0.430371371
1355	IFI44L	CSF2	-0.026268284	0.702396706
1356	IFI6	CSF2	-0.004531319	0.947457775
1357	IFIT1	CSF2	-0.0519534	0.449605907
1358	IRF7	CSF2	-0.076973018	0.262250701
1359	ISG15	CSF2	-0.063607102	0.354456393
1360	MX1	CSF2	-0.014187534	0.836524915
1361	OAS1	CSF2	0.012776124	0.852592568
1362	OAS2	CSF2	-0.029444902	0.668424079
1363	OAS3	CSF2	-0.071826126	0.295596493
1364	RSAD2	CSF2	-0.068440889	0.319002917
1365	IFI27	CSF1R	0.065376048	0.341205302
1366	IFI44L	CSF1R	0.024220895	0.724615067
1367	IFI6	CSF1R	-0.010836707	0.874769245
1368	IFIT1	CSF1R	-0.099621369	0.146386238
1369	IRF7	CSF1R	-0.086272619	0.20874898
1370	ISG15	CSF1R	-0.028016285	0.683624251
1371	MX1	CSF1R	-0.033467673	0.626358395
1372	OAS1	CSF1R	-0.031196172	0.649974022
1373	OAS2	CSF1R	-0.018801815	0.784499557
1374	OAS3	CSF1R	-0.066196655	0.335166525
1375	RSAD2	CSF1R	-0.088326939	0.198073029
1376	IFI27	CSF1	-0.025241766	0.713506361
1377	IFI44L	CSF1	-0.011417907	0.868112314
1378	IFI6	CSF1	-0.113579122	0.097488193
1379	IFIT1	CSF1	-0.045380464	0.509054209
1380	IRF7	CSF1	0.109274945	0.110942972
1381	ISG15	CSF1	-0.06729178	0.327214774
1382	MX1	CSF1	0.057423275	0.403267389
1383	OAS1	CSF1	0.116996771	0.087755244
1384	OAS2	CSF1	0.009009163	0.895756751
1385	OAS3	CSF1	0.041803267	0.543045963
1386	RSAD2	CSF1	-0.074386933	0.278668521
1387	IFI27	CNTFR	0.007764629	0.91009147
1388	IFI44L	CNTFR	0.085299976	0.213945585
1389	IFI6	CNTFR	0.131946894	0.053936441
1390	IFIT1	CNTFR	0.076249824	0.266773593
1391	IRF7	CNTFR	0.076545896	0.264915547
1392	ISG15	CNTFR	0.060522502	0.378323066
1393	MX1	CNTFR	0.086728197	0.206346412
1394	OAS1	CNTFR	0.064553511	0.347327235
1395	OAS2	CNTFR	0.067159321	0.328170041
1396	OAS3	CNTFR	0.055041172	0.423088486
1397	RSAD2	CNTFR	0.066840882	0.330473915
1398	IFI27	CMTM7	-0.127669225	0.06227432
1399	IFI44L	CMTM7	-0.149897941	0.028352321
1400	IFI6	CMTM7	-0.16331387	0.016795256
1401	IFIT1	CMTM7	-0.172136584	0.011660735
1402	IRF7	CMTM7	0.029530606	0.667516403
1403	ISG15	CMTM7	-0.217225016	0.001386809
1404	MX1	CMTM7	-0.097614528	0.154731932
1405	OAS1	CMTM7	-0.02972853	0.665422082
1406	OAS2	CMTM7	-0.149785319	0.02847274
1407	OAS3	CMTM7	-0.09616303	0.160988302
1408	RSAD2	CMTM7	-0.193677682	0.00446012
1409	IFI27	CMTM6	0.027112406	0.693307994
1410	IFI44L	CMTM6	0.106415327	0.120658719
1411	IFI6	CMTM6	0.166272882	0.014888026
1412	IFIT1	CMTM6	0.087325953	0.203224376
1413	IRF7	CMTM6	-0.082163944	0.231329918
1414	ISG15	CMTM6	0.164250252	0.01616989
1415	MX1	CMTM6	0.050134843	0.465651236
1416	OAS1	CMTM6	0.021646781	0.752877566
1417	OAS2	CMTM6	0.162917353	0.017066361
1418	OAS3	CMTM6	0.050097505	0.465983952
1419	RSAD2	CMTM6	0.265487455	8.43E-05
1420	IFI27	CLCF1	-0.016658776	0.80855825
1421	IFI44L	CLCF1	-0.184728292	0.006730826
1422	IFI6	CLCF1	-0.058401637	0.395289311
1423	IFIT1	CLCF1	-0.07452491	0.277775415
1424	IRF7	CLCF1	0.013931685	0.839432704
1425	ISG15	CLCF1	-0.026062603	0.704617762
1426	MX1	CLCF1	-0.02243702	0.744164083
1427	OAS1	CLCF1	-0.004107216	0.952369288
1428	OAS2	CLCF1	-0.042073371	0.540440701
1429	OAS3	CLCF1	-0.023553103	0.731913157
1430	RSAD2	CLCF1	-0.031526267	0.646519696
1431	IFI27	CKLF	0.08214575	0.231433601
1432	IFI44L	CKLF	0.161942272	0.017749311
1433	IFI6	CKLF	0.08887002	0.195318194
1434	IFIT1	CKLF	0.048818824	0.47745686
1435	IRF7	CKLF	-0.026945213	0.69510474
1436	ISG15	CKLF	0.035562488	0.604911098
1437	MX1	CKLF	0.027174726	0.6926387
1438	OAS1	CKLF	0.051899035	0.45008102
1439	OAS2	CKLF	0.05663276	0.409783081
1440	OAS3	CKLF	0.011561336	0.866470915
1441	RSAD2	CKLF	0.03582794	0.602216815
1442	IFI27	CD70	-0.20366674	0.002759101
1443	IFI44L	CD70	-0.13039997	0.056837988
1444	IFI6	CD70	-0.070961916	0.301460412
1445	IFIT1	CD70	-0.067976004	0.322308845
1446	IRF7	CD70	-0.166151839	0.014962158
1447	ISG15	CD70	-0.061738095	0.368802625
1448	MX1	CD70	-0.116034556	0.090413279
1449	OAS1	CD70	-0.154185673	0.024080773
1450	OAS2	CD70	-0.102228003	0.136062369
1451	OAS3	CD70	-0.032672683	0.634581915
1452	RSAD2	CD70	-0.009894428	0.885580399
1453	IFI27	CD40	0.062364277	0.363956686
1454	IFI44L	CD40	0.006779948	0.921454025
1455	IFI6	CD40	-0.040118546	0.559434633
1456	IFIT1	CD40	0.001213917	0.985914818
1457	IRF7	CD40	0.104576545	0.127247237
1458	ISG15	CD40	0.018006941	0.793400655
1459	MX1	CD40	0.098367945	0.151557657
1460	OAS1	CD40	0.119786038	0.080402383
1461	OAS2	CD40	0.021359425	0.756053903
1462	OAS3	CD40	0.000348447	0.995956749
1463	RSAD2	CD40	-0.056132428	0.413938915
1464	IFI27	CD4	-0.100868438	0.141375178
1465	IFI44L	CD4	-0.018236639	0.790825665
1466	IFI6	CD4	-0.069729763	0.309953054
1467	IFIT1	CD4	-0.095863028	0.162304736
1468	IRF7	CD4	-0.02425315	0.724263187
1469	ISG15	CD4	-0.090489634	0.187268351
1470	MX1	CD4	-0.009477179	0.890374549
1471	OAS1	CD4	-0.023260357	0.735120129
1472	OAS2	CD4	-0.036091207	0.599550039
1473	OAS3	CD4	-0.056410316	0.411627687
1474	RSAD2	CD4	-0.076735382	0.263731052
1475	IFI27	CD27	0.105043863	0.125547023
1476	IFI44L	CD27	-0.061481058	0.37080328
1477	IFI6	CD27	-0.093664171	0.17220067
1478	IFIT1	CD27	-0.13960725	0.041318545
1479	IRF7	CD27	-0.139298935	0.041773581
1480	ISG15	CD27	-0.0644011	0.34846916
1481	MX1	CD27	-0.094040851	0.170474342
1482	OAS1	CD27	-0.119532476	0.081049572
1483	OAS2	CD27	-0.082236899	0.230914505
1484	OAS3	CD27	-0.166571116	0.014706742
1485	RSAD2	CD27	-0.163151117	0.016906076
1486	IFI27	CCR7	0.031542064	0.646354574
1487	IFI44L	CCR7	-0.064785777	0.345591549
1488	IFI6	CCR7	-0.074783981	0.276103724
1489	IFIT1	CCR7	-0.102906607	0.133468495
1490	IRF7	CCR7	-0.110103188	0.108246635
1491	ISG15	CCR7	-0.070468902	0.304839883
1492	MX1	CCR7	-0.050818206	0.459585101
1493	OAS1	CCR7	-0.134478307	0.04945368
1494	OAS2	CCR7	-0.070592451	0.303990653
1495	OAS3	CCR7	-0.146626955	0.032032405
1496	RSAD2	CCR7	-0.086023343	0.210072064
1497	IFI27	CCR6	0.007276319	0.915724096
1498	IFI44L	CCR6	0.203611704	0.00276658
1499	IFI6	CCR6	0.048278196	0.482353381
1500	IFIT1	CCR6	0.081695508	0.234009826
1501	IRF7	CCR6	-0.021130362	0.758588823
1502	ISG15	CCR6	0.047261377	0.49163576
1503	MX1	CCR6	0.085815061	0.211182178
1504	OAS1	CCR6	0.08647755	0.207665762
1505	OAS2	CCR6	0.156262178	0.022219478
1506	OAS3	CCR6	0.060834592	0.37586457
1507	RSAD2	CCR6	0.167187683	0.014338072
1508	IFI27	CCR5	0.071903531	0.295075002
1509	IFI44L	CCR5	0.196171352	0.003964436
1510	IFI6	CCR5	0.146045989	0.032726836
1511	IFIT1	CCR5	0.163307573	0.016799533
1512	IRF7	CCR5	0.201477744	0.003071173
1513	ISG15	CCR5	0.161963462	0.017734221
1514	MX1	CCR5	0.185531908	0.006491295
1515	OAS1	CCR5	0.192616193	0.004687537
1516	OAS2	CCR5	0.216246509	0.001459448
1517	OAS3	CCR5	0.229433798	0.000719874
1518	RSAD2	CCR5	0.226354024	0.00085215
1519	IFI27	CCR2	0.06941878	0.312121064
1520	IFI44L	CCR2	0.155813395	0.022610872
1521	IFI6	CCR2	0.086921204	0.20533459
1522	IFIT1	CCR2	0.0762023	0.26707267
1523	IRF7	CCR2	0.043362809	0.528089702
1524	ISG15	CCR2	0.053355193	0.437453186
1525	MX1	CCR2	0.105566964	0.123664766
1526	OAS1	CCR2	0.080655879	0.24003534
1527	OAS2	CCR2	0.094724697	0.167373232
1528	OAS3	CCR2	0.039645537	0.564078452
1529	RSAD2	CCR2	0.080457825	0.241195434
1530	IFI27	CCR1	-0.072978666	0.287894934
1531	IFI44L	CCR1	-0.025063409	0.715442906
1532	IFI6	CCR1	0.036700898	0.593394611
1533	IFIT1	CCR1	-0.000394374	0.995423832
1534	IRF7	CCR1	0.025553887	0.710121865
1535	ISG15	CCR1	0.041298184	0.547934313
1536	MX1	CCR1	0.051725507	0.451599416
1537	OAS1	CCR1	0.061622721	0.369699813
1538	OAS2	CCR1	0.107372199	0.117336668
1539	OAS3	CCR1	0.107998039	0.115202741
1540	RSAD2	CCR1	0.130439415	0.056762432
1541	IFI27	CCL8	0.061188986	0.373084743
1542	IFI44L	CCL8	0.190679646	0.005129434
1543	IFI6	CCL8	0.180447332	0.008144681
1544	IFIT1	CCL8	0.210536675	0.001957335
1545	IRF7	CCL8	0.209098228	0.002105084
1546	ISG15	CCL8	0.260182444	0.000117938
1547	MX1	CCL8	0.257558095	0.000138875
1548	OAS1	CCL8	0.14673722	0.031902032
1549	OAS2	CCL8	0.280965865	3.04E-05
1550	OAS3	CCL8	0.281741282	2.88E-05
1551	RSAD2	CCL8	0.320282807	1.71E-06
1552	IFI27	CCL5	0.074376023	0.278739222
1553	IFI44L	CCL5	0.153798459	0.024442317
1554	IFI6	CCL5	0.155865631	0.022565012
1555	IFIT1	CCL5	0.148558289	0.029813313
1556	IRF7	CCL5	0.120675933	0.078163937
1557	ISG15	CCL5	0.152243807	0.025941311
1558	MX1	CCL5	0.179426358	0.008518595
1559	OAS1	CCL5	0.150001693	0.028241772
1560	OAS2	CCL5	0.126103753	0.065578823
1561	OAS3	CCL5	0.141698283	0.038341154
1562	RSAD2	CCL5	0.174059295	0.010745854
1563	IFI27	CCL4	0.159592725	0.019493399
1564	IFI44L	CCL4	0.286496056	2.08E-05
1565	IFI6	CCL4	0.263014277	9.87E-05
1566	IFIT1	CCL4	0.240798533	0.000378854
1567	IRF7	CCL4	0.198681622	0.003516168
1568	ISG15	CCL4	0.268366573	7.01E-05
1569	MX1	CCL4	0.250656504	0.0002117
1570	OAS1	CCL4	0.194375864	0.004316002
1571	OAS2	CCL4	0.275466352	4.40E-05
1572	OAS3	CCL4	0.229307661	0.000724896
1573	RSAD2	CCL4	0.262250681	0.000103561
1574	IFI27	CCL3L3	0.089735683	0.190984869
1575	IFI44L	CCL3L3	0.25075042	0.000210506
1576	IFI6	CCL3L3	0.235945237	0.000500221
1577	IFIT1	CCL3L3	0.223725568	0.000982371
1578	IRF7	CCL3L3	0.24850081	0.000240918
1579	ISG15	CCL3L3	0.256632306	0.000147055
1580	MX1	CCL3L3	0.270401941	6.14E-05
1581	OAS1	CCL3L3	0.180530365	0.008114923
1582	OAS2	CCL3L3	0.278798662	3.52E-05
1583	OAS3	CCL3L3	0.248652762	0.000238742
1584	RSAD2	CCL3L3	0.297471359	9.57E-06
1585	IFI27	CCL3L1	0.089735683	0.190984869
1586	IFI44L	CCL3L1	0.25075042	0.000210506
1587	IFI6	CCL3L1	0.235945237	0.000500221
1588	IFIT1	CCL3L1	0.223725568	0.000982371
1589	IRF7	CCL3L1	0.24850081	0.000240918
1590	ISG15	CCL3L1	0.256632306	0.000147055
1591	MX1	CCL3L1	0.270401941	6.14E-05
1592	OAS1	CCL3L1	0.180530365	0.008114923
1593	OAS2	CCL3L1	0.278798662	3.52E-05
1594	OAS3	CCL3L1	0.248652762	0.000238742
1595	RSAD2	CCL3L1	0.297471359	9.57E-06
1596	IFI27	CCL3	0.089735683	0.190984869
1597	IFI44L	CCL3	0.25075042	0.000210506
1598	IFI6	CCL3	0.235945237	0.000500221
1599	IFIT1	CCL3	0.223725568	0.000982371
1600	IRF7	CCL3	0.24850081	0.000240918
1601	ISG15	CCL3	0.256632306	0.000147055
1602	MX1	CCL3	0.270401941	6.14E-05
1603	OAS1	CCL3	0.180530365	0.008114923
1604	OAS2	CCL3	0.278798662	3.52E-05
1605	OAS3	CCL3	0.248652762	0.000238742
1606	RSAD2	CCL3	0.297471359	9.57E-06
1607	IFI27	CCL27	-0.080374966	0.241681938
1608	IFI44L	CCL27	-0.165576307	0.015319078
1609	IFI6	CCL27	-0.174922884	0.010355979
1610	IFIT1	CCL27	-0.175458166	0.010120643
1611	IRF7	CCL27	-0.180376606	0.008170105
1612	ISG15	CCL27	-0.209294443	0.002084349
1613	MX1	CCL27	-0.245427716	0.000289108
1614	OAS1	CCL27	-0.156439667	0.022066308
1615	OAS2	CCL27	-0.221154027	0.001127251
1616	OAS3	CCL27	-0.241127165	0.000371716
1617	RSAD2	CCL27	-0.232042014	0.000622952
1618	IFI27	CCL26	0.077947103	0.256242269
1619	IFI44L	CCL26	-0.112680508	0.100184632
1620	IFI6	CCL26	-0.117872377	0.085391195
1621	IFIT1	CCL26	-0.168105293	0.013804386
1622	IRF7	CCL26	-0.046308324	0.500421725
1623	ISG15	CCL26	-0.111894467	0.102591385
1624	MX1	CCL26	-0.093598821	0.172501489
1625	OAS1	CCL26	-0.053998138	0.431942638
1626	OAS2	CCL26	-0.13305029	0.051942716
1627	OAS3	CCL26	-0.171149879	0.012156355
1628	RSAD2	CCL26	-0.18926414	0.005475712
1629	IFI27	CCL24	-0.117356665	0.086777298
1630	IFI44L	CCL24	-0.122739571	0.073166639
1631	IFI6	CCL24	0.00102087	0.988154585
1632	IFIT1	CCL24	-0.067292473	0.327209779
1633	IRF7	CCL24	-0.06105313	0.374148886
1634	ISG15	CCL24	-0.027373207	0.690508699
1635	MX1	CCL24	-0.043545237	0.5263539
1636	OAS1	CCL24	-0.087878445	0.200369253
1637	OAS2	CCL24	-0.043575054	0.526070469
1638	OAS3	CCL24	-0.146404678	0.032296598
1639	RSAD2	CCL24	0.007944295	0.908020139
1640	IFI27	CCL23	0.09580201	0.162573473
1641	IFI44L	CCL23	-0.063816984	0.352867517
1642	IFI6	CCL23	0.003847821	0.955374234
1643	IFIT1	CCL23	-0.085305634	0.213915093
1644	IRF7	CCL23	-0.05237074	0.445968087
1645	ISG15	CCL23	-0.076591555	0.264629793
1646	MX1	CCL23	-0.077653898	0.258040762
1647	OAS1	CCL23	-0.017649874	0.797407921
1648	OAS2	CCL23	-0.046623631	0.497505868
1649	OAS3	CCL23	-0.127116912	0.063424209
1650	RSAD2	CCL23	-0.13907933	0.042100255
1651	IFI27	CCL22	0.242174495	0.00034979
1652	IFI44L	CCL22	0.193223769	0.004556125
1653	IFI6	CCL22	0.288628306	1.79E-05
1654	IFIT1	CCL22	0.240899805	0.000376641
1655	IRF7	CCL22	0.289924366	1.64E-05
1656	ISG15	CCL22	0.341279244	3.09E-07
1657	MX1	CCL22	0.302356399	6.70E-06
1658	OAS1	CCL22	0.228796194	0.000745594
1659	OAS2	CCL22	0.364334134	4.06E-08
1660	OAS3	CCL22	0.367420712	3.05E-08
1661	RSAD2	CCL22	0.378173474	1.11E-08
1662	IFI27	CCL21	0.248886646	0.000235427
1663	IFI44L	CCL21	0.139161738	0.041977418
1664	IFI6	CCL21	0.167798775	0.013980689
1665	IFIT1	CCL21	0.099000496	0.148930849
1666	IRF7	CCL21	-0.021417643	0.755410053
1667	ISG15	CCL21	0.164751117	0.015843802
1668	MX1	CCL21	0.097486076	0.155278089
1669	OAS1	CCL21	0.042429981	0.537010583
1670	OAS2	CCL21	0.124003607	0.070236005
1671	OAS3	CCL21	0.07109382	0.300560469
1672	RSAD2	CCL21	0.104344189	0.128099197
1673	IFI27	CCL2	0.276591616	4.08E-05
1674	IFI44L	CCL2	0.287165479	1.99E-05
1675	IFI6	CCL2	0.237540231	0.000456845
1676	IFIT1	CCL2	0.227534548	0.000799004
1677	IRF7	CCL2	0.194639464	0.004262689
1678	ISG15	CCL2	0.275418801	4.41E-05
1679	MX1	CCL2	0.275528324	4.38E-05
1680	OAS1	CCL2	0.181030115	0.00793785
1681	OAS2	CCL2	0.307621304	4.53E-06
1682	OAS3	CCL2	0.252064729	0.000194436
1683	RSAD2	CCL2	0.274986452	4.54E-05
1684	IFI27	CCL19	0.023214268	0.735625444
1685	IFI44L	CCL19	-0.121769508	0.075482432
1686	IFI6	CCL19	-0.132897228	0.052215573
1687	IFIT1	CCL19	-0.217596981	0.001360075
1688	IRF7	CCL19	-0.109465603	0.110317667
1689	ISG15	CCL19	-0.124763773	0.068520115
1690	MX1	CCL19	-0.097192249	0.156532857
1691	OAS1	CCL19	-0.195768967	0.0040409
1692	OAS2	CCL19	-0.158604815	0.020270004
1693	OAS3	CCL19	-0.130197801	0.057226551
1694	RSAD2	CCL19	-0.214175743	0.001624783
1695	IFI27	CCL18	0.070486256	0.304720502
1696	IFI44L	CCL18	0.034795986	0.612720855
1697	IFI6	CCL18	0.050389367	0.463386706
1698	IFIT1	CCL18	0.000177231	0.997943465
1699	IRF7	CCL18	0.034980816	0.610833606
1700	ISG15	CCL18	0.06133229	0.371964274
1701	MX1	CCL18	0.080424781	0.241389367
1702	OAS1	CCL18	0.103228833	0.132250208
1703	OAS2	CCL18	0.142003064	0.037922685
1704	OAS3	CCL18	0.124191778	0.069808027
1705	RSAD2	CCL18	0.112551646	0.100576097
1706	IFI27	CCL17	-0.004929794	0.942844854
1707	IFI44L	CCL17	-0.099077919	0.148611715
1708	IFI6	CCL17	-0.030003023	0.662521846
1709	IFIT1	CCL17	-0.146680031	0.031969593
1710	IRF7	CCL17	0.013477549	0.844599438
1711	ISG15	CCL17	-0.07336169	0.285365496
1712	MX1	CCL17	-0.044169946	0.520431806
1713	OAS1	CCL17	-0.017637967	0.797541642
1714	OAS2	CCL17	-0.04944591	0.471811275
1715	OAS3	CCL17	-0.079870392	0.244659327
1716	RSAD2	CCL17	-0.119739736	0.080520252
1717	IFI27	CCL16	0.039438695	0.56611492
1718	IFI44L	CCL16	-0.144285067	0.034910365
1719	IFI6	CCL16	-0.154695259	0.023611992
1720	IFIT1	CCL16	-0.071240735	0.299560201
1721	IRF7	CCL16	-0.017872926	0.794904033
1722	ISG15	CCL16	-0.051922752	0.449873714
1723	MX1	CCL16	-0.090102652	0.189169257
1724	OAS1	CCL16	-0.069839846	0.309187982
1725	OAS2	CCL16	-0.148442715	0.029942315
1726	OAS3	CCL16	-0.134630852	0.049193768
1727	RSAD2	CCL16	-0.142170675	0.0376942
1728	IFI27	CCL14	0.01217216	0.859487178
1729	IFI44L	CCL14	0.00761732	0.911790216
1730	IFI6	CCL14	-0.088083981	0.199314553
1731	IFIT1	CCL14	-0.122890834	0.072810791
1732	IRF7	CCL14	-0.200552922	0.003212367
1733	ISG15	CCL14	-0.110008359	0.108552715
1734	MX1	CCL14	-0.184301366	0.006861261
1735	OAS1	CCL14	-0.223041466	0.001019142
1736	OAS2	CCL14	-0.168049288	0.013836453
1737	OAS3	CCL14	-0.208601997	0.002158365
1738	RSAD2	CCL14	-0.23094106	0.000662291
1739	IFI27	CCL13	-0.060552878	0.378083346
1740	IFI44L	CCL13	-0.074469336	0.278134903
1741	IFI6	CCL13	-0.101492026	0.13891904
1742	IFIT1	CCL13	-0.15954356	0.019531429
1743	IRF7	CCL13	-0.216830366	0.001415698
1744	ISG15	CCL13	-0.090830477	0.185605717
1745	MX1	CCL13	-0.125243359	0.067455277
1746	OAS1	CCL13	-0.144774661	0.034291218
1747	OAS2	CCL13	-0.074838088	0.275755453
1748	OAS3	CCL13	-0.108518559	0.113451114
1749	RSAD2	CCL13	-0.057992774	0.398611808
1750	IFI27	ACKR3	-0.206012006	0.002456906
1751	IFI44L	ACKR3	-0.101964639	0.137079391
1752	IFI6	ACKR3	-0.110442452	0.107157142
1753	IFIT1	ACKR3	-0.152987914	0.025214274
1754	IRF7	ACKR3	-0.323348291	1.35E-06
1755	ISG15	ACKR3	-0.190825854	0.005094811
1756	MX1	ACKR3	-0.21236777	0.001782944
1757	OAS1	ACKR3	-0.237656938	0.000453812
1758	OAS2	ACKR3	-0.154300269	0.023974661
1759	OAS3	ACKR3	-0.222147765	0.001069085
1760	RSAD2	ACKR3	-0.07980195	0.245065153
